# Supplementary material for: Reconstruction of pathway modification induced by nicotinamide using multi-omic network analyses in triple negative breast cancer
Source: Sci Rep. 2017 Jun 14;7:3466. doi: 10.1038/s41598-017-03322-7 (PMC5471278; doi:10.1038/s41598-017-03322-7)
Supplement: Supplementary file 1 — Dataset1 & Dataset2 [file 41598_2017_3322_MOESM1_ESM.zip]

Archive with 3 entries (2 files):
- Supplementary dataset_NA/
- Supplementary dataset_NA/Supplementary_Information_Final_revised_ver.pdf
- Supplementary dataset_NA/supplementary_info_table_S1-8.xlsx
