# Supplementary material for: Reconstruction of pathway modification induced by nicotinamide using multi-omic network analyses in triple negative breast cancer
Source: Sci Rep. 2017 Jun 14;7:3466. doi: 10.1038/s41598-017-03322-7 (PMC5471278; doi:10.1038/s41598-017-03322-7)
Supplement: Supplementary file 1 — Dataset1 & Dataset2 [file 41598_2017_3322_MOESM1_ESM.zip › Supplementary dataset_NA/supplementary_info_table_S1-8.xlsx]

## Sheet: Supplementary table S1
Supplementary table S1. List of total quantified genes in RNA-Seq. This list includes the official gene symbol and description of the genes. In each sample, the FPKM values for each biological replicate are presented.
Gene Symbol	DESCRIPTION	Control_BR1	Control_BR2	Control_BR3	Treatment_BR1	Treatment_BR2	Treatment_BR3
WASH7P	WASH7P	5.24239	6.11702	7.70268	7.03559	7.72213	9.9653
LOC729737	LOC729737	1.96752	1.8443	1.68336	2.44221	2.6074	1.61304
LOC100133331	LOC100133331	0.132093	0.0963419	0.0841188	0.145635	0.136101	0.053171
MIR6723	MIR6723	16.1499	11.4536	98.7634	22.423	25.8594	99.9075
LOC100288069	LOC100288069	1.60848	1.41555	0.405177	2.06603	2.40974	0.813525
FAM87B	FAM87B	0.0506419	0.030252	0.0840441	0.0883068	0.0954752	0.0318742
LINC00115	LINC00115	0.433559	0.40189	0.471413	0.65174	0.605996	0.517539
LINC01128	LINC01128	1.37761	1.23569	0.920161	1.54554	1.71271	0.530176
LOC100130417	LOC100130417	0.0396967	0.118568	0.0658797	0.0865264	0.14968	0.0624632
SAMD11	SAMD11	0.10793	0.115133	0.39662	0.47891	0.443298	1.32224
NOC2L	NOC2L	72.0497	75.1576	67.8501	53.1022	60.9112	50.4007
KLHL17	KLHL17	6.08196	5.87181	6.18098	5.27257	6.08063	7.31044
PLEKHN1	PLEKHN1	1.27707	1.28757	1.58284	1.48871	1.67623	1.41173
PERM1	PERM1	0.285026	0.255399	1.29608	0.304421	0.26868	0.574068
HES4	HES4	4.94132	4.61808	19.1659	5.7773	5.83581	12.3033
ISG15	ISG15	61.2269	64.4612	175.353	73.4617	79.0906	156.211
AGRN	AGRN	46.8185	50.8867	43.1224	55.0816	59.8057	47.2
C1orf159	C1orf159	6.87825	7.47235	12.5798	4.49773	4.69302	5.50721
TNFRSF18	TNFRSF18	0.16408	0.261377	0.680757	0.232468	0.340274	0.619635
SDF4	SDF4	67.7163	68.3914	88.3545	65.1184	73.8682	93.2496
B3GALT6	B3GALT6	10.8321	10.574	19.978	10.2835	11.7398	16.1012
UBE2J2	UBE2J2	25.7168	27.5427	40.118	16.9326	18.271	20.4172
SCNN1D	SCNN1D	1.32166	1.36722	2.58928	2.29762	2.56466	4.85929
ACAP3	ACAP3	6.40081	6.86297	10.5966	13.9461	15.4497	15.7587
PUSL1	PUSL1	17.0696	17.801	33.2824	16.9419	17.5126	18.5391
CPSF3L	CPSF3L	37.1922	39.132	40.5067	36.9831	42.2462	48.3405
GLTPD1	GLTPD1	12.6954	13.5069	24.9878	14.4231	14.4725	19.6091
TAS1R3	TAS1R3	0.223133	0.206834	0.31923	0.31865	0.384408	0.387423
DVL1	DVL1	54.6715	57.6098	64.5928	55.349	65.1962	92.1824
MXRA8	MXRA8	2.39716	2.55038	1.98388	1.08223	1.13878	1.58243
AURKAIP1	AURKAIP1	68.6131	71.4571	192.867	56.2936	61.0535	125.764
CCNL2	CCNL2	11.8593	12.1312	13.1209	11.4532	12.8405	12.1248
LOC148413	LOC148413	5.78972	6.67274	8.35602	10.9871	12.9647	11.9283
MRPL20	MRPL20	58.3972	58.8366	107.97	53.1341	51.7817	84.6609
ANKRD65	ANKRD65	0.179649	0.14309	0.298142	0.19579	0.194749	0.28268
VWA1	VWA1	5.75177	6.22727	11.4252	9.25771	9.44153	21.6121
ATAD3C	ATAD3C	0.0969427	0.111757	0.0931433	0.150138	0.149099	0.289024
ATAD3B	ATAD3B	14.7611	15.9372	28.8621	11.9155	13.4111	10.1235
ATAD3A	ATAD3A	27.9175	29.3735	40.3827	14.3337	14.4542	12.3066
TMEM240	TMEM240	0.370171	0.403649	1.14089	0.307374	0.465256	0.804361
SSU72	SSU72	79.3476	83.6186	130.43	89.1773	99.9526	115.058
C1orf233	C1orf233	3.17634	3.46272	8.6188	7.0467	7.51656	14.5788
MIB2	MIB2	5.58073	6.11574	11.9222	12.0201	13.1958	21.2902
CDK11B	CDK11B	7.70544	8.38794	7.47786	9.14051	8.75075	6.32544
SLC35E2B	SLC35E2B	10.0334	10.4199	4.53428	11.8137	12.8168	5.99273
CDK11A	CDK11A	2.4359	2.49985	2.42554	3.43075	3.2924	2.83046
SLC35E2	SLC35E2	1.46518	1.60383	1.52254	1.83208	1.87461	1.3714
NADK	NADK	17.2342	17.7385	12.8587	15.7766	18.0026	14.5598
GNB1	GNB1	161.61	157.698	117.426	107.622	110.142	71.8963
TMEM52	TMEM52	2.26081	2.27136	3.64966	1.27676	1.37556	1.87572
PRKCZ	PRKCZ	2.03354	2.31114	1.41148	1.57507	1.74211	1.94202
C1orf86	C1orf86	3.306	3.75412	9.32809	3.51709	3.74022	8.49428
SKI	SKI	14.9043	15.9382	12.0697	21.6841	23.4517	12.7032
MORN1	MORN1	1.5958	1.60075	1.51335	2.60222	2.65795	1.71806
LOC100129534	LOC100129534	0.595592	0.671465	0.407001	1.18366	1.36231	0.551277
RER1	RER1	33.6131	33.4974	39.4137	31.6209	35.4166	30.7921
PEX10	PEX10	6.77837	6.02087	4.06485	8.52548	10.0051	10.8899
PANK4	PANK4	8.68219	8.86674	7.2353	10.3963	11.7671	9.69792
LOC115110	LOC115110	0.0623934	0.0443714	0.133131	0.16514	0.218456	0.280505
LOC100133445	LOC100133445	0.0613382	0.183208	0.339318	0.178264	0.134914	0.386066
TNFRSF14	TNFRSF14	2.41215	2.25219	5.5929	4.05021	4.01453	7.46395
FAM213B	FAM213B	13.4875	14.1649	11.126	10.5097	10.6282	8.58468
ARHGEF16	ARHGEF16	0.664455	0.654793	0.675131	0.376855	0.38987	0.224042
MEGF6	MEGF6	0.479071	0.434809	0.399724	0.285575	0.406687	0.47062
TPRG1L	TPRG1L	12.5909	13.0366	15.5909	17.8423	21.0152	32.003
WRAP73	WRAP73	12.7478	12.7266	13.2513	14.613	16.7251	19.6759
TP73	TP73	0.306647	0.252052	0.378719	0.594559	0.557954	0.46568
TP73-AS1	TP73-AS1	2.57749	2.74233	1.55915	2.9786	3.62582	2.11185
SMIM1	SMIM1	0.103087	0.20527	0.684322	0.449394	0.80979	5.08252
LRRC47	LRRC47	21.3328	22.0093	23.0141	23.2414	25.9831	21.961
CEP104	CEP104	4.71049	4.88109	2.50967	5.67532	6.05555	2.36033
DFFB	DFFB	2.27445	2.42233	1.24472	2.11329	2.23023	1.17057
C1orf174	C1orf174	15.624	15.4967	14.4553	13.022	14.0484	10.6744
LINC01134	LINC01134	0.302606	0.351493	0.385018	0.890442	1.16002	0.507898
NPHP4	NPHP4	2.99809	3.16136	1.76438	5.96328	5.94293	4.08183
KCNAB2	KCNAB2	2.36972	2.47169	2.11675	3.98761	4.44186	4.50898
CHD5	CHD5	0.0305644	0.0507174	0.0304343	0.0510759	0.0422569	0.0320623
RPL22	RPL22	153.909	146.089	209.223	145.898	139.911	289.029
RNF207	RNF207	1.59658	1.51554	1.19317	1.97239	2.13601	1.31854
ICMT	ICMT	37.4408	37.4763	31.1155	34.1599	36.6505	21.343
LINC00337	LINC00337	0.180088	0.215158	0.298869	0.405619	0.328202	0.4345
GPR153	GPR153	2.27187	2.65091	3.18598	5.12545	5.4699	5.76828
ACOT7	ACOT7	54.0412	56.7666	80.9181	43.7255	48.0441	44.3393
HES2	HES2	0.332781	0.294509	0.329832	0.680024	0.692747	0.705453
ESPN	ESPN	0.0390334	0.0721729	0.138812	0.19447	0.13141	0.33342
TNFRSF25	TNFRSF25	0.874863	1.13746	1.69104	0.975898	0.970224	1.81388
PLEKHG5	PLEKHG5	1.30366	1.32083	0.643064	1.00565	1.01222	0.661385
NOL9	NOL9	2.65481	2.75123	4.12349	2.49689	2.59934	1.77711
ZBTB48	ZBTB48	3.92116	3.99573	4.85279	5.73445	6.68964	9.17587
KLHL21	KLHL21	16.6223	18.1135	11.4917	20.789	27.1891	16.8822
PHF13	PHF13	9.60336	10.886	8.11121	9.38446	9.54317	8.0198
THAP3	THAP3	4.22676	4.47208	6.97066	5.30687	5.9016	10.0805
DNAJC11	DNAJC11	17.3636	17.4245	6.18201	13.5802	15.7535	4.79827
CAMTA1	CAMTA1	1.98741	2.07795	3.78754	1.93249	2.03938	2.85688
VAMP3	VAMP3	57.4703	56.8717	50.3705	63.2078	58.1643	41.6041
PER3	PER3	2.09044	2.06286	1.67833	3.0175	2.40361	0.669509
TNFRSF9	TNFRSF9	0.568379	0.585514	0.53979	1.75091	2.08119	1.22521
PARK7	PARK7	170.158	164.782	235.263	187.88	192.846	271.227
ERRFI1	ERRFI1	73.0697	72.9375	43.9862	79.47	79.764	65.9538
SLC45A1	SLC45A1	0.296084	0.403392	0.284479	0.849171	0.661035	1.34863
RERE	RERE	5.98188	6.39386	4.1783	6.44453	6.37267	2.85951
ENO1	ENO1	775.901	812.906	832.237	814.712	899.828	890.166
GPR157	GPR157	3.34706	3.62142	0.821868	5.99276	5.98826	1.45101
H6PD	H6PD	8.95674	9.84595	4.5972	12.0805	13.3059	8.6909
SPSB1	SPSB1	6.14628	6.13821	4.43442	6.57456	7.33603	5.34751
LOC100506022	LOC100506022	0.306892	0.257303	0.0938205	0.536904	0.59381	0.457483
SLC25A33	SLC25A33	12.2234	13.0152	13.7326	9.13567	10.1123	7.40084
TMEM201	TMEM201	5.02623	5.61849	5.96885	3.80822	4.00884	2.0364
PIK3CD	PIK3CD	4.68314	4.74594	3.02548	4.30281	4.80903	3.23502
CLSTN1	CLSTN1	43.892	46.9052	31.0085	56.308	64.1713	43.0415
CTNNBIP1	CTNNBIP1	7.1461	7.29805	8.00816	11.65	12.7971	14.9892
LZIC	LZIC	14.8896	14.7129	11.3798	19.6131	16.2783	11.0759
NMNAT1	NMNAT1	3.69212	3.58262	2.71367	5.05675	5.81208	4.26911
RBP7	RBP7	0.0601208	0.0299287	0.0498876	0.0982834	0.113346	0.236502
UBE4B	UBE4B	11.6851	11.9774	7.76473	11.4574	11.0308	5.33841
KIF1B	KIF1B	4.34705	4.13461	1.79336	5.79204	5.3667	1.32121
PGD	PGD	58.1335	59.6498	48.635	104.279	115.77	80.9172
APITD1	APITD1	0.778039	0.722987	2.46192	1.23234	0.909439	1.84454
CORT	CORT	0.0639791	0.047774	0.159267	0.174318	0.256317	0.276848
DFFA	DFFA	12.4997	13.2826	5.85536	11.055	12.2368	4.81208
PEX14	PEX14	12.8708	13.8729	16.6266	12.2445	11.9303	13.3514
CASZ1	CASZ1	0.959849	0.957935	0.920622	1.01849	1.02848	0.412897
TARDBP	TARDBP	52.0651	49.48	44.5241	39.3602	32.7767	13.0554
MASP2	MASP2	0.218689	0.195207	0.387961	0.632826	0.518923	0.237317
SRM	SRM	124.139	131.202	274.861	81.7549	90.265	91.8988
EXOSC10	EXOSC10	49.003	47.2518	32.0128	41.1435	38.4829	19.1498
MTOR	MTOR	10.9201	10.4678	4.46046	12.9317	13.7166	3.02538
UBIAD1	UBIAD1	10.8201	11.0731	7.01102	9.09668	10.3316	5.88433
PTCHD2	PTCHD2	0.0188814	0.0187987	0.0250682	0.102889	0.174426	0.0356522
FBXO2	FBXO2	1.791	1.86317	3.52485	3.29073	4.29648	10.9114
FBXO44	FBXO44	2.80243	3.18477	3.956	4.41096	5.16239	6.62326
FBXO6	FBXO6	3.35574	3.82194	3.75493	5.6798	6.66209	7.74044
MAD2L2	MAD2L2	42.6261	41.7603	63.8025	48.4756	53.7664	69.8489
AGTRAP	AGTRAP	24.4274	25.9744	32.4721	27.9967	32.4662	48.7237
MTHFR	MTHFR	1.24196	1.2749	0.941445	2.13085	2.98264	2.19256
CLCN6	CLCN6	1.36944	1.35313	0.727032	1.15413	1.23562	0.629622
NPPA-AS1	NPPA-AS1	0.0236938	0.011795	0.0589826	0.0516451	0.100507	0.0186413
NPPA	NPPA	0.0691671	0.0918187	0.114788	0.150763	0.130401	0.145114
KIAA2013	KIAA2013	24.1813	24.485	31.4031	30.717	35.7072	45.1392
PLOD1	PLOD1	52.5466	54.0368	50.1088	71.073	80.8059	88.0185
MFN2	MFN2	47.8157	47.3337	25.2147	42.3206	47.0022	19.2369
MIIP	MIIP	8.98658	10.5472	18.4337	7.93525	8.60517	14.2609
TNFRSF1B	TNFRSF1B	2.07343	2.10168	1.12922	3.29323	3.78783	3.90328
VPS13D	VPS13D	1.84258	1.74326	0.566353	2.66918	2.36211	0.481955
DHRS3	DHRS3	14.2386	15.6667	14.4322	11.819	12.3664	29.2016
PRDM2	PRDM2	1.93341	1.82879	1.06387	2.55944	2.26606	0.711258
KAZN	KAZN	0.529651	0.52733	0.422058	0.366499	0.368513	0.238118
TMEM51-AS1	TMEM51-AS1	0.00564252	0.0028089	0.0046821	0.0215231	0.0319135	0.0355143
TMEM51	TMEM51	7.65412	8.28628	9.02323	6.91314	8.29329	8.02923
FHAD1	FHAD1	0.0851023	0.0770266	0.0128394	0.0674532	0.0583431	0.0365207
EFHD2	EFHD2	95.4443	101.436	102.906	63.0361	67.4051	78.3061
CTRC	CTRC	0.0876065	0.0436113	0.181737	0.0954774	0.103228	0.241237
CELA2B	CELA2B	0.0639964	0.191148	0.0354023	0.162741	0.221196	0.167832
CASP9	CASP9	2.2407	2.29615	1.78019	3.1954	4.31428	3.14131
DNAJC16	DNAJC16	2.63194	2.55194	1.89345	3.65875	3.44453	1.66738
AGMAT	AGMAT	0.624273	0.503445	0.663058	0.224519	0.388391	0.117876
DDI2	DDI2	2.20406	1.98959	0.18289	1.65743	1.30892	0.104043
RSC1A1	RSC1A1	1.91161	1.97725	0.652117	1.52779	1.48163	0.100265
PLEKHM2	PLEKHM2	24.8675	26.4563	19.5408	21.1774	24.1888	19.9254
SLC25A34	SLC25A34	0.147511	0.191563	0.149013	0.27959	0.49575	0.474314
FBLIM1	FBLIM1	9.27857	9.41976	4.86724	3.00863	3.81243	3.91686
UQCRHL	UQCRHL	36.3415	32.7572	43.4875	34.1422	35.4993	67.0312
FLJ37453	FLJ37453	0.403593	0.380298	1.08841	1.34312	1.42668	2.66498
SPEN	SPEN	6.8407	6.45159	2.50945	6.83051	6.10988	1.13264
ZBTB17	ZBTB17	8.54812	8.94566	8.29189	9.18555	10.4693	10.4455
FAM131C	FAM131C	0.277807	0.288114	0.153681	0.138768	0.0872916	0.291422
EPHA2	EPHA2	113.384	119.252	69.9854	109.588	123.78	82.2845
ARHGEF19	ARHGEF19	2.90566	3.24241	2.9235	2.55746	3.33339	3.96861
RSG1	RSG1	0.820399	0.904767	1.15205	1.47184	2.15348	1.62853
FBXO42	FBXO42	6.55657	6.81767	4.96294	7.57106	9.42364	5.58005
SZRD1	SZRD1	57.8296	60.4495	46.854	65.0708	76.4889	50.8081
NECAP2	NECAP2	33.8157	34.9769	33.116	33.9563	40.2781	43.2643
CROCCP3	CROCCP3	0.311776	0.29215	0.267839	0.487694	0.421827	0.202005
NBPF1	NBPF1	8.09831	8.15183	4.59348	12.8744	13.2142	4.04789
CROCCP2	CROCCP2	8.05432	8.67431	9.88622	9.93294	9.9164	9.90012
MST1P2	MST1P2	0.0821643	0.0669308	0.111566	0.317482	0.323891	0.434873
CROCC	CROCC	1.99972	2.06459	2.12573	2.81128	3.23468	4.1939
MFAP2	MFAP2	7.94962	8.24874	8.183	5.42861	5.58076	10.8462
ATP13A2	ATP13A2	20.2793	20.8163	17.2441	25.7078	29.715	21.7563
SDHB	SDHB	108.387	105.447	123.942	88.4205	98.6537	124.468
PADI2	PADI2	0.0180514	0.00898615	0.0149788	0.0442647	0.0382864	0.0426061
PADI1	PADI1	0.926387	0.947806	0.83241	0.0892479	0.053071	0.177177
PADI3	PADI3	0.0741138	0.110684	0.051249	0.107697	0.168837	0.194365
RCC2	RCC2	31.7502	33.4004	33.681	24.7214	30.0319	21.5451
ARHGEF10L	ARHGEF10L	2.9048	3.01857	1.87594	3.16578	3.60965	3.15746
ALDH4A1	ALDH4A1	4.18424	4.36845	3.74122	4.44631	4.83575	4.23068
IFFO2	IFFO2	8.60132	8.23439	4.55285	8.64594	9.46627	5.08133
UBR4	UBR4	20.0627	19.6699	7.73805	16.7823	18.4236	4.23702
EMC1	EMC1	21.4428	22.0834	16.0026	23.5172	26.5983	17.3602
MRTO4	MRTO4	52.0695	54.3338	61.4712	28.7656	32.5235	35.3026
AKR7L	AKR7L	0.0255267	0.0508296	0.225938	0.0649135	0.104272	0.147277
AKR7A3	AKR7A3	0.126927	0.126371	0.157984	0.172913	0.119648	0.374477
LOC100506730	LOC100506730	0.798653	0.826644	1.40416	1.9735	1.99021	1.85393
AKR7A2	AKR7A2	17.2161	17.3877	30.7175	34.527	39.4594	61.7388
PQLC2	PQLC2	6.00188	6.491	10.0172	8.87234	10.2589	9.09491
CAPZB	CAPZB	73.78	77.1791	86.7435	56.9054	66.0372	69.1574
MINOS1	MINOS1	10.3125	10.5916	27.471	13.9169	11.3398	20.2249
RPS14P3	RPS14P3	0.211463	0.374287	0.974831	0.358496	0.509414	1.10913
NBL1	NBL1	0.306055	0.221067	0.607515	0.457817	0.401642	1.32199
TMCO4	TMCO4	5.30307	5.63578	4.97727	4.11277	4.6557	4.2191
OTUD3	OTUD3	1.76825	1.70934	1.18887	1.77229	1.70104	0.480374
CAMK2N1	CAMK2N1	5.88761	5.97854	8.03357	4.11646	4.66575	5.9038
MUL1	MUL1	16.1009	17.1469	15.381	19.1538	22.502	15.6169
CDA	CDA	14.2488	14.6156	27.8379	5.68349	5.38038	11.4041
PINK1	PINK1	8.31255	8.52669	8.24279	12.7299	15.4972	15.8752
PINK1-AS	PINK1-AS	1.08574	1.0148	0.838421	1.18329	1.15297	0.941377
DDOST	DDOST	126.361	127.495	89.4373	127.52	152.464	147.302
KIF17	KIF17	0.134531	0.133941	0.151501	0.0890179	0.0951118	0.0529215
SH2D5	SH2D5	6.17289	6.84632	5.55685	0.766776	1.08922	0.686867
HP1BP3	HP1BP3	33.4286	33.1521	21.6176	39.2285	34.9954	14.4123
EIF4G3	EIF4G3	12.551	11.312	6.11803	17.1638	14.8563	4.63171
ECE1	ECE1	67.587	70.2021	43.0596	63.3919	72.0901	51.5247
NBPF3	NBPF3	3.01716	3.07938	1.07245	3.44852	3.54571	1.49369
RAP1GAP	RAP1GAP	1.27577	1.32469	1.1086	1.09799	1.16648	1.2665
USP48	USP48	9.50701	8.38845	7.7093	11.813	8.5933	3.88765
LDLRAD2	LDLRAD2	0.0343537	0.0439755	0.0407233	0.0160458	0.0277573	0.0463336
HSPG2	HSPG2	12.0927	13.185	2.36934	9.3207	9.90456	2.94632
LOC101928043	LOC101928043	0.112834	0.11234	0.3277	0.430401	0.186136	0.133159
LINC00339	LINC00339	8.39785	9.2932	10.6175	12.8164	13.7732	21.6962
CDC42	CDC42	98.9346	98.9484	81.6236	78.1418	72.7826	47.3417
WNT4	WNT4	0.0252107	0.0401604	0.0502069	0.126388	0.142589	0.126942
ZBTB40	ZBTB40	4.0093	4.02443	1.88601	6.40749	6.99936	1.98804
EPHB2	EPHB2	20.7207	21.0165	18.4958	14.0721	14.7942	11.5299
KDM1A	KDM1A	38.1117	40.153	32.7289	31.5352	32.8854	23.2338
LUZP1	LUZP1	8.90636	9.2138	3.27264	9.32727	9.63994	2.48599
HTR1D	HTR1D	6.81321	6.569	6.62748	3.68618	3.67279	3.36592
LINC01355	LINC01355	0.269182	0.228919	1.02375	0.763976	0.407049	0.264726
HNRNPR	HNRNPR	131.024	119.708	92.4976	120.179	104.706	41.4258
ZNF436	ZNF436	4.18823	4.07214	2.13815	5.17965	5.27433	2.72876
C1orf213	C1orf213	0.686765	0.731619	0.934587	1.16012	1.39834	2.3882
TCEA3	TCEA3	14.0782	13.3737	26.207	13.99	12.7559	38.1314
ASAP3	ASAP3	5.08837	5.31158	4.84007	8.92039	9.15949	12.5658
E2F2	E2F2	2.03607	2.31404	2.07019	2.18594	2.06584	0.686097
ID3	ID3	24.9496	26.3434	91.805	56.2009	59.6509	110.374
RPL11	RPL11	962.77	919.437	1755.86	1000.19	927.551	1975.06
TCEB3	TCEB3	15.3199	15.5621	9.81679	14.6472	16.1498	6.43077
TCEB3-AS1	TCEB3-AS1	0.217966	0.307432	0.0602885	0.851215	0.633519	0.857429
PITHD1	PITHD1	20.5514	20.2197	24.9202	28.4438	33.4018	30.5615
LYPLA2	LYPLA2	39.4276	40.2688	53.0588	33.1524	35.5207	45.8431
GALE	GALE	33.0844	33.8784	40.4849	27.7067	29.339	44.9052
HMGCL	HMGCL	7.38359	7.3878	9.77445	17.9488	23.3736	40.3264
FUCA1	FUCA1	12.7791	13.4084	10.9281	22.979	23.7506	28.1426
PNRC2	PNRC2	19.8608	17.6381	18.2197	29.2455	21.3821	12.9882
SRSF10	SRSF10	13.3375	12.5109	10.6563	13.3788	10.8204	6.0796
MYOM3	MYOM3	0.027158	0.0135195	0.00563385	0.0369975	0.0096002	0.0427335
IL22RA1	IL22RA1	0.272543	0.291203	0.286828	0.637526	0.526358	0.40793
IFNLR1	IFNLR1	1.22979	1.17285	0.673149	1.11925	1.21214	0.862302
STPG1	STPG1	4.43936	4.52284	3.45316	5.39457	6.4203	4.62642
NIPAL3	NIPAL3	11.2854	11.4238	4.70332	10.6344	12.1467	7.0003
RCAN3	RCAN3	3.40506	2.96961	2.21078	3.5481	2.96476	1.20655
LOC100506985	LOC100506985	1.69982	1.59163	1.67915	2.42594	1.56418	1.33734
NCMAP	NCMAP	0.00986946	0.0049131	0.00818956	0.0161342	0.0232586	0.0388243
SRRM1	SRRM1	17.057	18.4522	15.5657	12.0384	9.84163	4.76461
CLIC4	CLIC4	93.4211	91.3228	35.602	87.1699	76.661	37.5918
SYF2	SYF2	12.432	11.6936	14.5453	18.8502	14.6749	22.1423
RSRP1	RSRP1	1.77408	1.75292	5.04086	5.88828	5.09302	7.35949
RHD	RHD	0.0458354	0.0391153	0.0217335	0.0856344	0.135793	0.0824257
TMEM50A	TMEM50A	29.9535	28.9791	32.9177	51.8659	51.4321	46.4592
RHCE	RHCE	0.0365072	0.0726945	0.040391	0.106099	0.19501	0.248926
TMEM57	TMEM57	4.46567	4.4116	4.026	6.82012	6.65038	3.65362
LDLRAP1	LDLRAP1	15.1143	15.8028	18.1696	20.976	23.0187	18.7052
MAN1C1	MAN1C1	0.555771	0.430841	0.359081	0.73979	0.779848	0.647539
SEPN1	SEPN1	28.9798	30.1199	17.3414	31.2912	32.8748	21.4412
MTFR1L	MTFR1L	10.8321	11.0539	11.1233	14.2521	17.2551	16.3741
LOC646471	LOC646471	0.204819	0.273684	0.0626155	0.358328	0.421711	0.21203
AUNIP	AUNIP	7.23641	6.69996	5.34655	4.0814	3.93098	1.96853
PAQR7	PAQR7	7.45116	6.89325	6.42069	5.32382	5.86958	5.92374
STMN1	STMN1	149.667	151.678	130.923	113.268	103.185	95.0354
PAFAH2	PAFAH2	1.68799	1.64775	1.21362	3.42162	3.8769	2.51765
EXTL1	EXTL1	0.0147157	0.053721	0.0569842	0.0801889	0.115598	0.054029
TRIM63	TRIM63	0.100116	0.155054	0.14769	0.193975	0.125833	0.210046
PDIK1L	PDIK1L	2.52968	2.25864	2.54307	3.7879	2.18286	1.06416
FAM110D	FAM110D	0.0258393	0.0385891	0.128647	0.0422412	0.0243575	0.0813169
ZNF593	ZNF593	58.8563	60.6826	152.255	39.0486	48.2741	113.234
CNKSR1	CNKSR1	5.52022	6.29995	6.14614	3.79924	4.52299	3.66503
CEP85	CEP85	18.1725	18.4351	7.99414	23.0819	25.1533	8.59643
SH3BGRL3	SH3BGRL3	297.692	310.892	552.509	450.476	504.193	677.264
UBXN11	UBXN11	7.74469	8.17434	12.4902	6.12066	7.12138	8.49307
AIM1L	AIM1L	0.180191	0.179401	0.19936	0.147285	0.13447	0.283532
DHDDS	DHDDS	19.2636	19.4442	12.5089	13.7146	15.1919	8.45295
HMGN2	HMGN2	253.274	260.02	329.435	277.098	254.086	187.669
RPS6KA1	RPS6KA1	22.5007	23.3698	18.4293	30.8907	34.9701	24.9832
ARID1A	ARID1A	13.1463	13.3353	6.81312	12.1678	11.761	3.48973
PIGV	PIGV	5.74362	6.2359	6.18142	12.207	14.0506	14.1541
ZDHHC18	ZDHHC18	17.1429	18.4604	18.0402	18.9634	22.7171	16.1966
SFN	SFN	63.7103	69.6625	151.976	44.3205	46.648	57.3693
GPN2	GPN2	22.7538	22.2906	18.0694	21.3733	23.1452	15.6345
GPATCH3	GPATCH3	8.19397	7.86341	9.93029	8.35563	9.73788	9.29889
NUDC	NUDC	112.273	117.101	178.323	93.4092	103.889	113.708
TRNP1	TRNP1	3.3742	3.00738	4.24172	5.09764	6.68517	10.2213
FAM46B	FAM46B	5.29976	5.85456	8.09338	3.55232	3.58855	2.54484
SLC9A1	SLC9A1	9.00189	10.1572	6.67722	10.503	12.4114	4.56037
WDTC1	WDTC1	13.5445	14.4126	10.049	20.9197	24.6612	17.6028
TMEM222	TMEM222	18.8935	20.0894	25.4541	16.762	19.631	23.1319
LOC644961	LOC644961	0.70532	0.717013	0.554463	0.550219	0.475907	0.350472
SYTL1	SYTL1	1.71257	1.89452	2.22718	1.77912	1.89758	4.06576
MAP3K6	MAP3K6	5.70488	5.68441	8.85614	6.22734	6.14963	4.34518
GPR3	GPR3	5.53245	6.12023	6.44562	3.80651	3.78407	2.59403
WASF2	WASF2	41.7921	43.9769	23.3765	35.7882	41.3329	22.0221
AHDC1	AHDC1	6.16814	6.50928	5.2918	6.54063	6.40299	3.76779
IFI6	IFI6	5.24292	5.06038	9.38495	13.9231	16.5317	43.4825
FAM76A	FAM76A	2.51598	2.64664	2.94739	3.21351	2.94047	2.33774
STX12	STX12	9.89274	10.0277	6.32514	18.2457	18.9703	11.0383
PPP1R8	PPP1R8	26.1515	24.2292	18.4463	27.1768	26.1615	13.2531
THEMIS2	THEMIS2	3.1298	3.38236	2.91496	8.23208	9.43691	11.0324
RPA2	RPA2	46.6168	47.5851	42.9838	48.1501	51.2973	37.7768
SMPDL3B	SMPDL3B	1.32651	1.46744	0.532376	1.12442	1.34034	1.52794
XKR8	XKR8	12.728	14.4436	16.6107	22.6816	25.2603	23.1143
EYA3	EYA3	3.1325	3.06877	2.29198	3.12659	2.80196	0.85937
PTAFR	PTAFR	0.0781849	0.172983	0.079294	0.108879	0.155591	0.143529
DNAJC8	DNAJC8	118.595	117.975	101.123	88.5347	90.5187	73.6958
ATPIF1	ATPIF1	43.8182	44.8686	93.378	53.4513	50.7928	102.57
SESN2	SESN2	13.6008	14.4635	5.92768	19.0925	26.6253	15.2977
MED18	MED18	10.1977	10.8138	15.0881	13.2839	16.5147	21.6325
PHACTR4	PHACTR4	8.31014	8.29788	5.66753	8.21057	8.30243	3.23562
RCC1	RCC1	79.1876	81.2044	50.1966	67.672	82.4763	78.6775
SNHG3	SNHG3	27.7131	29.1793	44.5992	39.9444	44.8187	87.4515
TRNAU1AP	TRNAU1AP	12.6248	12.9002	19.3139	13.6951	15.1891	23.1556
SNHG12	SNHG12	21.3148	20.9562	41.4755	31.157	31.6456	49.7217
SNORD99	SNORD99	5.90687	12.007	13.8874	12.6069	12.9923	17.04
SNORA61	SNORA61	29.8373	31.9684	44.7415	37.1398	42.8317	55.7672
SNORA44	SNORA44	4.02741	3.71274	2.72303	3.25129	4.6401	1.17355
SNORA16A	SNORA16A	9.40397	9.36276	3.90165	9.28803	9.69572	6.4738
RAB42	RAB42	1.47709	1.70591	1.1031	1.96395	2.18603	1.69667
TAF12	TAF12	5.92045	5.61059	3.92116	17.9956	21.4276	19.5078
RNU11	RNU11	1.60434	1.16168	1.69433	0.635809	1.64981	5.50787
GMEB1	GMEB1	6.39509	6.06144	3.1051	4.32516	4.45752	1.71354
YTHDF2	YTHDF2	39.7134	39.4754	34.5113	33.8237	33.8426	22.1515
EPB41	EPB41	7.23182	6.94465	2.36296	6.37754	6.21826	2.13209
TMEM200B	TMEM200B	15.4521	17.0105	10.1177	13.387	14.0551	13.8328
SRSF4	SRSF4	54.7261	54.1918	46.8447	55.1561	60.3323	39.5783
MECR	MECR	12.186	12.7208	12.6366	8.41117	10.0251	9.68035
PTPRU	PTPRU	2.50309	2.43303	2.82732	5.55487	6.19996	5.44927
MATN1	MATN1	0.0257044	0.0358284	0.0255951	0.0168083	0.0436145	0.0323569
MATN1-AS1	MATN1-AS1	0.172884	0.239064	0.0796984	0.334963	0.570392	0.392939
LAPTM5	LAPTM5	21.0784	21.7736	23.209	6.02564	5.76698	3.81739
SDC3	SDC3	20.3163	21.7853	17.8281	20.3649	20.4886	12.0515
PUM1	PUM1	22.4903	21.2669	12.1179	23.3394	19.7633	7.67496
NKAIN1	NKAIN1	0.00673839	0.0335443	0.0447315	0.0807816	0.114335	0.0106029
SNRNP40	SNRNP40	66.7433	67.9234	62.0529	50.2373	54.4926	40.6922
ZCCHC17	ZCCHC17	34.1621	33.5429	28.679	39.7223	44.5217	31.7559
FABP3	FABP3	0.592302	0.661186	0.714888	1.0563	0.947476	0.338907
SERINC2	SERINC2	26.2028	27.5186	29.0119	18.2237	19.4704	24.6527
TINAGL1	TINAGL1	133.511	136.673	109.618	68.9571	76.528	110.698
PEF1	PEF1	36.1641	36.0587	42.6989	34.8254	37.0203	42.5528
COL16A1	COL16A1	1.29407	1.23574	3.00782	0.699401	1.01378	1.76436
BAI2	BAI2	3.07615	3.00113	3.27669	4.04602	4.09597	3.34134
SPOCD1	SPOCD1	3.46381	3.24577	3.15052	0.812413	0.829174	1.07912
PTP4A2	PTP4A2	114.73	107.521	102.844	116.468	105.826	78.3336
KHDRBS1	KHDRBS1	69.9346	69.8121	75.1442	50.5435	46.6273	31.9533
TMEM39B	TMEM39B	12.9314	14.7294	20.1127	14.8605	16.6104	20.7227
KPNA6	KPNA6	18.4503	19.6352	16.4313	21.0714	22.6541	12.3851
TXLNA	TXLNA	34.1694	35.8631	29.222	37.0379	41.5519	20.3229
CCDC28B	CCDC28B	5.47806	5.94581	12.3328	10.3255	11.5129	25.0821
IQCC	IQCC	3.88124	3.94972	3.64812	3.84626	4.27383	3.94534
DCDC2B	DCDC2B	0.627614	0.682991	0.944683	0.715815	0.715448	0.482296
TMEM234	TMEM234	4.80411	4.62	6.88559	5.55304	6.48413	5.69812
EIF3I	EIF3I	314.196	321.787	336.849	229.259	258.993	235.869
MTMR9LP	MTMR9LP	0.525281	0.57359	0.70302	0.969513	0.934408	1.14648
FAM167B	FAM167B	0.185362	0.287077	0.649425	1.14475	1.39785	3.30559
HDAC1	HDAC1	95.8113	98.2133	97.2321	100.663	103.888	85.7592
MARCKSL1	MARCKSL1	13.7651	13.893	23.4717	41.1449	47.1614	45.1636
FAM229A	FAM229A	0.816878	0.673074	4.30075	2.30242	2.23043	9.48512
TSSK3	TSSK3	1.76682	1.81871	1.93822	4.30803	4.10728	4.21729
BSDC1	BSDC1	27.9201	29.3611	19.2082	35.7396	42.7355	31.6208
ZBTB8A	ZBTB8A	1.57399	1.50856	1.13533	2.52505	2.1286	1.25727
ZBTB8OS	ZBTB8OS	25.8305	20.9741	52.3736	32.9531	25.8547	60.7936
RBBP4	RBBP4	14.3976	14.1829	8.94952	13.3601	12.0487	4.64456
SYNC	SYNC	0.332575	0.314281	0.130967	0.350168	0.302875	0.124175
KIAA1522	KIAA1522	16.0684	16.5925	15.3298	17.6384	17.7128	16.2259
YARS	YARS	148.559	154.204	65.8978	122.404	148.412	96.1061
S100PBP	S100PBP	8.00457	7.66009	5.09854	9.60917	9.15255	4.65949
FNDC5	FNDC5	0.0986019	0.0858986	0.132955	0.0940281	0.110375	0.106666
HPCA	HPCA	0.014004	0.0278852	0.0232407	0.0610485	0.105607	0.132212
TMEM54	TMEM54	77.7867	82.1048	145.711	73.5382	80.7461	140.619
RNF19B	RNF19B	9.95811	9.75651	8.72707	13.4795	15.2984	10.8662
AK2	AK2	62.0165	61.7821	50.5801	39.9127	42.5625	38.1917
ADC	ADC	5.03519	5.37249	5.3612	9.736	11.2281	12.5801
TRIM62	TRIM62	0.856068	0.837005	0.587	3.02241	3.25689	1.12925
ZNF362	ZNF362	3.18228	3.47759	3.67162	6.05206	6.31029	5.32655
PHC2	PHC2	73.7922	79.4508	67.6772	76.7162	93.2909	92.5
ZSCAN20	ZSCAN20	1.4284	1.34778	0.960613	1.67883	1.85252	0.881416
GJB4	GJB4	0.0277318	0.0345128	0.0230115	0.0226675	0.0130707	0.0109091
GJB3	GJB3	5.87673	6.18437	3.55661	1.30466	1.089	0.764006
SMIM12	SMIM12	8.71247	9.02188	11.316	8.11472	8.70209	6.4122
LOC653160	LOC653160	0.584322	0.644093	0.467547	1.23952	1.17047	1.01795
ZMYM6NB	ZMYM6NB	17.5397	18.3317	17.5216	29.7636	32.9071	46.1879
ZMYM6	ZMYM6	2.76741	2.67525	1.96922	4.55118	3.12828	1.30095
ZMYM1	ZMYM1	4.69261	4.21869	4.40816	6.4054	4.15323	1.7647
SFPQ	SFPQ	98.5888	97.723	88.3633	88.9416	83.9536	44.3706
ZMYM4	ZMYM4	10.8808	9.81565	6.75579	13.7146	9.46595	2.60913
KIAA0319L	KIAA0319L	16.0111	16.389	12.162	25.695	29.7228	21.6718
NCDN	NCDN	12.7597	13.8466	10.0984	13.4717	13.8915	5.09255
TFAP2E	TFAP2E	2.14271	2.20503	2.794	1.91331	2.28292	1.4308
PSMB2	PSMB2	58.9915	61.3103	73.1761	42.2527	42.9283	33.2071
C1orf216	C1orf216	13.0727	12.8484	12.752	15.4832	16.1059	11.1403
CLSPN	CLSPN	7.03199	6.51825	5.50768	9.1687	6.27868	0.839911
AGO4	AGO4	1.92155	1.97699	1.15247	2.07291	1.98486	0.895224
AGO1	AGO1	6.335	6.24694	3.30784	5.76207	5.6391	1.83123
AGO3	AGO3	3.0034	2.64604	1.73915	3.66767	3.26398	0.900978
ADPRHL2	ADPRHL2	38.0517	41.4324	42.3189	28.6537	32.5767	41.1319
COL8A2	COL8A2	0.124029	0.180818	0.0441076	0.0820687	0.096038	0.15334
TRAPPC3	TRAPPC3	45.1074	45.0775	48.0918	43.9453	49.4026	57.3154
MAP7D1	MAP7D1	110.104	115.391	105.898	76.0994	81.9079	60.1069
THRAP3	THRAP3	61.175	61.2298	35.2206	51.455	48.7362	19.4169
SH3D21	SH3D21	3.25233	3.3749	1.24168	4.61787	4.95136	1.80196
EVA1B	EVA1B	1.86808	2.21327	1.82913	3.94968	4.49041	2.46913
STK40	STK40	75.2374	76.7582	60.7802	55.2905	67.4517	51.24
LSM10	LSM10	46.2821	46.0792	66.6982	52.2579	62.0135	83.5414
OSCP1	OSCP1	2.83813	2.90811	2.04104	5.77383	6.53236	7.42446
MRPS15	MRPS15	114.975	115.71	188.236	86.3234	96.9756	134.522
CSF3R	CSF3R	0.0169251	0.011234	0.00936285	0.0245943	0.0159545	0.00887729
LINC01137	LINC01137	1.9179	1.67596	3.75538	4.40599	4.92949	9.24893
ZC3H12A	ZC3H12A	33.9783	34.6883	27.0218	30.7578	35.918	22.7116
MEAF6	MEAF6	10.3068	10.6683	8.1806	11.4619	12.3624	11.7125
SNIP1	SNIP1	5.94321	6.08745	4.30718	7.24604	8.29474	4.87096
DNALI1	DNALI1	0.0817611	0.0518018	0.0246707	0.105308	0.0770722	0.0818695
GNL2	GNL2	42.8383	37.5172	41.8589	33.9835	24.7961	18.3285
RSPO1	RSPO1	0.0382445	0.0317308	0.264457	0.0625209	0.0480683	0.240713
C1orf109	C1orf109	18.7532	20.7603	9.58784	14.4697	17.5437	9.34057
CDCA8	CDCA8	76.7941	78.145	46.1623	37.2978	34.9034	11.9391
EPHA10	EPHA10	0.266756	0.315754	0.22627	1.13705	1.2992	0.820832
MANEAL	MANEAL	12.9278	13.2876	14.1875	16.8381	18.6619	13.681
YRDC	YRDC	31.1108	33.569	26.2692	25.4323	30.105	20.8908
C1orf122	C1orf122	21.3179	22.9201	69.4434	34.1741	38.022	92.2636
MTF1	MTF1	4.65318	4.86148	2.23799	5.81147	6.51197	1.65946
INPP5B	INPP5B	2.63913	2.60555	2.71447	3.91688	3.65457	2.76846
SF3A3	SF3A3	79.9871	76.2496	55.2364	53.0108	52.0947	29.9767
FHL3	FHL3	22.7315	23.9333	29.3831	13.1445	15.1216	18.417
UTP11L	UTP11L	24.271	23.0936	27.0496	19.522	16.2788	9.82348
RRAGC	RRAGC	20.4892	20.9303	24.1874	24.5599	24.7064	21.6521
RHBDL2	RHBDL2	5.75574	5.52776	5.53203	3.21236	3.11192	3.77785
AKIRIN1	AKIRIN1	37.4867	39.4583	22.5594	35.8718	39.7421	21.5599
NDUFS5	NDUFS5	335.654	315.094	798.997	444.88	397.244	1183.06
MACF1	MACF1	25.097	23.0022	10.2172	21.9353	17.4219	3.95657
KIAA0754	KIAA0754	9.69667	8.96318	0.294972	9.12888	7.76829	0.288553
BMP8A	BMP8A	0.0349974	0.0418129	0.0116162	0.0381417	0.0593827	0.0275344
PPIEL	PPIEL	0.0298666	0.0371697	0.0123915	0.0325499	0.0563076	0.0234977
PABPC4	PABPC4	99.3635	103.223	102.618	105.27	112.776	99.9075
HEYL	HEYL	0.268016	0.314491	0.111198	0.53203	0.600032	0.414195
HPCAL4	HPCAL4	0.00395135	0.0118021	0.00655757	0.180867	0.197411	0.0746099
PPIE	PPIE	19.8267	20.0751	19.4389	18.4869	20.3902	28.6338
BMP8B	BMP8B	1.2942	1.29892	0.433029	4.35654	4.6733	2.06928
OXCT2	OXCT2	0.280663	0.419149	0.447867	0.552934	0.549485	0.441626
TRIT1	TRIT1	11.6583	11.6164	10.196	13.9763	12.8213	7.61441
MYCL	MYCL	0.230659	0.170257	0.0659995	0.654462	0.82099	0.45681
MFSD2A	MFSD2A	12.8387	13.4114	11.6648	7.19487	7.79989	3.90597
CAP1	CAP1	264.826	255.564	144.457	170.871	178.516	103.436
PPT1	PPT1	82.0687	80.0728	62.547	73.5881	72.6553	55.2079
RLF	RLF	3.3425	3.29649	2.4834	5.86076	3.3082	1.08064
ZMPSTE24	ZMPSTE24	40.6358	35.9548	32.1292	35.2897	25.1987	12.8234
COL9A2	COL9A2	2.96978	2.52745	2.05454	2.44829	2.76013	4.50882
SMAP2	SMAP2	16.7274	17.1717	10.5945	17.5977	18.8795	11.8048
ZFP69B	ZFP69B	2.46241	2.49988	1.11013	5.06088	4.07579	0.808485
ZFP69	ZFP69	1.53212	1.60712	1.83133	2.25618	1.79672	0.990153
EXO5	EXO5	8.78567	8.46242	7.75748	9.24383	9.41078	5.89258
ZNF684	ZNF684	0.976497	0.719815	1.1531	1.78054	0.876241	0.709167
RIMS3	RIMS3	2.07818	2.18296	1.02156	2.2827	2.44425	1.11858
NFYC-AS1	NFYC-AS1	0.495024	0.400444	0.410765	0.910403	0.863274	0.389463
NFYC	NFYC	16.6046	17.1433	17.7803	18.4159	19.6197	13.3328
KCNQ4	KCNQ4	0.489957	0.612154	0.127549	0.198933	0.140369	0.113376
CITED4	CITED4	0.945587	1.01737	2.86013	1.845	2.15651	6.23955
CTPS1	CTPS1	54.2125	53.9688	37.5487	31.5137	32.7113	11.2925
SLFNL1-AS1	SLFNL1-AS1	0.229712	0.261377	0.0748833	0.16988	0.204938	0.0580908
SLFNL1	SLFNL1	0.0822302	0.118257	0.121304	0.229024	0.172254	0.100637
SCMH1	SCMH1	16.1982	15.9157	11.1844	13.1201	13.9752	7.96348
FOXO6	FOXO6	1.12912	1.35393	2.36627	2.08388	1.92674	2.95682
EDN2	EDN2	0.205925	0.299648	0.604631	0.0517905	0.0597277	0.074775
HIVEP3	HIVEP3	3.69798	3.87899	2.94469	2.02955	2.06709	1.07114
FOXJ3	FOXJ3	17.1134	15.7627	9.00324	15.275	14.8888	5.80171
RIMKLA	RIMKLA	0.0167666	0.0166931	0.0309172	0.166487	0.186148	0.143638
ZMYND12	ZMYND12	0.344068	0.309409	0.386811	0.520134	0.889308	0.995468
PPCS	PPCS	10.0283	9.77014	13.4821	14.7562	15.3636	23.6744
CCDC30	CCDC30	0.0254223	0.0316386	0.0316427	0.200871	0.263608	0.150008
PPIH	PPIH	118.704	119.605	148.841	114.267	122.15	144.801
YBX1	YBX1	838.386	837.019	898.473	573.662	631.821	514.425
LEPRE1	LEPRE1	47.1979	48.8977	63.5426	60.4087	70.7626	68.9781
C1orf50	C1orf50	6.51792	6.2576	11.0102	9.57706	10.4414	13.3695
LOC100129924	LOC100129924	0.12018	0.139596	0.0997244	0.283785	0.28322	0.315176
CCDC23	CCDC23	16.8027	16.508	30.0557	17.1561	14.8855	26.284
ERMAP	ERMAP	1.78331	1.74189	1.27905	3.32914	3.5848	2.29265
ZNF691	ZNF691	4.42809	3.96782	4.76815	6.09414	7.5717	7.82646
SLC2A1	SLC2A1	160.918	169.128	149.287	41.6541	43.9128	59.1439
SLC2A1-AS1	SLC2A1-AS1	0.332831	0.27905	0.610501	0.190912	0.165128	0.689096
FAM183A	FAM183A	0.114253	0.227504	0.189611	0.207529	0.107701	0.89889
EBNA1BP2	EBNA1BP2	146.125	147.395	181.113	85.3637	95.4356	118.135
WDR65	WDR65	0.0576055	0.0382354	0.0318669	0.062781	0.0615421	0.0302143
MPL	MPL	0.0378126	0.0484032	0.0358588	0.0470969	0.0305521	0.042499
CDC20	CDC20	228.394	236.645	238.026	109.792	104.643	48.5085
ELOVL1	ELOVL1	87.5006	93.4284	71.2988	105.274	118.481	83.9248
MED8	MED8	26.9603	26.6031	28.6277	29.4662	33.8071	24.9517
SZT2	SZT2	3.12408	3.07673	1.90976	3.5383	4.11996	1.41622
PTPRF	PTPRF	104.933	109.68	37.0836	54.014	57.2268	26.6348
KDM4A	KDM4A	14.9866	15.147	6.53672	16.9708	20.2728	6.74741
KDM4A-AS1	KDM4A-AS1	0.782534	0.678575	1.27773	0.784062	1.17787	1.09231
ST3GAL3	ST3GAL3	7.72516	8.21633	9.18347	8.42668	9.33507	9.73097
ARTN	ARTN	2.94736	2.78318	10.8081	2.43947	2.06227	3.58585
IPO13	IPO13	14.1694	14.7061	13.1614	17.3288	19.5974	13.2867
DPH2	DPH2	27.6695	29.4481	20.7679	20.3929	23.7635	15.1993
ATP6V0B	ATP6V0B	139.792	148.924	280.275	187.92	233.131	332.766
B4GALT2	B4GALT2	54.9116	58.3976	65.0293	41.3685	45.7848	59.0123
CCDC24	CCDC24	3.47701	4.0119	6.55316	5.27284	5.03074	11.2179
SLC6A9	SLC6A9	14.0206	15.0794	5.92104	14.42	17.7259	8.86991
KLF17	KLF17	0.547632	0.470027	0.626784	0.260686	0.237345	0.0693326
DMAP1	DMAP1	17.5601	19.0039	31.2516	22.9896	25.7491	36.4904
ERI3	ERI3	59.1478	60.227	78.1008	49.873	54.4779	64.0965
ERI3-IT1	ERI3-IT1	0.755939	0.665111	0.379279	0.766377	0.828588	0.387272
RNF220	RNF220	35.3169	35.579	32.1661	36.6292	44.0455	37.5281
TMEM53	TMEM53	3.11341	3.06301	5.37118	6.0218	6.22933	8.22953
C1orf228	C1orf228	0.0467408	0.034902	0.0581775	0.203761	0.297407	0.809019
KIF2C	KIF2C	101.969	105.027	82.8822	57.3942	52.562	28.0127
RPS8	RPS8	1594.63	1630.33	3071.44	1741.03	1878.34	4908.26
SNORD55	SNORD55	5.58758	7.68237	12.364	3.76974	4.01306	6.28009
SNORD46	SNORD46	2.00914	3.40057	1.66716	1.31379	1.32574	1.5807
SNORD38A	SNORD38A	3.0505	3.86544	5.06253	1.8134	1.56848	2.18181
SNORD38B	SNORD38B	8.27533	7.95495	21.3107	11.5068	11.5666	16.6134
BEST4	BEST4	0.0563633	0.0280581	0.0467696	0.0921407	0.185958	0.177376
PLK3	PLK3	7.15605	7.29927	5.98651	5.7423	6.95818	7.08192
TCTEX1D4	TCTEX1D4	0.264812	0.217125	0.232664	0.25465	0.323045	0.367663
BTBD19	BTBD19	0.638784	0.635984	0.394943	0.559669	0.991776	0.315336
PTCH2	PTCH2	0.0807298	0.105758	0.2468	0.402869	0.420552	0.728746
EIF2B3	EIF2B3	28.6295	28.7293	30.4839	29.2491	29.0347	24.4608
HECTD3	HECTD3	20.5416	20.6029	16.6984	21.7365	24.8734	18.3687
UROD	UROD	108.144	110.897	125.999	63.6545	69.0349	99.1714
ZSWIM5	ZSWIM5	0.172064	0.198183	0.117581	1.22809	1.24351	0.424698
LINC01144	LINC01144	0.149687	0.217814	0.133763	0.288624	0.466723	0.706601
MUTYH	MUTYH	5.64144	5.97582	5.93976	8.30523	9.93839	12.3258
TOE1	TOE1	11.8203	12.0226	8.94775	7.36516	7.82919	3.88567
TESK2	TESK2	2.88686	3.10364	1.39161	6.69707	7.85015	6.2447
CCDC163P	CCDC163P	1.97894	1.91604	1.386	1.22677	1.20655	0.785614
MMACHC	MMACHC	6.0934	6.42437	5.81295	3.50113	3.57532	2.47854
PRDX1	PRDX1	444.52	425.993	649.818	452.269	427.701	494.329
AKR1A1	AKR1A1	46.6069	49.0454	53.4196	43.0529	51.7106	81.6507
NASP	NASP	74.2053	70.9852	75.6689	73.8106	70.5306	49.1415
CCDC17	CCDC17	0.463799	0.670868	0.726141	0.867879	0.940393	0.633405
GPBP1L1	GPBP1L1	26.4898	25.6867	18.3662	27.7101	27.7214	15.0184
TMEM69	TMEM69	44.1041	42.0318	25.7901	34.2957	30.9508	19.8612
IPP	IPP	3.1453	3.30233	1.11041	5.00471	5.35841	1.70971
MAST2	MAST2	21.9852	22.842	13.6958	22.9283	26.0648	12.8614
PIK3R3	PIK3R3	0.910078	0.839952	0.633904	1.04252	1.03322	0.209054
TSPAN1	TSPAN1	0.265912	0.300848	0.320946	0.223938	0.284843	0.114113
POMGNT1	POMGNT1	39.1002	40.4064	46.0839	42.9536	50.6427	61.2261
LURAP1	LURAP1	0.0851901	0.0636126	0.0706898	0.185688	0.200761	0.150804
RAD54L	RAD54L	13.9755	16.5002	14.1051	10.5246	10.4365	4.51038
LRRC41	LRRC41	29.147	29.7906	25.4162	23.1327	28.5394	24.4134
UQCRH	UQCRH	474.983	462.764	663.964	521.696	508.47	939.584
NSUN4	NSUN4	4.09138	4.21543	2.20885	4.15183	5.30342	3.65434
FAAH	FAAH	0.498113	0.542716	1.04502	1.85394	2.40089	4.0964
LOC729041	LOC729041	0.233105	0.247555	0.412645	0.355666	0.542016	1.17374
DMBX1	DMBX1	0.040963	0.0679725	0.0566511	0.0892866	0.0193069	0.0322279
MKNK1-AS1	MKNK1-AS1	0.120795	0.112248	0.106916	0.254518	0.174597	0.114043
MKNK1	MKNK1	10.9304	11.3067	9.54136	15.495	17.0047	10.3982
MOB3C	MOB3C	4.02366	4.18991	3.75477	6.26144	7.90915	6.92289
ATPAF1	ATPAF1	21.4371	20.2592	20.0279	34.2719	33.4466	28.7935
EFCAB14	EFCAB14	16.4871	16.5066	10.7372	19.1106	16.5328	5.82889
CYP4X1	CYP4X1	0.258963	0.36595	0.110908	0.582667	0.637841	0.591506
LINC00853	LINC00853	0.0893626	0.148285	0.0988694	0.292174	0.168476	0.796808
PDZK1IP1	PDZK1IP1	43.2334	44.7104	36.2583	5.9047	6.64354	15.7681
STIL	STIL	12.9217	12.3852	7.31905	11.0823	6.86251	1.59413
CMPK1	CMPK1	58.0023	52.4785	56.6899	64.6325	44.6761	37.4113
FOXE3	FOXE3	0.0397568	0.0494783	0.0824744	0.0324965	0.0749536	0.0625578
FOXD2-AS1	FOXD2-AS1	1.39013	1.73591	2.28096	1.11273	1.41405	1.37175
FOXD2	FOXD2	0.610692	0.641562	0.426365	0.564578	0.611401	0.589813
FAF1	FAF1	32.3586	31.8145	30.7408	26.3517	25.7172	15.6648
CDKN2C	CDKN2C	19.7055	19.453	32.6104	19.3456	17.4818	15.7784
RNF11	RNF11	38.1429	37.8227	27.0319	39.336	37.5132	25.7913
TTC39A	TTC39A	0.845606	0.787143	0.262415	0.374625	0.395315	0.497612
EPS15	EPS15	10.0764	9.81773	9.8333	14.9775	10.1315	4.88769
OSBPL9	OSBPL9	23.375	21.5876	16.53	29.7587	22.3701	9.85915
NRD1	NRD1	64.746	62.1619	51.8803	64.1601	54.458	33.198
TXNDC12	TXNDC12	18.6576	18.8011	18.6443	28.6509	29.7137	21.9365
BTF3L4	BTF3L4	19.927	19.3542	14.2444	19.7624	17.9608	18.0699
ZFYVE9	ZFYVE9	9.69128	9.15826	3.81172	11.3262	11.2648	3.08327
CC2D1B	CC2D1B	12.7596	13.0538	13.3965	14.3462	15.8948	11.3318
ORC1	ORC1	10.6183	10.7264	7.24881	9.44609	9.0137	2.72765
PRPF38A	PRPF38A	21.3162	20.1761	17.0926	20.4444	18.4198	8.39369
ZCCHC11	ZCCHC11	7.18922	6.41714	3.24529	12.1562	9.08666	1.64706
GPX7	GPX7	1.34575	1.4515	1.43574	1.76348	1.81224	2.11755
COA7	COA7	17.1282	17.7301	8.77964	11.115	11.3961	3.95699
ZYG11B	ZYG11B	4.56811	4.56254	2.6247	9.53801	7.65713	3.21918
ZYG11A	ZYG11A	2.48482	2.22149	1.42304	1.76853	1.75565	0.529541
ECHDC2	ECHDC2	13.7455	14.8566	19.1537	16.6945	17.5448	23.4994
SCP2	SCP2	15.0386	13.5475	11.7017	22.1197	15.7211	11.9908
CPT2	CPT2	5.72105	6.13315	4.80535	9.01619	10.456	9.29252
C1orf123	C1orf123	24.1397	24.7934	39.7602	45.1738	44.6545	71.6239
MAGOH	MAGOH	69.8771	67.1853	88.304	71.5853	55.8039	71.3072
LRP8	LRP8	11.9813	11.9187	5.27241	9.32225	8.90555	2.95956
NDC1	NDC1	35.1474	33.9127	21.5427	28.4276	21.5724	9.88206
YIPF1	YIPF1	13.792	13.9479	18.4073	24.255	26.3337	24.7138
HSPB11	HSPB11	63.1311	58.3532	151.203	80.0857	59.9429	106.142
LRRC42	LRRC42	50.4903	50.7076	54.424	31.4437	34.9097	38.294
TMEM59	TMEM59	71.9552	67.028	82.4423	128.789	118.804	155.329
TCEANC2	TCEANC2	3.0373	3.07662	1.4755	2.70785	3.03979	1.11919
CYB5RL	CYB5RL	2.87012	2.94632	1.59081	3.12798	3.33593	1.01723
MRPL37	MRPL37	143.802	148.935	196.322	99.0884	106.331	108.112
SSBP3	SSBP3	14.6855	15.1091	15.7055	20.1331	21.3496	16.5382
SSBP3-AS1	SSBP3-AS1	0.120196	0.10471	0.112204	0.147369	0.191198	0.0236412
ACOT11	ACOT11	0.179999	0.190772	0.231269	0.329061	0.339352	0.274094
TTC4	TTC4	1.27534	1.38444	0.368684	1.52443	1.61327	0.271883
PARS2	PARS2	5.8425	6.0223	4.19068	5.54001	6.08308	4.46677
TTC22	TTC22	0.044851	0.0829296	0.0212667	0.0837952	0.0603983	0.0604915
DHCR24	DHCR24	40.5046	41.7039	33.9877	62.9988	67.919	34.2418
TMEM61	TMEM61	0.0717942	0.125089	0.178722	0.156489	0.186111	0.931994
PCSK9	PCSK9	0.0354129	0.00503681	0.0335831	0.022054	0.0476886	0.0477622
USP24	USP24	9.40185	8.54944	5.3906	9.4122	6.59459	1.37958
LOC100507634	LOC100507634	0.35572	0.229726	0.319105	0.722969	0.543761	0.378195
PPAP2B	PPAP2B	4.82121	4.86526	4.3957	3.69751	3.74238	2.17284
PRKAA2	PRKAA2	2.08223	1.91379	1.2928	3.0701	1.70084	0.629441
OMA1	OMA1	5.00233	4.72368	7.00085	9.8806	7.05858	6.70271
TACSTD2	TACSTD2	32.7463	33.5583	57.9248	26.3054	30.2054	47.2053
MYSM1	MYSM1	1.16343	1.07505	0.891785	3.76519	2.27704	0.558374
JUN	JUN	51.0815	51.3886	52.7365	37.6606	42.3152	44.1744
LINC01358	LINC01358	1.29592	1.33186	1.1794	1.09343	0.945752	2.23647
FGGY	FGGY	0.701425	0.648911	1.17437	0.906509	0.936211	2.24647
HOOK1	HOOK1	0.0504257	0.0435108	0.0334742	0.0403012	0.0190135	0.0370279
CYP2J2	CYP2J2	0.169646	0.126677	0.175963	0.288887	0.26986	0.216889
NFIA	NFIA	0.866317	0.860565	1.0628	1.12827	0.731453	0.516208
TM2D1	TM2D1	15.2161	13.5184	15.0834	24.3254	23.7424	41.0198
INADL	INADL	1.47255	1.37158	0.91835	2.31391	1.88136	1.00552
USP1	USP1	32.7378	28.9193	34.1553	32.0958	16.5178	8.18456
DOCK7	DOCK7	10.7064	9.61046	5.55637	11.6469	6.67413	2.23124
ATG4C	ATG4C	4.92962	4.55539	5.0622	7.63338	5.10342	2.92302
LINC00466	LINC00466	0.0219627	0.0655994	0.0728976	0.0478718	0.0828126	0.138234
FOXD3	FOXD3	0.304674	0.208546	0.426625	0.145271	0.224376	0.389519
ALG6	ALG6	5.13996	4.27423	5.8548	8.59997	5.42882	4.78834
ITGB3BP	ITGB3BP	15.1857	14.4524	21.9787	24.7248	13.9045	32.22
EFCAB7	EFCAB7	1.63454	1.36169	1.84073	4.55347	2.71999	2.40138
DLEU2L	DLEU2L	0.0594133	0.0828141	0.0197202	0.116552	0.134414	0.0186975
PGM1	PGM1	51.8517	52.6243	57.3127	51.8128	58.5319	58.0735
ROR1	ROR1	11.9821	11.5985	6.30858	7.03859	4.98953	1.60259
ROR1-AS1	ROR1-AS1	0.0171015	0.0170266	0.0567626	0.0124253	0.0214944	0.0358793
CACHD1	CACHD1	0.944532	1.08164	0.526638	1.37523	1.37602	0.299596
RAVER2	RAVER2	4.35238	3.62308	3.22193	6.10641	4.439	1.80449
JAK1	JAK1	34.9331	33.5618	16.9881	39.541	38.3917	15.1935
AK4	AK4	7.76029	7.60421	6.7469	7.66461	5.84603	4.04315
DNAJC6	DNAJC6	2.49547	2.4349	0.930655	3.92162	3.55937	0.823566
LEPROT	LEPROT	13.484	12.8698	10.2477	12.9103	12.1416	8.30657
LEPR	LEPR	0.660033	0.54904	0.535833	2.03655	1.25513	0.966634
PDE4B	PDE4B	0.940476	0.902511	0.865017	0.514544	0.373842	0.24367
WDR78	WDR78	0.0647192	0.0545224	0.0578342	0.23873	0.239337	0.195839
MIER1	MIER1	5.53427	5.13474	3.98997	9.11801	6.15078	2.38044
SLC35D1	SLC35D1	3.74285	3.79017	1.9879	4.84312	4.4361	1.1846
SERBP1	SERBP1	104.395	95.9297	85.831	72.4147	60.1292	43.8801
GADD45A	GADD45A	40.7203	40.485	30.4506	45.1718	54.5917	53.5895
GNG12	GNG12	63.5702	59.7258	36.2634	54.593	42.787	17.1246
GNG12-AS1	GNG12-AS1	0.245353	0.16576	0.0290844	0.162348	0.123901	0.110304
DIRAS3	DIRAS3	0.0724325	0.0360575	0.140242	0.184194	0.250355	0.360916
WLS	WLS	22.3012	23.1675	16.4915	31.3582	34.1425	18.9138
DEPDC1	DEPDC1	12.191	11.6581	12.9191	16.2932	7.30401	2.25042
LRRC40	LRRC40	5.70295	4.77934	6.08035	6.51407	3.07554	1.90414
SRSF11	SRSF11	42.9475	38.2938	32.9221	45.953	29.4493	13.6488
ANKRD13C	ANKRD13C	8.74165	7.76244	7.8188	9.41344	6.8058	3.63012
HHLA3	HHLA3	0.351969	0.659627	0.5154	3.85848	5.56226	10.8485
CTH	CTH	25.0076	25.3011	7.22239	26.5123	34.5622	21.6728
ZRANB2-AS1	ZRANB2-AS1	0.11748	0.0584823	0.0584899	0.499334	0.199336	0.0739421
ZRANB2	ZRANB2	21.3361	18.7244	23.18	28.6432	18.3007	9.41767
ZRANB2-AS2	ZRANB2-AS2	0.176024	0.225325	0.333858	0.274056	0.213338	0.435248
NEGR1	NEGR1	0.68422	0.605146	0.547584	0.352028	0.239003	0.0710465
LRRIQ3	LRRIQ3	0.171991	0.226034	0.29685	0.412376	0.330741	0.638687
FPGT	FPGT	2.21831	2.00931	1.99297	5.88497	3.38819	2.2964
CRYZ	CRYZ	7.83992	6.80965	7.06592	8.05045	5.60116	8.07167
TYW3	TYW3	6.43004	5.19219	8.443	9.86162	5.89916	4.10297
ACADM	ACADM	9.43053	8.39218	8.50087	14.5334	9.55524	8.50213
RABGGTB	RABGGTB	47.6398	41.6842	64.9129	82.0548	56.6912	65.5167
SNORD45C	SNORD45C	9.59235	8.79634	2.51356	8.25329	7.13861	2.78041
SNORD45A	SNORD45A	4.92239	4.66745	3.11203	5.36464	3.53531	0.36883
SNORD45B	SNORD45B	8.31953	6.07426	1.38069	8.46252	7.31959	1.30909
MSH4	MSH4	0.0180252	0.0299104	0.0697999	0.130965	0.0906213	0.0661801
ST6GALNAC3	ST6GALNAC3	0.119627	0.113689	0.0180482	0.44446	0.307546	0.15401
ST6GALNAC5	ST6GALNAC5	1.7926	1.73651	0.804044	0.0528015	0.109609	0.0152469
PIGK	PIGK	11.4647	10.1089	8.12493	14.0211	9.64337	7.45572
AK5	AK5	0.013626	0.00904419	0.0452268	0.00990014	0.0128446	0.0357344
ZZZ3	ZZZ3	11.1816	9.57718	9.66005	19.0908	10.7335	5.89822
USP33	USP33	16.7478	15.6487	11.4173	19.7326	14.4029	6.98681
FAM73A	FAM73A	4.54611	4.16531	2.52337	8.28882	6.24567	2.17017
NEXN-AS1	NEXN-AS1	0.111677	0.119741	0.0997969	0.121711	0.137664	0.0540694
NEXN	NEXN	2.06831	1.83365	2.0248	1.42466	0.794115	0.24683
FUBP1	FUBP1	28.6195	27.7396	12.1573	24.4645	21.9777	6.76786
DNAJB4	DNAJB4	4.78816	4.67079	4.38217	9.41989	6.8948	5.62297
PTGFR	PTGFR	0.00725081	0.0108285	0.0120333	0.122485	0.0956897	0.07416
IFI44L	IFI44L	0.0536318	0.0467222	0.0333773	0.0840222	0.0726743	0.0263719
IFI44	IFI44	6.21716	5.33809	7.00478	18.2634	12.646	9.47762
LPHN2	LPHN2	0.538306	0.422573	0.246247	2.53471	2.18587	0.494101
TTLL7	TTLL7	1.68937	1.56375	0.779288	3.63525	2.31496	0.441626
PRKACB	PRKACB	5.29519	4.92523	4.41633	9.69559	6.34298	3.2828
SAMD13	SAMD13	0.262091	0.184834	0.21748	0.273736	0.319119	0.756072
UOX	UOX	0.0126948	0.0126391	0.0421359	0.0138353	0.0239334	0.0199753
RPF1	RPF1	24.3752	22.4619	30.4262	25.7828	19.7445	20.095
GNG5	GNG5	136.41	137.466	244.951	125.37	121.886	182.969
CTBS	CTBS	10.5908	9.92491	7.5026	20.8634	17.5369	18.2334
SSX2IP	SSX2IP	7.93508	6.60176	6.10878	11.1434	5.87108	1.91546
MCOLN2	MCOLN2	3.39587	3.45183	2.18987	3.10176	2.95113	1.84221
MCOLN3	MCOLN3	1.41627	1.16244	1.57076	3.12466	1.84953	1.03272
WDR63	WDR63	0.0326094	0.064933	0.0541178	0.16348	0.0491829	0.0205245
SYDE2	SYDE2	1.19951	1.30661	0.353745	1.2754	1.07163	0.203871
C1orf52	C1orf52	9.63569	9.26963	10.4391	11.2357	10.8132	11.2229
BCL10	BCL10	7.50411	7.72384	8.66386	8.42718	7.7614	6.49779
DDAH1	DDAH1	33.2772	30.6077	23.8839	27.9555	18.9	10.6867
CYR61	CYR61	807.392	832.622	508.913	191.311	227.654	233.897
ZNHIT6	ZNHIT6	8.18783	7.31367	5.67367	6.76618	4.98977	2.06478
ODF2L	ODF2L	2.20903	2.02667	4.26696	4.92111	2.65599	1.57518
CLCA2	CLCA2	0.0195721	0.0438443	0.0243611	0.058659	0.032287	0.0153985
SH3GLB1	SH3GLB1	19.2859	18.443	17.0785	26.2543	19.6475	13.0746
42628	42628	106.184	104.494	92.364	118.349	95.1623	97.4073
HS2ST1	HS2ST1	10.8543	10.0323	8.44683	13.6608	10.2037	5.79975
LINC01140	LINC01140	0.0424161	0.0253382	0.049275	0.060095	0.103957	0.0333711
LMO4	LMO4	10.0997	10.3891	10.9707	14.5399	15.4635	11.7256
PKN2-AS1	PKN2-AS1	0.10006	0.0940869	0.193733	0.0726998	0.0890815	0.174939
PKN2	PKN2	8.21259	7.32875	6.11343	12.3886	6.60134	1.9186
GTF2B	GTF2B	15.4644	13.3469	15.8515	19.5018	15.672	18.1935
CCBL2	CCBL2	12.3334	11.4049	12.3751	16.5725	13.3597	17.8951
RBMXL1	RBMXL1	5.02399	4.89408	3.13467	5.1379	4.20683	2.33262
GBP3	GBP3	10.7127	9.78874	10.7918	13.1504	9.35346	5.06511
GBP1	GBP1	10.3548	10.2001	10.3707	8.97038	7.1138	5.07898
GBP2	GBP2	8.20081	7.49593	10.7471	12.2405	11.6384	24.1436
GBP4	GBP4	1.15991	1.2282	0.82422	1.76697	1.54041	0.731059
GBP5	GBP5	0.529786	0.653281	0.266186	0.736297	0.847611	0.451228
GBP6	GBP6	0.00809105	0.0040278	0.00671386	0.013227	0.00762703	0.00636568
LRRC8B	LRRC8B	0.671707	0.649309	0.194575	1.61851	1.36308	0.284413
LRRC8C	LRRC8C	2.10911	1.85778	1.33752	2.4177	1.72289	0.580344
LRRC8D	LRRC8D	14.6748	13.5317	5.67723	10.761	9.81611	3.94536
GEMIN8P4	GEMIN8P4	0.798226	0.944459	0.748753	1.07167	1.41766	0.837345
ZNF326	ZNF326	5.7677	5.09715	4.25235	5.10866	3.53306	1.16211
ZNF644	ZNF644	3.18262	2.87793	4.57393	7.73809	3.2568	1.79664
HFM1	HFM1	0.011979	0.00795104	0.0198802	0.0870353	0.0602243	0.0125661
CDC7	CDC7	5.97317	5.21798	6.35347	10.0978	6.15237	2.56745
TGFBR3	TGFBR3	1.64707	1.52745	1.28265	3.9592	2.85691	1.24802
EPHX4	EPHX4	8.25515	7.79784	9.44285	7.65846	8.32195	8.28757
SETSIP	SETSIP	0.151896	0.189038	0.315105	0.227622	0.161083	0.119505
BTBD8	BTBD8	0.258536	0.189665	0.180657	0.652506	0.461765	0.0856441
KIAA1107	KIAA1107	0.220406	0.253862	0.387296	1.09271	0.537746	0.251608
GLMN	GLMN	6.48244	5.93308	8.12084	10.2435	6.53998	3.85747
RPAP2	RPAP2	5.1122	4.84413	4.00054	7.68839	5.20669	3.05636
GFI1	GFI1	0.121791	0.0875748	0.0786029	0.0516185	0.0255125	0.03194
EVI5	EVI5	4.56666	4.05941	4.80677	7.06975	4.61314	2.11344
RPL5	RPL5	1309.92	1270.81	1542.06	1133.83	1119.26	1880.81
FAM69A	FAM69A	11.3093	10.994	8.64621	15.3028	10.0438	5.50853
SNORA66	SNORA66	1.03629	1.17915	1.71981	1.77477	1.39552	0.698837
MTF2	MTF2	8.17537	7.13278	6.18223	9.77279	6.13734	2.82949
TMED5	TMED5	17.9419	16.494	14.4072	22.6555	14.9683	8.66087
CCDC18	CCDC18	0.678793	0.562426	1.19455	1.31571	0.661337	0.387093
LOC100131564	LOC100131564	0.483329	0.466629	0.356499	1.5909	1.74421	1.57482
DR1	DR1	38.9434	39.8054	29.0705	34.0273	33.7824	26.4233
FNBP1L	FNBP1L	8.09067	7.64659	3.74916	6.91559	4.36339	1.75209
BCAR3	BCAR3	25.6121	26.722	19.9337	17.2159	19.5331	14.4905
DNTTIP2	DNTTIP2	29.7875	25.804	50.8032	43.4689	20.0878	11.1885
GCLM	GCLM	27.6704	26.9944	14.4992	35.5525	36.7283	18.8874
ARHGAP29	ARHGAP29	11.6643	10.7445	3.71672	8.0496	4.81263	1.50202
ABCD3	ABCD3	18.0198	16.9134	18.2272	28.3137	16.6442	8.67359
F3	F3	162.346	162.364	139.008	59.8023	55.9604	50.4667
LINC01057	LINC01057	0.0591723	0.0736412	0.0491004	0.0322442	0.0557788	0.162939
SLC44A3	SLC44A3	0.114608	0.106498	0.17752	0.258135	0.244879	0.372695
CNN3	CNN3	147.982	142.312	96.1153	110.678	101.368	81.6386
LOC729970	LOC729970	1.82004	1.40023	1.4416	1.84832	2.22257	3.71
ALG14	ALG14	10.4129	9.55127	12.5512	9.70405	9.46457	10.464
TMEM56	TMEM56	2.96508	2.81567	2.70598	3.61674	2.19315	1.19874
TMEM56-RWDD3	TMEM56-RWDD3	0.23802	0.197481	0.109726	0.562044	0.336555	0.104036
RWDD3	RWDD3	2.92856	3.00065	6.65323	5.32978	3.81928	8.67937
PTBP2	PTBP2	2.25362	1.81075	3.08391	2.43148	1.43755	1.03984
DPYD	DPYD	6.6859	6.18187	4.42201	7.02294	5.12922	2.04669
LOC729987	LOC729987	0.304254	0.164442	0.245253	0.151584	0.057361	0.109428
SNX7	SNX7	26.0313	25.5142	32.1768	29.5804	25.4777	31.2431
FRRS1	FRRS1	1.66898	1.65435	0.439264	2.03528	2.03069	0.509036
AGL	AGL	1.78277	1.52208	1.92074	4.84169	2.36946	1.16507
SLC35A3	SLC35A3	3.54872	3.21402	2.44495	5.97423	4.91708	2.87859
HIAT1	HIAT1	26.3498	25.9519	16.6666	30.0761	28.6043	17.5528
SASS6	SASS6	2.77887	2.4196	3.32046	6.18922	2.64332	0.882467
TRMT13	TRMT13	1.91696	1.67779	1.72583	3.56391	2.2204	1.36032
LRRC39	LRRC39	0.0404719	0.11081	0.0503746	0.165405	0.0858394	0.0477622
DBT	DBT	1.86063	1.76547	0.984974	3.03971	2.43696	0.902381
RTCA-AS1	RTCA-AS1	0.227187	0.175927	0.209464	0.440175	0.333135	0.516363
RTCA	RTCA	26.8883	26.4117	29.0387	24.6491	21.6455	16.3236
CDC14A	CDC14A	1.08818	1.00343	0.618136	1.41677	1.27018	0.356244
EXTL2	EXTL2	10.9542	10.3249	7.93652	11.7029	8.55363	4.23564
SLC30A7	SLC30A7	3.8919	3.97506	3.84591	4.85534	3.74099	1.85529
DPH5	DPH5	20.3106	20.341	16.0036	23.8692	27.3835	33.485
LOC102606465	LOC102606465	2.36097	2.14365	2.66142	3.17185	3.17738	5.37391
S1PR1	S1PR1	0.232401	0.282801	0.139276	0.23921	0.15822	0.121895
COL11A1	COL11A1	0.0185152	0.018434	0.0175585	0.00864799	0.00997334	0.00832395
RNPC3	RNPC3	2.63224	2.46471	3.2243	3.75667	2.59944	1.41349
AMY2B	AMY2B	0.0526929	0.148642	0.276918	0.220137	0.0993419	0.0967316
PRMT6	PRMT6	5.89201	5.8514	4.22943	6.85864	6.98991	3.65936
SLC25A24	SLC25A24	42.8232	40.8305	26.0221	33.7481	28.0714	18.0058
FAM102B	FAM102B	7.38174	6.61152	5.50725	10.1345	6.64212	2.52379
HENMT1	HENMT1	0.183293	0.2017	0.17611	0.325926	0.336469	0.440211
PRPF38B	PRPF38B	19.894	17.8966	13.5107	18.8476	14.3502	6.75561
STXBP3	STXBP3	4.92436	4.00211	6.39689	11.5651	6.14725	4.10945
AKNAD1	AKNAD1	0.109117	0.0844969	0.0804836	0.0991004	0.0857161	0.0572323
GPSM2	GPSM2	15.2362	13.7863	6.81969	17.5248	11.5597	3.3607
CLCC1	CLCC1	9.85494	9.75511	6.70388	13.9779	12.3468	4.55934
WDR47	WDR47	5.19023	4.83584	2.80147	8.22234	6.25893	2.11078
TAF13	TAF13	40.5735	36.4886	20.444	48.5699	43.2003	24.968
TMEM167B	TMEM167B	13.8113	13.4158	9.00679	20.2569	17.4805	14.0826
KIAA1324	KIAA1324	0.577336	0.577201	1.19767	0.204492	0.170071	0.117341
SARS	SARS	111.046	109.873	55.8254	71.8229	86.8773	72.1956
CELSR2	CELSR2	4.76361	5.01427	2.13605	7.53492	8.08979	3.4127
PSRC1	PSRC1	37.237	38.9414	40.6889	25.2446	23.6242	21.9876
SORT1	SORT1	27.1578	26.7082	15.4738	29.0579	28.1776	15.0295
PSMA5	PSMA5	50.7067	49.201	64.913	49.6201	44.9984	52.8951
SYPL2	SYPL2	0.375139	0.352745	0.371813	0.562158	0.618843	0.286944
ATXN7L2	ATXN7L2	1.85985	1.87638	2.3595	2.41431	2.40771	1.71687
CYB561D1	CYB561D1	3.11169	3.29953	2.00227	6.07097	7.3241	4.15733
AMIGO1	AMIGO1	4.93235	5.0218	1.40174	5.98338	6.96296	3.00915
GNAI3	GNAI3	38.7924	34.3554	33.0562	30.6052	22.4003	17.6318
GNAT2	GNAT2	0.18752	0.201059	0.167571	0.503058	0.353531	0.158881
AMPD2	AMPD2	16.9581	18.1778	13.654	15.6847	17.8253	12.803
GSTM4	GSTM4	19.9874	21.1065	21.5626	20.9436	22.8689	24.8242
GSTM2	GSTM2	2.48803	2.86569	2.18598	3.71112	3.5502	4.97428
GSTM1	GSTM1	23.993	23.3254	17.9789	16.4606	17.8242	15.4778
GSTM3	GSTM3	11.9464	11.3905	13.5076	18.3336	19.6262	35.1857
CSF1	CSF1	64.0041	68.6893	86.7469	86.4934	100.668	148.006
AHCYL1	AHCYL1	46.7627	46.4118	26.8883	37.8462	37.8829	26.3919
STRIP1	STRIP1	14.3601	14.745	7.77693	15.9977	18.2813	8.58315
ALX3	ALX3	1.77179	1.60487	0.906448	2.5698	3.76733	2.201
KCNC4-AS1	KCNC4-AS1	0.069636	0.0346654	0.231132	0.0948654	0.131285	0.246539
KCNC4	KCNC4	1.52209	1.53309	1.48027	1.68302	1.90749	1.07532
LOC440600	LOC440600	0.852787	0.826509	0.989433	1.20082	1.31609	1.41312
RBM15	RBM15	4.77462	4.78226	5.60003	6.68586	4.74423	2.75414
SLC16A4	SLC16A4	0.141224	0.118404	0.111018	0.202515	0.24523	0.128652
LAMTOR5	LAMTOR5	96.0331	97.3922	181.57	111.595	111.756	220.599
LAMTOR5-AS1	LAMTOR5-AS1	0.332469	0.183896	0.551758	0.764939	0.522337	0.988161
LRIF1	LRIF1	6.05152	5.72522	5.06557	9.57431	6.47805	3.05637
DRAM2	DRAM2	13.885	12.5976	13.0636	18.3979	15.2538	19.647
CEPT1	CEPT1	17.3332	16.6561	11.9683	20.1699	19.9437	22.2203
DENND2D	DENND2D	1.59119	1.61191	1.56965	1.80084	2.05586	1.51451
CHI3L2	CHI3L2	0.0977756	0.109516	0.1217	0.15984	0.195858	0.288471
OVGP1	OVGP1	0.105386	0.0874366	0.145746	0.4977	0.596052	0.497477
WDR77	WDR77	47.1061	48.072	47.6847	25.9053	29.3282	16.0184
ATP5F1	ATP5F1	105.102	94.4149	128.684	94.2399	68.252	72.6398
C1orf162	C1orf162	0.343548	0.384797	0.712679	0.56162	0.566729	0.371646
LINC01160	LINC01160	0.0510754	0.0889903	0.190718	0.0278321	0.084256	0.0803677
RAP1A	RAP1A	10.4163	9.53096	9.66233	13.1743	10.1258	10.0168
FAM212B	FAM212B	0.369362	0.412904	0.381771	1.29592	1.66759	0.795319
FAM212B-AS1	FAM212B-AS1	0.0831563	0.0735928	0.0153338	0.100697	0.113226	0.116309
DDX20	DDX20	11.595	10.483	8.41579	9.81224	7.8842	3.80431
CTTNBP2NL	CTTNBP2NL	7.35522	6.81796	2.79134	7.20862	5.98336	1.84315
WNT2B	WNT2B	0.0986671	0.125522	0.0636788	0.197141	0.25319	0.129378
ST7L	ST7L	2.64656	2.26272	2.44707	3.12241	3.3343	2.5383
CAPZA1	CAPZA1	90.8523	81.1676	65.5316	83.3594	53.3984	23.3042
MOV10	MOV10	9.72222	9.93239	11.805	15.6717	18.7584	15.9937
RHOC	RHOC	241.316	252.4	292.233	203.069	228.553	359.969
PPM1J	PPM1J	0.804125	0.731978	0.705382	2.85446	3.04286	7.30258
FAM19A3	FAM19A3	0.538726	0.449855	0.201884	0.132577	0.131053	0.164069
LINC01356	LINC01356	5.77517	5.83584	10.8025	3.67054	4.89449	8.25501
SLC16A1	SLC16A1	1.19791	1.16326	0.294003	2.94204	2.70374	1.06193
LRIG2	LRIG2	3.6829	4.05737	1.83932	5.17891	5.19136	1.91369
MAGI3	MAGI3	2.58219	2.25325	1.23085	2.87956	1.74269	0.489118
PHTF1	PHTF1	10.4639	10.0373	9.539	15.9418	14.3952	6.16961
RSBN1	RSBN1	2.93865	2.75927	2.08161	4.01961	3.49643	1.78569
PTPN22	PTPN22	0.172715	0.193453	0.179147	0.135292	0.0814052	0.0169856
AP4B1-AS1	AP4B1-AS1	0.13626	0.169579	0.0942225	0.0990014	0.0856304	0.0536017
AP4B1	AP4B1	4.65081	4.86702	4.76624	4.16592	4.49289	2.46786
DCLRE1B	DCLRE1B	10.744	10.847	6.4352	9.3697	9.71137	3.82774
HIPK1	HIPK1	8.78643	8.74792	3.7396	11.1583	10.3564	2.49982
OLFML3	OLFML3	0.167729	0.0927746	0.185573	0.0812439	0.0439195	0.0879747
TRIM33	TRIM33	6.79773	6.07446	3.89107	10.8567	7.04667	1.87622
BCAS2	BCAS2	34.4	29.6385	35.6652	45.9849	30.2016	24.1472
DENND2C	DENND2C	0.48417	0.629702	0.152017	1.28352	1.1225	0.185314
NRAS	NRAS	36.5764	35.8748	26.5064	31.0315	25.8195	11.1573
CSDE1	CSDE1	173.134	157.317	121.819	158.041	129.957	73.931
SIKE1	SIKE1	6.40008	6.12492	5.96683	11.2645	8.68357	7.26423
TSPAN2	TSPAN2	1.82674	1.50747	1.7091	1.00211	0.681857	0.665548
NGF	NGF	10.0794	8.95135	15.9488	7.91655	11.4299	12.1682
VANGL1	VANGL1	12.0576	12.4966	6.92356	11.3056	11.3195	4.59303
SLC22A15	SLC22A15	2.5488	2.63731	1.28767	2.66413	2.95708	1.14869
ATP1A1	ATP1A1	261.097	265.023	171.779	169.208	189.053	121.636
ATP1A1-AS1	ATP1A1-AS1	0.73976	0.691881	1.22769	2.23136	2.57098	3.46855
CD58	CD58	13.5044	12.3162	17.2221	20.0729	14.1659	23.0876
IGSF3	IGSF3	16.9593	17.5137	8.1702	16.2425	17.0684	10.8459
PTGFRN	PTGFRN	3.60229	3.56423	2.92814	4.04089	3.95915	2.64552
CD101	CD101	0.00552612	0.0220076	0.0366841	0.00602261	0.0312552	0.0173908
LOC101929099	LOC101929099	0.0325627	0.03242	0.0540403	0.0118294	0.0306952	0.0170793
TTF2	TTF2	8.43317	8.37602	2.86103	7.55514	6.94007	1.55739
TRIM45	TRIM45	1.20414	1.28097	1.13149	2.46884	2.64334	1.93798
VTCN1	VTCN1	0.0133624	0.00665195	0.011088	0.00728149	0.0251922	0.010513
MAN1A2	MAN1A2	5.36091	4.66069	1.94675	10.3708	7.34079	1.44328
FAM46C	FAM46C	1.24265	1.34001	2.09654	2.65606	2.68996	1.58159
GDAP2	GDAP2	2.03205	1.79193	1.62515	2.83892	2.24753	0.925738
WDR3	WDR3	37.0532	35.2475	13.5948	26.2185	24.7456	8.87819
SPAG17	SPAG17	0.0138172	0.033016	0.0412754	0.0783049	0.0468894	0.0260899
TBX15	TBX15	0.101405	0.0392627	0.0373978	0.171914	0.127453	0.124104
WARS2	WARS2	8.30643	7.41951	7.52651	8.21253	6.54687	3.11457
HSD3BP4	HSD3BP4	0.0045279	0.00676208	0.0112716	0.0296082	0.0277435	0.00356235
LINC00622	LINC00622	0.11145	0.0986329	0.760393	0.769269	0.852143	0.720959
ZNF697	ZNF697	9.71688	9.60484	5.82771	11.6121	11.7135	3.73245
PHGDH	PHGDH	8.33509	8.86282	2.80546	12.3852	15.8247	12.731
NOTCH2	NOTCH2	37.9855	38.3445	13.2474	28.8552	29.5726	7.52994
FAM72B	FAM72B	6.67654	6.1766	3.63376	5.95669	4.47982	1.3181
HIST2H2BA	HIST2H2BA	1.41459	1.21807	0.507594	2.87503	3.20752	1.0227
SRGAP2D	SRGAP2D	2.40075	2.19424	1.69028	3.20875	2.98515	1.25247
EMBP1	EMBP1	0.200107	0.166797	0.208523	0.471672	0.320234	0.241645
LOC100132057	LOC100132057	0.0530359	0.0198013	0.0220043	0.0216753	0.0249971	0.0312947
LINC01138	LINC01138	0.95953	0.802473	1.3217	1.6941	2.07131	4.4993
LINC00869	LINC00869	0.0616021	0.0562211	0.0255584	0.134273	0.0871039	0.0565434
PFN1P2	PFN1P2	0.227386	0.329294	0.0857647	0.247815	0.224089	0.0162634
NBPF9	NBPF9	0.196335	0.17412	0.262856	0.152839	0.166412	0.150573
NBPF8	NBPF8	1.2286	1.16598	0.190821	0.9352	0.957424	0.194327
PDE4DIP	PDE4DIP	5.86728	5.77466	4.35458	8.29554	7.79765	3.65749
SEC22B	SEC22B	65.5517	64.5878	41.4571	65.652	64.5129	35.7039
NOTCH2NL	NOTCH2NL	6.30155	6.33291	6.9617	4.26508	4.18813	4.59658
NBPF25P	NBPF25P	0.160821	0.147379	0.0606578	0.177261	0.161934	0.0316316
NBPF10	NBPF10	0.499634	0.418428	0.0299344	0.475721	0.515188	0.0340584
TXNIP	TXNIP	33.6411	32.5769	11.6156	149.577	191.881	235.97
POLR3GL	POLR3GL	13.9433	13.5961	14.7254	25.0319	26.9882	43.2415
ANKRD34A	ANKRD34A	0.343423	0.417899	0.108559	0.635677	0.904382	0.754816
LIX1L	LIX1L	9.23641	9.98066	12.0503	13.6793	14.1676	14.8747
RBM8A	RBM8A	21.2976	21.0857	32.6895	29.6889	28.2878	32.0688
GNRHR2	GNRHR2	0.190771	0.189935	0.26661	0.361108	0.19876	0.394974
PEX11B	PEX11B	5.83152	5.59395	5.62729	7.34625	6.65518	7.80988
ITGA10	ITGA10	0.0875938	0.0834182	0.0442426	0.103765	0.147191	0.191763
PIAS3	PIAS3	11.3442	12.5712	8.53504	17.9018	18.9697	12.0105
NUDT17	NUDT17	3.15827	3.62957	2.00671	3.32401	3.62361	2.98175
POLR3C	POLR3C	29.1461	28.4888	19.5069	16.7634	17.3772	10.0595
RNF115	RNF115	15.0449	13.853	9.68561	12.9191	14.5152	6.57766
CD160	CD160	0.0482292	0.0960357	0.26013	0.157687	0.181853	0.0379446
PDZK1	PDZK1	0.111289	0.102278	0.227314	0.158607	0.153325	0.0673516
GPR89A	GPR89A	4.31194	4.13868	6.62532	4.50925	4.11032	3.17136
NBPF11	NBPF11	0.0899541	0.0723368	0.0114835	0.086724	0.0945794	0.016332
NBPF12	NBPF12	0.506849	0.521173	0.0735436	0.531257	0.592658	0.0566553
LOC728989	LOC728989	0.402575	0.364373	0.303683	0.538458	0.344988	0.172761
PRKAB2	PRKAB2	5.05036	5.08566	2.62631	4.21549	4.36315	2.78507
PDIA3P1	PDIA3P1	1.49149	1.52231	2.38184	2.78072	2.83844	2.39116
FMO5	FMO5	0.0805933	0.0370339	0.020577	0.108104	0.19285	0.156079
CHD1L	CHD1L	22.0217	21.8797	16.9887	15.3642	15.2289	10.7418
BCL9	BCL9	5.84455	6.00572	2.97106	5.97803	6.32468	2.58682
ACP6	ACP6	10.9447	11.2545	11.7476	14.2899	16.6304	16.7418
GPR89B	GPR89B	0.51178	0.324251	0.0772126	0.689594	0.570144	0.204983
RNVU1-19	RNVU1-19	0.0587748	0.351104	0.585248	0.512443	0.443233	0.462414
NBPF15	NBPF15	9.68077	9.11989	3.19823	8.36088	8.51103	2.25815
LOC645166	LOC645166	2.49985	2.71983	3.18637	4.47989	4.74942	4.9068
LOC388692	LOC388692	0.162159	0.152951	0.042492	0.548788	0.587303	0.147724
LOC103091866	LOC103091866	0.482459	0.519292	0.28132	1.27899	1.58562	0.533461
HIST2H2BF	HIST2H2BF	0.830394	0.643032	0.888111	0.502777	0.800167	0.290363
HIST2H3D	HIST2H3D	0.473928	0.343165	0.357509	0.281731	0.324908	0.338969
HIST2H2BC	HIST2H2BC	0.304478	0.168413	0.22458	1.25359	0.829158	0.266166
HIST2H2BE	HIST2H2BE	0.38086	0.476193	0.573269	2.28775	3.10592	1.37975
HIST2H2AC	HIST2H2AC	1.62202	2.01864	5.98194	2.40611	1.86878	3.75751
HIST2H2AB	HIST2H2AB	0.351599	0.218787	0.145877	0.33529	0.455724	0.414934
BOLA1	BOLA1	1.51635	1.76132	1.9827	3.43036	3.09701	7.5918
SF3B4	SF3B4	52.2618	54.118	55.1383	43.2509	45.6513	30.1423
MTMR11	MTMR11	2.95704	2.81352	2.30682	3.93014	3.99268	4.10614
OTUD7B	OTUD7B	7.93721	7.69769	4.11574	8.70719	9.84583	3.54008
VPS45	VPS45	8.3715	7.69463	8.29859	13.6004	10.9926	5.62858
PLEKHO1	PLEKHO1	12.4233	13.3157	23.005	10.2443	12.9176	22.3491
ANP32E	ANP32E	48.9274	44.2495	43.2987	23.9167	14.0208	6.45272
CA14	CA14	0.271424	0.326534	0.168918	0.727199	0.682289	0.46268
APH1A	APH1A	106.059	113.087	87.1562	91.3077	103.065	98.5646
CIART	CIART	0.293874	0.37136	0.0750318	0.172457	0.191783	0.124496
MRPS21	MRPS21	10.4389	10.1896	19.0206	15.5404	14.7664	34.7615
PRPF3	PRPF3	30.8254	29.1462	23.2038	28.6811	30.8059	15.1701
RPRD2	RPRD2	6.46749	6.26613	3.18488	6.4694	6.19392	1.90614
TARS2	TARS2	16.8657	18.1694	13.1807	17.8885	21.5684	19.651
ECM1	ECM1	17.342	18.4786	19.9339	9.30095	10.3492	8.27661
LINC00568	LINC00568	0.24351	0.484887	0.0577321	0.834078	0.75422	0.656857
ADAMTSL4	ADAMTSL4	1.37141	1.53386	0.908908	1.39272	1.66632	1.47832
ADAMTSL4-AS1	ADAMTSL4-AS1	0.114032	0.0189221	0.0630818	0.124277	0.125408	0.119621
MCL1	MCL1	80.6284	78.5331	51.7942	81.8366	91.6569	48.6379
ENSA	ENSA	47.6825	49.6301	53.1099	65.4059	72.5131	69.1913
GOLPH3L	GOLPH3L	7.27104	6.83735	4.94628	10.4484	9.10167	6.26279
CTSS	CTSS	3.95997	3.61804	2.729	1.86528	2.02912	1.47101
CTSK	CTSK	1.21836	1.11555	1.13735	1.90874	1.95858	1.55765
ARNT	ARNT	8.31718	8.62576	4.76626	8.96457	9.1544	4.31225
SETDB1	SETDB1	8.03811	8.27217	5.21812	9.06427	10.1546	5.93834
CERS2	CERS2	167.338	171.96	143.486	165.663	192.783	143.071
ANXA9	ANXA9	1.71636	1.76258	1.00322	2.31762	2.88988	1.68158
FAM63A	FAM63A	3.22759	3.29568	2.00339	3.82916	4.26428	2.57931
PRUNE	PRUNE	5.05302	5.65644	2.99652	6.99187	7.56256	5.84876
BNIPL	BNIPL	0.0816317	0.0975288	0.135474	0.275794	0.484786	0.655087
C1orf56	C1orf56	1.34953	1.20829	2.41689	3.56584	4.24656	5.3164
CDC42SE1	CDC42SE1	33.6387	34.2057	16.3536	32.1305	36.7126	17.1504
MLLT11	MLLT11	4.01455	3.88795	2.78612	2.50582	2.50281	1.42131
GABPB2	GABPB2	2.80271	2.97111	1.62294	3.26328	3.41176	1.18978
SEMA6C	SEMA6C	0.763693	0.648244	0.901809	2.4649	3.00879	3.08123
LYSMD1	LYSMD1	2.23745	2.17293	1.73284	2.38713	2.37555	2.43357
SCNM1	SCNM1	1.06711	1.03423	0.658229	0.843933	0.970303	0.579515
TMOD4	TMOD4	0.417026	0.459684	0.420195	0.649275	0.800259	0.984292
VPS72	VPS72	35.5772	35.9477	39.3203	35.4532	40.764	51.623
PIP5K1A	PIP5K1A	44.1373	45.5762	16.8918	22.6197	24.8934	11.1817
PSMD4	PSMD4	146.511	146.973	222.892	184.566	211.109	284.073
ZNF687	ZNF687	8.19379	8.39271	4.84926	14.3612	16.6665	9.40861
PI4KB	PI4KB	25.8804	25.7895	18.417	27.2594	31.6089	19.3476
RFX5	RFX5	22.1167	22.9734	12.6442	20.9544	21.0997	8.9657
SELENBP1	SELENBP1	2.48879	2.64774	3.09776	4.15609	4.62591	6.44269
PSMB4	PSMB4	314.522	325.266	516.11	295.78	312.296	469.65
POGZ	POGZ	9.70512	9.44662	6.31236	12.3421	11.8236	4.77398
CGN	CGN	0.972705	1.10679	0.377946	0.622596	0.789571	0.400862
TUFT1	TUFT1	21.0946	20.6934	12.3941	21.1826	26.6861	15.7747
SNX27	SNX27	3.82953	4.09497	2.85025	6.08169	6.14837	3.20531
MRPL9	MRPL9	54.8473	54.7891	63.8605	41.0237	47.4066	45.8971
OAZ3	OAZ3	0.543911	0.740087	0.962839	2.17352	2.3585	1.45494
TDRKH	TDRKH	5.58163	5.68934	2.17308	7.35891	8.32174	3.75047
RORC	RORC	0.0673881	0.0548941	0.0305006	0.0400595	0.0288743	0.0674774
C2CD4D	C2CD4D	0.206896	0.217433	0.324284	0.40086	0.509246	0.488329
LOC100132111	LOC100132111	1.00906	1.288	0.472326	2.98897	3.75598	0.65139
THEM5	THEM5	0.859056	0.735551	0.456214	2.45294	3.27155	1.78429
THEM4	THEM4	4.53877	4.26867	3.10902	3.60202	3.47805	2.52839
S100A10	S100A10	350.157	358.879	729.503	259.313	247.601	405.024
S100A11	S100A11	699.145	720.371	1096.14	546.145	606.587	888.404
TCHH	TCHH	0.0168888	0.0224198	0.00467139	0.0429478	0.0344939	0.00442913
HRNR	HRNR	0.147181	0.128219	0.078027	0.189366	0.192695	0.0128662
FLG	FLG	2.16096	1.81623	0.622919	0.878745	0.78336	0.0874985
FLG-AS1	FLG-AS1	0.742105	0.786215	1.14474	1.068	1.08071	0.546429
SPRR2D	SPRR2D	0.577407	0.344926	0.287475	1.82492	2.53096	1.18112
SPRR2A	SPRR2A	0.523504	0.376429	0.627463	0.316965	0.43865	0.0457633
S100A9	S100A9	0.0682481	0.0339745	0.283157	0.260329	0.160835	0.429556
S100A6	S100A6	3689.41	3835.18	7332.61	3078	3006.21	9054.43
S100A5	S100A5	4.52028	4.80418	8.51426	2.7201	2.61414	4.9309
S100A4	S100A4	435.859	462.346	1210.65	238.821	229.866	750.648
S100A3	S100A3	22.5176	23.9064	69.7361	7.96699	9.40594	21.4521
S100A2	S100A2	67.8287	73.0742	205.467	18.5141	17.3449	32.431
S100A16	S100A16	264.039	279.365	318.717	224.149	246.446	338.247
S100A14	S100A14	0.0743002	0.110962	0.246614	0.141707	0.122569	0.175368
S100A13	S100A13	30.1242	31.684	80.3391	44.7538	48.2676	148.102
S100A1	S100A1	0.563506	0.528034	0.605118	1.30052	1.06238	0.782368
CHTOP	CHTOP	46.7695	47.2705	57.2364	53.8643	60.2227	52.5374
SNAPIN	SNAPIN	21.7858	22.5848	25.905	38.348	44.1074	43.7927
ILF2	ILF2	165.306	166.7	145.946	119.137	124.333	99.9999
NPR1	NPR1	0.0376384	0.0468418	0.0390399	0.00512749	0.00886996	0.00740305
INTS3	INTS3	20.5726	21.1516	15.5289	21.4729	22.8961	11.7927
SLC27A3	SLC27A3	0.611984	0.633674	1.3271	1.86751	1.99218	2.96593
GATAD2B	GATAD2B	5.673	6.09128	5.15758	7.06674	8.04631	4.5047
DENND4B	DENND4B	10.6998	10.615	7.56588	11.5177	13.2187	7.16807
CRTC2	CRTC2	19.9175	19.6106	17.6438	20.8656	23.9109	17.2378
SLC39A1	SLC39A1	89.242	91.7373	90.8966	65.602	76.5848	84.6721
CREB3L4	CREB3L4	2.47509	3.16831	3.16872	3.34705	4.44726	5.77033
JTB	JTB	86.7267	89.3107	139.113	101.54	115.265	198.075
RAB13	RAB13	30.8439	30.1255	42.4564	41.1268	41.2032	48.0633
RPS27	RPS27	1292.33	1293.09	2662.24	1859.07	1944.4	8730.59
NUP210L	NUP210L	0.0100423	0.013331	0.0166659	0.0255372	0.0157773	0.0105344
TPM3	TPM3	66.0144	66.5411	45.5832	46.7326	45.6508	22.5273
C1orf43	C1orf43	104.423	103.707	91.1426	109.384	125.415	130.685
UBAP2L	UBAP2L	60.6775	61.2832	37.4937	52.4621	56.3435	20.3484
HAX1	HAX1	120.943	127.081	102.436	114.937	139.573	178.874
ATP8B2	ATP8B2	2.02113	2.12734	0.6584	2.1925	2.63844	1.51886
IL6R	IL6R	0.224938	0.256798	0.0945698	0.186312	0.203556	0.0424731
UBE2Q1	UBE2Q1	32.8852	33.1364	30.1113	31.512	36.0036	29.1553
CHRNB2	CHRNB2	0.0172172	0.00342835	0.00571465	0.0262696	0.0227217	0.0162549
ADAR	ADAR	40.97	42.4517	22.3694	45.2288	47.5237	17.3344
KCNN3	KCNN3	0.0848111	0.0770325	0.0666713	0.0421614	0.033662	0.0234125
PMVK	PMVK	22.2815	24.025	50.0333	28.0002	31.034	58.0759
PBXIP1	PBXIP1	8.35389	8.40316	9.81517	13.1665	15.8716	27.1333
PYGO2	PYGO2	20.4945	22.1739	26.0075	38.234	42.3912	33.6318
SHC1	SHC1	79.4045	84.3094	53.0101	58.0252	66.8563	44.9931
CKS1B	CKS1B	165.742	165.864	243.517	153.577	144.144	175.06
MIR4258	MIR4258	2.38006	3.23131	0.359081	2.12227	2.24356	2.04275
FLAD1	FLAD1	11.1549	11.9756	11.4202	14.2037	17.5253	16.4431
ZBTB7B	ZBTB7B	8.31487	8.61798	7.18258	8.63786	10.6726	10.4457
DCST2	DCST2	0.0651164	0.0567271	0.067541	0.168546	0.153455	0.320192
DCST1	DCST1	0.162865	0.0682744	0.0142257	0.0840779	0.177766	0.0809275
LOC100505666	LOC100505666	1.10459	1.00365	1.90434	1.00514	1.08168	1.41747
ADAM15	ADAM15	115.619	121.874	107.763	125.304	144.905	167.613
EFNA4	EFNA4	4.37024	4.49144	7.17476	11.1304	13.481	15.8729
EFNA3	EFNA3	1.09387	1.13307	1.30192	2.44449	2.6247	4.34649
EFNA1	EFNA1	4.48862	4.06837	5.15393	3.63124	4.30231	7.63663
SLC50A1	SLC50A1	26.2566	26.2214	32.4671	32.6624	39.4111	74.1362
DPM3	DPM3	19.6896	20.3559	86.9179	39.308	41.7693	178.131
KRTCAP2	KRTCAP2	77.9304	81.8177	188.531	115.335	123.306	205.771
MUC1	MUC1	0.55705	0.693261	1.10225	0.630447	0.5453	1.17994
THBS3	THBS3	1.13411	1.12323	0.729207	2.19374	2.69786	3.04585
MTX1	MTX1	17.9691	18.8896	23.5555	18.6851	20.903	27.8986
GBAP1	GBAP1	4.07137	4.1113	2.88887	4.37392	5.0959	2.96731
GBA	GBA	27.0263	27.4344	22.8284	44.4218	53.3343	32.6112
FAM189B	FAM189B	27.2373	28.6406	25.3797	21.8416	23.449	25.354
SCAMP3	SCAMP3	73.5478	74.6346	116.633	92.9324	103.133	95.1132
CLK2	CLK2	9.78489	9.33839	9.4344	11.3066	12.5502	12.0477
HCN3	HCN3	0.747126	0.748912	0.463913	1.72267	1.55229	0.631791
FDPS	FDPS	93.7376	97.2428	92.9897	62.9946	71.7172	73.7016
RUSC1-AS1	RUSC1-AS1	0.060305	0.0450305	0.125101	0.0821537	0.298444	0.213504
RUSC1	RUSC1	16.9078	17.9199	21.4741	18.8485	19.7936	16.6057
ASH1L	ASH1L	4.53358	4.19071	1.59302	6.16017	4.38708	0.597321
ASH1L-AS1	ASH1L-AS1	0.511287	0.618841	0.682144	0.45889	0.500866	0.630993
MSTO1	MSTO1	1.4551	1.71467	0.991606	1.26407	1.42466	0.586231
MSTO2P	MSTO2P	0.851274	0.948546	0.585598	1.04793	1.19329	0.617692
YY1AP1	YY1AP1	18.4176	18.1242	15.9329	19.8561	21.6298	12.2726
DAP3	DAP3	77.6392	77.8119	67.1214	52.8575	57.6904	47.346
GON4L	GON4L	5.68675	5.30971	1.69522	5.29744	5.47906	0.937288
SYT11	SYT11	0.0410199	0.0556911	0.0433209	0.0975388	0.101942	0.0938841
RIT1	RIT1	7.66994	7.5237	7.22804	12.1255	10.1733	7.0846
KIAA0907	KIAA0907	16.1862	15.9422	12.8042	20.5477	22.4552	14.2758
SNORA80E	SNORA80E	0.146937	0.585173	0.243853	0.640554	0.554041	0.231207
ARHGEF2	ARHGEF2	47.712	49.8145	28.6937	99.9465	133.478	96.3604
SSR2	SSR2	254.388	261.854	348.247	191.084	217.622	355.243
UBQLN4	UBQLN4	27.1342	27.8985	17.8336	25.705	28.5736	18.0042
LAMTOR2	LAMTOR2	34.4061	37.3355	86.2732	45.7845	52.3288	139.441
MEX3A	MEX3A	2.5464	2.37839	1.22189	0.697298	0.71526	0.688034
LMNA	LMNA	172.001	184.168	283.386	167.214	177.5	202.748
SLC25A44	SLC25A44	11.5594	11.3395	9.43376	14.0906	14.3862	5.86579
PMF1	PMF1	10.6904	11.422	35.2714	8.93816	8.99442	15.1896
PMF1-BGLAP	PMF1-BGLAP	0.0786796	0.0391674	0.130575	0.0214371	0.0556255	0.0309508
BGLAP	BGLAP	0.0722553	0.0719387	0.17987	0.157494	0.306502	0.454778
PAQR6	PAQR6	0.672727	0.890316	1.03475	2.17268	2.41285	3.75654
SMG5	SMG5	52.7817	55.8541	42.48	60.289	71.6708	37.7987
TMEM79	TMEM79	5.01858	5.15481	4.94171	6.46309	8.62577	6.5675
C1orf85	C1orf85	27.7632	27.6733	30.4873	32.5066	35.0953	37.7606
CCT3	CCT3	313.851	319.15	265.732	221.459	264.653	210.46
TSACC	TSACC	1.73268	1.22847	1.6556	2.0028	2.52421	2.51985
MEF2D	MEF2D	15.1441	15.2165	8.74885	18.3774	21.5983	11.0653
IQGAP3	IQGAP3	25.3635	27.0533	12.3373	17.1683	15.5396	4.62781
APOA1BP	APOA1BP	72.8215	72.9571	118.871	89.0884	104.74	145.319
GPATCH4	GPATCH4	42.0105	39.0883	31.994	24.3462	25.8381	11.3863
BCAN	BCAN	0.0632011	0.0435629	0.0726141	1.06498	1.60398	1.31577
NES	NES	1.03816	1.13238	0.882032	1.01172	1.06212	0.880892
CRABP2	CRABP2	1.74229	1.56624	2.30194	1.95413	1.83371	1.38407
ISG20L2	ISG20L2	23.2896	23.3309	12.0127	19.4916	23.5285	10.9214
RRNAD1	RRNAD1	5.44956	5.71078	7.60384	19.359	23.2884	34.0403
MRPL24	MRPL24	105.096	107.321	171.56	92.3389	111.783	183.417
HDGF	HDGF	327.946	341.943	286.006	80.7111	90.3608	77.399
PRCC	PRCC	33.0818	33.5832	43.3273	37.6106	41.3696	38.9643
SH2D2A	SH2D2A	0.28814	0.276252	0.283372	0.197721	0.321914	0.2183
PEAR1	PEAR1	0.886152	0.870183	0.201457	0.132297	0.179272	0.0509359
ARHGEF11	ARHGEF11	9.82906	10.21	5.12747	14.0887	15.136	5.02796
ETV3	ETV3	3.03743	3.42556	0.52416	4.26974	4.19351	0.592143
KIRREL	KIRREL	27.4168	27.8056	11.5955	17.7403	19.2677	8.4348
IFI16	IFI16	26.8611	24.2778	18.4438	24.579	16.0469	7.14224
AIM2	AIM2	2.83933	2.35134	2.92854	2.11115	1.68844	1.12737
DUSP23	DUSP23	32.7968	32.4813	67.3562	35.7747	42.0521	100.408
SLAMF8	SLAMF8	0.113364	0.0594039	0.0198039	0.0520207	0.0674923	0.0469421
C1orf204	C1orf204	0.503851	0.438938	0.483417	0.617759	0.727276	0.743265
VSIG8	VSIG8	0.0649821	0.15096	0.089869	0.236068	0.224603	0.0852084
CCDC19	CCDC19	0.99819	1.15763	1.05584	0.31082	0.475642	0.448761
TAGLN2	TAGLN2	437.358	453.837	625.284	407.761	449.28	605.858
IGSF9	IGSF9	0.00973767	0.01939	0.0161604	0.0159188	0.0137688	0.0383058
PIGM	PIGM	1.87238	1.70542	1.46673	2.64136	2.55517	1.09676
IGSF8	IGSF8	12.4515	13.3796	20.4402	22.8101	28.1109	50.0035
PEA15	PEA15	205.987	207.323	131.195	174.545	224.927	165.587
DCAF8	DCAF8	25.8609	26.2199	17.5853	35.0063	39.1549	28.9339
PEX19	PEX19	28.4584	29.0496	17.8032	28.3424	28.4603	21.0936
COPA	COPA	52.4731	51.7345	23.3106	42.6671	45.9587	22.3095
SUMO1P3	SUMO1P3	0.195916	0.40637	1.19217	0.427036	0.21546	0.873449
NCSTN	NCSTN	57.9478	58.44	35.3657	61.1925	70.1962	46.654
NHLH1	NHLH1	0.0384712	0.0536237	0.0383076	0.100626	0.116048	0.0726419
SLAMF7	SLAMF7	0.0939836	0.0935717	0.0668456	0.0877949	0.164531	0.0316895
F11R	F11R	6.36752	6.5669	3.04438	8.22355	9.28019	6.9276
TSTD1	TSTD1	4.45359	4.81331	9.43335	7.44024	8.28589	36.0993
USF1	USF1	22.9837	23.7803	25.7315	22.7215	25.5901	25.0049
ARHGAP30	ARHGAP30	0.502807	0.518324	0.243688	0.203674	0.151	0.0490107
PVRL4	PVRL4	0.00562238	0.0279887	0.00933077	0.012255	0.0370996	0.00884688
KLHDC9	KLHDC9	0.446182	0.444226	1.09877	1.55292	1.77735	5.72981
PFDN2	PFDN2	195.792	188.155	227.513	176.348	181.181	251.232
NIT1	NIT1	5.97587	6.40358	5.83798	11.0448	13.3802	15.0256
DEDD	DEDD	9.45681	9.61655	9.79217	10.8702	11.4593	8.57213
UFC1	UFC1	51.242	47.2436	73.7111	57.0124	58.758	76.1842
USP21	USP21	9.3011	9.46021	9.46698	10.4284	10.9438	9.6999
PPOX	PPOX	5.79105	6.95207	7.98427	8.76305	10.7289	17.0855
B4GALT3	B4GALT3	28.4133	29.5876	31.1339	32.3255	37.9662	35.2409
NDUFS2	NDUFS2	37.6136	37.397	40.9783	33.4659	36.4599	41.4951
TOMM40L	TOMM40L	9.15149	9.60971	7.68921	6.22895	6.82864	4.54456
NR1I3	NR1I3	0.265697	0.375915	0.348114	0.320049	0.421827	0.264049
MPZ	MPZ	0.201428	0.210572	0.267428	0.109762	0.151901	0.0633898
SDHC	SDHC	28.7034	29.347	26.2977	35.9332	37.0305	27.3444
C1orf192	C1orf192	8.82636	9.06307	2.50393	16.6078	16.6166	4.47119
FCGR2A	FCGR2A	0.0891664	0.0484231	0.0269052	0.0971774	0.0840528	0.0127549
HSPA6	HSPA6	0.38607	0.443513	0.344999	0.315567	0.321937	0.268695
FCGR2C	FCGR2C	0.0712243	0.0472748	0.0394007	0.0689985	0.0745996	0.0622624
HSPA7	HSPA7	0.0394897	0.0157267	0.0131072	0.017215	0.04467	0.0124275
FCRLB	FCRLB	0.3058	0.30446	0.442015	0.956819	1.19954	1.59876
DUSP12	DUSP12	35.4223	32.7872	37.2547	29.1898	27.2387	29.5431
ATF6	ATF6	15.0137	14.7323	9.8644	20.0993	19.3794	8.77392
OLFML2B	OLFML2B	0.155772	0.198514	0.16545	0.142604	0.187953	0.127457
NOS1AP	NOS1AP	0.632011	0.720353	0.132889	0.741777	0.876126	0.0899978
C1orf226	C1orf226	3.12107	3.22726	1.7829	3.60334	4.077	1.85075
UHMK1	UHMK1	18.3319	17.9844	10.5072	27.278	20.2025	5.37475
UAP1	UAP1	62.0809	54.8504	47.5611	42.3269	33.8107	25.0304
DDR2	DDR2	0.38845	0.441134	0.0302186	0.383661	0.240301	0.019101
HSD17B7	HSD17B7	3.42202	3.17473	3.44188	6.14514	6.2316	7.01628
C1orf110	C1orf110	1.12911	0.997847	1.45275	0.179743	0.11959	0.119775
RGS4	RGS4	1.25225	1.3059	0.492856	0.970975	0.793179	0.607485
RGS5	RGS5	0.34478	0.293099	0.312503	0.595428	0.437509	0.19614
NUF2	NUF2	19.7886	16.3213	30.3764	23.4437	9.10756	6.0437
PBX1	PBX1	2.32179	2.26334	2.29108	2.86611	2.25317	1.51251
MGST3	MGST3	23.5938	22.4831	36.96	40.7825	41.6814	94.0882
ALDH9A1	ALDH9A1	46.2547	45.4012	29.0689	46.771	45.5323	22.0094
TMCO1	TMCO1	23.0456	22.3738	19.5148	27.4642	25.4202	30.5771
UCK2	UCK2	28.1537	29.5284	20.9076	18.8504	22.3328	13.8033
FAM78B	FAM78B	1.70173	1.68104	1.63271	1.11567	1.16551	1.10873
POGK	POGK	17.6194	17.8323	11.0363	22.9069	24.0726	9.2334
TADA1	TADA1	7.72861	8.15713	4.46446	6.48436	6.45112	4.32945
ILDR2	ILDR2	2.85883	2.80529	1.37106	1.89581	1.72883	0.461276
MAEL	MAEL	0.73432	0.750598	0.649952	1.05639	0.913713	1.01681
POU2F1	POU2F1	1.8932	1.84781	1.21829	1.55349	1.27603	0.323518
CD247	CD247	0.023426	0.034985	0.0194386	0.0765921	0.132495	0.202736
CREG1	CREG1	35.869	32.9916	42.6326	82.5915	66.909	61.9635
RCSD1	RCSD1	5.12811	4.77793	3.40857	1.60706	1.50171	1.21192
MPZL1	MPZL1	44.3899	45.6432	31.7371	50.4126	53.5806	29.6089
ADCY10	ADCY10	0.0108963	0.0144647	0.0301387	0.0237505	0.0273904	0.0114303
MPC2	MPC2	19.5023	19.681	30.643	26.6297	28.2709	60.5022
DCAF6	DCAF6	21.7733	19.8741	18.6	23.3915	18.6117	11.7797
GPR161	GPR161	2.87712	2.91193	1.90777	2.718	2.73253	1.48522
TIPRL	TIPRL	24.0835	22.662	23.4772	23.6972	21.9784	17.2006
SFT2D2	SFT2D2	5.65845	5.47335	3.47377	6.56792	6.15788	2.8593
ANKRD36BP1	ANKRD36BP1	2.58625	2.73386	0.388584	4.10612	3.61175	0.418672
TBX19	TBX19	0.376767	0.333436	0.428428	0.410617	0.282812	0.219573
ATP1B1	ATP1B1	132.931	127.983	86.622	108.434	88.4487	58.5555
NME7	NME7	25.7399	22.0681	27.3775	22.3663	14.7436	12.8514
BLZF1	BLZF1	5.33897	5.02778	2.86412	7.92187	3.96692	1.21733
CCDC181	CCDC181	0.042207	0.042022	0.105069	0.091998	0.0298398	0.0166033
SLC19A2	SLC19A2	7.86824	7.79063	5.09557	7.6958	6.61558	4.28598
SELL	SELL	0.0789161	0.0314281	0.0392902	0.120409	0.133903	0.0620877
METTL18	METTL18	4.0714	3.57511	6.0922	5.47011	3.80016	4.32694
C1orf112	C1orf112	13.2786	12.1712	12.5925	13.2529	10.6075	3.81399
SCYL3	SCYL3	3.17327	3.24184	2.43222	4.00004	4.00039	2.27601
KIFAP3	KIFAP3	4.47784	4.02525	3.46556	6.5835	5.69434	3.78719
GORAB	GORAB	3.10125	2.76001	2.89737	5.1002	3.82249	1.63247
FMO3	FMO3	0.00943439	0.0187861	0.0156571	0.020564	0.00889333	0.0445354
FMO4	FMO4	0.101255	0.0733176	0.106935	0.200641	0.164865	0.246232
TOP1P1	TOP1P1	0.0729543	0.0564936	0.242147	0.0971774	0.0840528	0.114794
PRRC2C	PRRC2C	34.0453	30.464	11.1995	32.8574	24.6894	3.61016
VAMP4	VAMP4	4.10979	3.78756	3.892	6.88505	5.69953	4.65177
METTL13	METTL13	21.7469	21.6747	17.6569	18.4038	20.6523	14.9589
DNM3	DNM3	0.403405	0.411258	0.332737	0.797686	0.742324	0.402904
PIGC	PIGC	20.6872	20.8187	19.2791	21.3155	19.773	17.2465
SUCO	SUCO	6.44931	5.78889	5.64842	9.30139	5.04949	1.82574
TNFSF4	TNFSF4	0.140922	0.140304	0.140322	0.436174	0.483537	0.301569
LOC100506023	LOC100506023	0.112131	0.118618	0.168645	0.122206	0.198189	0.17644
PRDX6	PRDX6	178.161	180.55	245.953	184.248	201.119	218.412
ANKRD45	ANKRD45	0.0147432	0.0220179	0.0122337	0.0321356	0.0347443	0.0463972
KLHL20	KLHL20	6.94023	6.52499	2.57524	9.72573	8.70152	3.13932
CENPL	CENPL	10.5336	10.6351	6.683	8.26928	7.8517	3.50171
DARS2	DARS2	10.4446	9.74309	6.71485	10.2293	9.94544	4.09944
GAS5-AS1	GAS5-AS1	0.141856	0.310715	0.376673	0.247361	0.320929	0.624992
GAS5	GAS5	234.655	228.788	270.304	334.645	372.793	1150.69
SNORD81	SNORD81	11.4474	13.6767	21.2776	8.48361	3.88473	14.4101
SNORD47	SNORD47	28.3837	28.0047	50.0754	25.0814	22.4171	22.1298
SNORD80	SNORD80	25.2359	26.2297	17.4887	16.6228	15.9462	15.7091
SNORD79	SNORD79	6.07703	5.56636	5.64776	4.23872	4.81195	8.03231
SNORD78	SNORD78	9.84478	11.9798	0.605118	6.35809	7.56164	2.29494
SNORD44	SNORD44	12.9112	16.0683	8.03517	5.98025	10.6494	5.58687
SNORD77	SNORD77	6.45559	7.71277	2.14271	5.27669	2.43415	4.06318
SNORD76	SNORD76	23.3358	20.5713	6.858	10.3319	10.7696	8.03231
SNORD74	SNORD74	9.57132	7.07896	1.81535	3.87446	2.57783	1.72121
ZBTB37	ZBTB37	0.912322	0.883551	0.371635	1.01237	1.01636	0.156605
SERPINC1	SERPINC1	0.0861957	0.110337	0.081742	0.0805199	0.162505	0.0193757
RC3H1	RC3H1	1.00274	0.994783	1.78597	1.81879	1.12753	0.467713
RABGAP1L	RABGAP1L	1.29016	1.10343	0.968375	1.87682	1.11794	0.49485
CACYBP	CACYBP	71.1319	66.5211	79.6948	46.8075	38.0054	37.6641
MRPS14	MRPS14	9.20665	9.2627	14.8409	14.4848	14.3538	23.3506
RFWD2	RFWD2	14.8325	14.416	14.0477	14.5032	13.6358	8.95349
ASTN1	ASTN1	0.00511085	0.0203538	0.0169637	0.00278502	0.0144533	0.00402099
SEC16B	SEC16B	0.249545	0.24358	0.089324	0.575925	0.60884	0.446556
LOC730102	LOC730102	2.68133	2.49161	1.98871	2.69134	2.44643	1.31261
RASAL2-AS1	RASAL2-AS1	0.176852	0.184462	0.349405	0.293701	0.33342	0.251777
RASAL2	RASAL2	4.42124	4.04318	2.05707	3.27321	2.62098	0.64826
C1orf220	C1orf220	0.15281	0.243424	0.22824	0.224828	0.295295	0.144269
RALGPS2	RALGPS2	4.88673	4.22487	2.91853	6.86922	4.35708	1.84478
FAM20B	FAM20B	14.5039	14.1568	14.0905	17.1892	15.9695	7.21657
TOR3A	TOR3A	32.5221	36.0286	29.1962	32.9564	38.7214	22.6888
ABL2	ABL2	13.144	12.5285	6.33946	8.09552	8.38878	2.47139
SOAT1	SOAT1	25.3952	25.0356	19.4728	18.16	14.8488	6.50855
AXDND1	AXDND1	0.0305897	0.0355316	0.033844	0.0833449	0.0913121	0.152422
TDRD5	TDRD5	0.0321275	0.0274172	0.0152337	0.0300119	0.0475907	0.00722186
TOR1AIP2	TOR1AIP2	4.74837	5.01222	8.94681	7.03151	5.57681	4.01962
TOR1AIP1	TOR1AIP1	17.9314	16.3103	13.0576	17.7533	13.5288	6.38129
CEP350	CEP350	2.19635	1.84873	2.02284	5.1956	2.26074	0.589427
QSOX1	QSOX1	147.981	159.504	126.153	172.523	203.694	206.109
FLJ23867	FLJ23867	6.02431	6.6475	5.14929	4.51135	5.34397	4.85944
LHX4	LHX4	1.0374	1.28324	0.347806	0.822254	0.602546	0.230838
LHX4-AS1	LHX4-AS1	0.555784	0.641884	1.10684	0.62187	0.740459	0.466417
ACBD6	ACBD6	44.6061	43.4644	51.1175	41.0713	43.0587	53.9113
XPR1	XPR1	5.64082	5.06234	3.07302	6.58961	4.87385	1.75403
KIAA1614	KIAA1614	0.0236938	0.02359	0.0550504	0.0361516	0.017868	0.014913
STX6	STX6	12.6321	12.6463	9.43826	12.6077	12.731	8.41736
MR1	MR1	0.864237	0.743229	0.365842	1.3241	1.49239	0.808048
IER5	IER5	38.572	39.0977	55.6419	40.6631	44.3167	50.8514
GLUL	GLUL	20.0436	20.031	11.6513	18.1422	20.6489	14.1577
RNASEL	RNASEL	0.478195	0.582413	0.469997	1.2953	1.23853	0.796277
RGS16	RGS16	0.259073	0.322422	0.053744	0.644109	0.908177	0.700657
NPL	NPL	0.0870669	0.117644	0.0516051	0.230445	0.234496	0.127215
DHX9	DHX9	89.8481	83.6443	51.899	52.9599	41.5216	13.8765
LAMC1	LAMC1	51.5338	50.6296	19.5627	53.6695	58.2362	21.3012
LAMC2	LAMC2	8.33847	8.33207	3.05006	5.83073	7.70329	4.1687
NMNAT2	NMNAT2	2.42149	2.32587	0.889885	3.97904	4.15637	2.00454
SMG7-AS1	SMG7-AS1	0.553619	0.335508	0.0266311	1.10178	1.17231	0.1515
SMG7	SMG7	19.79	19.6775	10.6483	20.7204	22.4826	8.03608
NCF2	NCF2	0.450002	0.503051	0.314448	0.473224	0.669781	0.29814
ARPC5	ARPC5	115.504	120.683	141.075	112.477	108.675	109.936
RGL1	RGL1	1.79451	1.87866	0.977798	3.90728	4.4105	1.44214
COLGALT2	COLGALT2	1.15508	1.10462	0.441402	0.716389	0.680523	0.591894
TSEN15	TSEN15	51.8571	49.5325	29.7473	44.3856	37.9437	21.1572
C1orf21	C1orf21	4.65688	4.46532	3.43311	3.362	3.30046	4.09964
EDEM3	EDEM3	5.22522	4.61706	5.63657	12.978	7.57584	2.93374
FAM129A	FAM129A	28.0073	27.7551	9.68709	36.7865	36.4123	9.27363
RNF2	RNF2	6.66484	6.01734	5.09792	7.34824	5.2059	3.50737
TRMT1L	TRMT1L	5.43956	5.02548	4.62572	10.2807	6.86008	3.70054
SWT1	SWT1	0.554003	0.417408	0.496979	1.18579	0.771585	0.353404
IVNS1ABP	IVNS1ABP	28.134	27.0111	17.9303	15.3283	12.6566	8.59989
HMCN1	HMCN1	0.0421641	0.0419793	0.00717688	0.11547	0.094779	0.0170117
PRG4	PRG4	0.00390356	0.00388646	0.0194348	0.00850854	0.0183985	0.0061423
TPR	TPR	7.50175	6.37622	6.63896	15.3013	6.90134	1.88648
C1orf27	C1orf27	2.70378	2.61142	3.21228	5.37565	3.14898	1.7972
PTGS2	PTGS2	0.53902	0.49739	0.610909	0.200592	0.190024	0.151702
PLA2G4A	PLA2G4A	0.100869	0.113817	0.156239	0.11726	0.0697282	0.0846496
RGS2	RGS2	1.02094	1.01647	1.23444	3.89433	3.21713	3.28177
UCHL5	UCHL5	10.2449	9.48084	9.08312	10.5806	6.60308	4.01362
TROVE2	TROVE2	6.03595	4.73491	5.5397	9.23605	6.37795	2.54713
GLRX2	GLRX2	13.7783	13.6743	18.3608	17.1796	18.5053	30.844
CDC73	CDC73	9.34252	8.41697	6.11822	9.39782	6.32222	2.70745
KCNT2	KCNT2	0.00656866	0.0228896	0.0109012	0.132438	0.0371517	0.0103359
CFH	CFH	0.135014	0.125461	0.186722	0.156954	0.0721203	0.0708154
ASPM	ASPM	4.0598	3.25341	6.20334	9.61969	2.9235	0.853649
ZBTB41	ZBTB41	0.827175	0.717137	1.44217	4.44415	1.89021	0.884775
CRB1	CRB1	0.00352544	0.00350999	0.0175522	0.0192109	0.0232628	0.116494
DENND1B	DENND1B	0.770868	0.706522	0.875793	1.17578	0.544995	0.218221
C1orf53	C1orf53	1.72968	1.77951	3.73171	4.77555	4.75559	13.563
LHX9	LHX9	0.0536292	0.0915328	0.0127145	0.133594	0.0722194	0.0964413
NEK7	NEK7	17.5786	15.7177	13.0642	23.9721	15.1376	8.00787
NR5A2	NR5A2	0.00753668	0.0337664	0.0312692	0.106779	0.106567	0.011859
LINC00862	LINC00862	0.125057	0.0830061	0.0230602	0.0908619	0.0916886	0.131186
ZNF281	ZNF281	8.51604	7.98563	4.2232	9.64099	7.8151	2.80673
KIF14	KIF14	4.49962	3.99501	3.71802	6.75574	2.7444	0.332084
DDX59	DDX59	6.5349	6.10913	5.33808	10.2113	9.8962	6.45008
LOC101929224	LOC101929224	0.0267521	0.0532698	0.266383	0.349868	0.327833	1.51541
CAMSAP2	CAMSAP2	7.95511	6.90688	5.17861	11.5276	7.23125	1.87551
C1orf106	C1orf106	1.25517	1.33416	0.741297	0.53549	0.54738	0.203827
KIF21B	KIF21B	1.10927	1.13596	0.226828	1.8868	2.53571	0.794804
ASCL5	ASCL5	0.0277318	0.0276103	0.0230115	0.18134	0.0914948	0.152727
TMEM9	TMEM9	52.2319	53.7722	66.3445	65.5393	76.202	128.942
IGFN1	IGFN1	0.156716	0.15437	0.221347	0.145359	0.154015	0.0760771
PHLDA3	PHLDA3	8.1224	8.12291	14.0815	12.4878	14.9941	28.6234
CSRP1	CSRP1	74.5984	78.4047	59.9957	78.983	92.6662	70.6555
RPS10P7	RPS10P7	1.0002	0.79665	2.60842	2.33584	3.04401	4.63153
NAV1	NAV1	3.47777	3.54086	1.89432	4.9129	4.88321	1.87082
IPO9-AS1	IPO9-AS1	0.0701529	0.0931272	0.271656	0.152911	0.154303	0.110386
IPO9	IPO9	19.9397	19.5398	11.4722	19.186	18.6514	6.39664
SHISA4	SHISA4	6.50787	7.29369	9.87569	11.5109	13.6661	20.4245
LMOD1	LMOD1	0.02978	0.0543575	0.0329482	0.162278	0.154397	0.351444
TIMM17A	TIMM17A	62.0951	57.3564	75.6933	60.3659	48.4315	53.1116
RNPEP	RNPEP	39.1017	42.9517	49.2109	50.1648	56.258	54.6193
ELF3	ELF3	1.21885	1.21351	1.23782	0.541916	0.617346	1.33583
ARL8A	ARL8A	20.1612	20.3459	14.4176	21.327	27.7734	32.725
LGR6	LGR6	0.0216369	0.0269276	0.0448851	0.0825329	0.127475	0.0766032
UBE2T	UBE2T	79.6473	78.0677	92.3071	86.3777	72.8924	75.9531
PPP1R12B	PPP1R12B	1.03621	0.980981	0.45785	1.72527	1.66099	0.377259
SYT2	SYT2	0.0278423	0.0226802	0.0210029	0.0193097	0.0262456	0.015931
KDM5B	KDM5B	10.9136	10.5341	6.40934	11.3394	11.1659	5.60613
PCAT6	PCAT6	1.1855	0.744104	1.79634	1.29201	1.48192	2.18981
LOC148709	LOC148709	0.076349	0.0675684	0.112629	0.637932	0.623744	0.413802
RABIF	RABIF	7.76112	7.90327	10.0145	12.6876	13.3264	10.2537
KLHL12	KLHL12	9.85658	9.49626	6.29446	18.6878	19.6891	12.9292
ADIPOR1	ADIPOR1	63.0667	62.7499	55.5754	74.8348	84.3528	66.9886
CYB5R1	CYB5R1	26.5923	27.9553	32.7957	37.0921	43.6389	46.3689
LOC100506747	LOC100506747	0.0630739	0.104663	0.069784	0.126025	0.0693661	0.0827062
TMEM183A	TMEM183A	1.96009	1.80138	1.66326	2.25218	2.43291	2.47017
PPFIA4	PPFIA4	0.359057	0.376912	0.602359	0.344528	0.371576	0.614108
ADORA1	ADORA1	1.01854	1.04094	1.45527	1.0733	1.11909	1.33734
BTG2	BTG2	1.32184	1.43174	0.952206	1.86803	2.10182	1.42852
FMOD	FMOD	0.126951	0.108339	0.0100327	0.217418	0.119671	0.0190247
ATP2B4	ATP2B4	11.1008	10.5247	5.83559	20.6141	18.4189	6.72776
LINC00260	LINC00260	0.262528	0.199877	0.128143	0.185133	0.116457	0.0242994
ZC3H11A	ZC3H11A	21.2967	21.1377	22.5616	35.4573	25.4166	10.2646
ZBED6	ZBED6	4.00488	3.68062	0.255631	9.9556	6.65396	0.189684
SNRPE	SNRPE	91.1295	83.748	180.09	89.8984	68.3867	167.185
SOX13	SOX13	7.64765	7.79222	5.88062	11.5116	12.7913	10.8242
ETNK2	ETNK2	6.38968	6.70718	6.22228	5.7305	6.08012	9.17582
REN	REN	0.0403199	0.0669054	0.0223047	0.0439424	0.0253384	0.10574
KISS1	KISS1	0.965175	1.15313	2.42556	0.15027	0.259949	0.520702
PLEKHA6	PLEKHA6	3.26123	3.41352	1.22966	3.17508	2.94653	1.07396
LINC00628	LINC00628	0.122106	0.258338	0.253305	0.0831727	0.100715	0.0720506
PPP1R15B	PPP1R15B	15.0135	14.9886	10.8508	22.4143	21.0546	9.23111
PIK3C2B	PIK3C2B	0.634229	0.641759	0.485463	1.66455	2.10348	1.09165
MDM4	MDM4	1.72726	1.77999	2.82112	2.18482	1.945	1.47269
TMEM81	TMEM81	1.18256	1.47172	2.6985	2.14263	2.50816	2.51203
RBBP5	RBBP5	10.1461	10.3772	6.28192	11.8847	11.7733	5.07817
DSTYK	DSTYK	4.42138	4.18636	1.78896	4.69923	5.03611	2.07616
TMCC2	TMCC2	2.68025	2.8038	2.33291	5.77062	6.22802	5.89848
NUAK2	NUAK2	2.34469	2.57073	2.18099	1.23035	1.14058	0.774316
LEMD1	LEMD1	0.0409772	0.0611965	0.0340024	0.200964	0.289704	1.25732
BLACAT1	BLACAT1	0.489229	0.314732	0.199855	0.229679	0.354747	0.355295
CDK18	CDK18	0.992296	0.963998	0.978095	1.49436	1.62134	3.00922
MFSD4	MFSD4	0.033715	0.0383626	0.0159865	0.0734882	0.0908042	0.0151574
ELK4	ELK4	2.59602	2.37615	2.86577	4.79453	3.13961	1.19774
SLC45A3	SLC45A3	9.09958	10.4218	7.79711	6.77004	6.48132	4.80941
NUCKS1	NUCKS1	99.8825	96.1847	81.9032	95.9061	72.3895	38.037
RAB29	RAB29	15.3448	15.1317	9.45501	10.5266	11.5113	8.63659
SLC41A1	SLC41A1	25.6727	25.9439	11.397	26.4143	31.7446	12.2995
LOC284581	LOC284581	0.0759043	0.113357	0.0503876	0.0165448	0.00715512	0.0119436
SLC26A9	SLC26A9	0.0246222	0.00817144	0.00681041	0.022362	0.0193418	0.0193717
CTSE	CTSE	0.309306	0.272757	0.219993	0.0288939	0.0749746	0.0278113
SRGAP2	SRGAP2	9.2713	9.4374	7.78347	11.9721	11.9397	6.55523
IKBKE	IKBKE	19.6102	20.5005	20.4956	11.279	11.9515	8.38309
RASSF5	RASSF5	5.63842	5.76899	4.63556	6.18105	6.13036	3.78534
EIF2D	EIF2D	47.5479	51.0134	32.2868	44.6055	53.1144	45.0617
DYRK3	DYRK3	10.1191	9.80598	5.66525	10.0032	10.4171	5.59069
MAPKAPK2	MAPKAPK2	65.171	67.5998	66.0867	67.1762	78.7167	74.8161
IL24	IL24	11.9888	11.8472	8.56949	0.899979	1.26612	1.0489
FAIM3	FAIM3	2.52741	2.56082	4.49101	1.92675	1.97937	1.81773
C1orf116	C1orf116	0.229032	0.20665	0.17817	0.27301	0.317099	0.208347
YOD1	YOD1	4.52308	4.22668	3.63293	5.6172	3.11949	1.13551
PFKFB2	PFKFB2	2.25042	2.19768	1.11506	1.29554	1.34387	0.457458
C4BPB	C4BPB	12.9177	13.0251	21.7387	3.41182	2.71805	2.64447
CD55	CD55	36.3791	34.5378	27.7424	28.5942	25.8087	20.7218
CD46	CD46	46.2847	43.4588	30.5095	68.0817	53.4712	38.4053
MIR29C	MIR29C	2.4612	1.78212	6.31248	2.43847	3.79644	11.6182
MIR29B2	MIR29B2	0.243081	0.484032	0.403412	1.05968	0.22914	3.44242
CD34	CD34	0.539344	0.523033	0.836961	0.114507	0.085836	0.0881729
PLXNA2	PLXNA2	2.34871	2.51829	1.02515	2.79413	2.99094	1.36728
CAMK1G	CAMK1G	0.0398574	0.0317462	0.0264586	0.0173753	0.0450859	0.0125432
LAMB3	LAMB3	177.981	188.584	136.921	154.864	168.456	145.239
G0S2	G0S2	364.594	371.241	261.886	312.163	420.066	788.668
HSD11B1	HSD11B1	0.565792	0.613385	0.354724	3.24756	3.24747	3.14566
TRAF3IP3	TRAF3IP3	0.520429	0.460576	0.323885	0.606574	0.647297	0.443571
C1orf74	C1orf74	4.66697	4.55861	2.44916	3.68411	4.26853	2.69924
IRF6	IRF6	0.0393354	0.0304601	0.0290134	0.157188	0.168918	0.281965
DIEXF	DIEXF	7.75425	7.28135	4.36275	5.88934	5.46357	2.02626
SERTAD4-AS1	SERTAD4-AS1	10.7308	10.2917	22.8326	11.2926	10.3242	49.8032
SERTAD4	SERTAD4	6.05003	6.43355	2.97797	2.81056	2.09821	1.03375
HHAT	HHAT	0.939255	1.09347	0.800002	1.7494	2.01438	1.50139
KCNH1	KCNH1	0.109305	0.116082	0.060467	0.0714755	0.087009	0.0191104
RCOR3	RCOR3	4.67257	4.38075	4.32626	6.66786	5.49923	3.59227
TRAF5	TRAF5	3.08322	2.91741	2.80831	3.04765	2.57295	1.15834
LINC00467	LINC00467	9.55905	8.56027	17.2004	16.0798	14.2019	25.3413
SLC30A1	SLC30A1	9.796	9.94735	4.9225	19.9911	17.4107	6.77054
NEK2	NEK2	19.0701	17.4238	15.7693	18.3846	11.185	5.31819
LPGAT1	LPGAT1	12.547	11.7338	8.5407	15.5824	11.6318	4.45099
INTS7	INTS7	12.8708	12.7501	10.0367	20.8389	17.188	6.22211
DTL	DTL	19.1542	17.97	13.0151	17.1874	13.0976	4.37397
PPP2R5A	PPP2R5A	11.9406	11.9514	10.2765	13.9433	13.0602	7.63884
TMEM206	TMEM206	21.6539	21.9246	12.446	19.4377	21.9783	14.7037
NENF	NENF	75.9781	75.3353	187.209	89.7008	101.838	287.748
ATF3	ATF3	5.66317	5.87713	2.07999	9.96621	14.1044	10.3475
BATF3	BATF3	10.9989	10.9507	13.9233	3.41237	3.91641	6.56902
NSL1	NSL1	1.9764	1.97219	1.89582	3.15385	2.41622	2.53572
TATDN3	TATDN3	3.25266	3.2309	2.73034	4.17821	4.11188	4.32248
SPATA45	SPATA45	0.0390666	0.155582	0.129668	0.127729	0.294609	0.491774
FLVCR1-AS1	FLVCR1-AS1	0.647958	0.645119	0.867207	1.45791	1.57625	2.4667
FLVCR1	FLVCR1	2.14831	2.1224	1.90919	2.59063	2.54389	1.22592
VASH2	VASH2	0.0660871	0.0570245	0.065806	0.115239	0.0747565	0.0485281
ANGEL2	ANGEL2	4.80698	4.81965	3.64086	6.63742	5.81285	3.25212
RPS6KC1	RPS6KC1	7.51059	6.84043	4.37517	7.72683	5.94911	2.50023
SMYD2	SMYD2	50.2347	49.7121	54.0469	47.5909	46.8471	53.432
PTPN14	PTPN14	14.4768	15.0856	7.79536	15.9626	15.7162	5.21318
CENPF	CENPF	15.0215	13.1107	16.554	20.9646	7.66139	1.46544
KCTD3	KCTD3	23.7767	21.7576	16.866	27.1848	18.7351	9.67835
GPATCH2	GPATCH2	3.78451	3.52456	2.23811	4.4001	3.52774	1.2467
SPATA17	SPATA17	0.207259	0.238096	0.18521	0.382257	0.480917	0.501729
RRP15	RRP15	5.58686	5.42868	5.42433	4.4955	3.21481	2.12897
LOC728463	LOC728463	0.706986	0.598305	1.81861	0.115576	0.266576	0.66747
TGFB2	TGFB2	21.9548	20.4857	19.3786	4.5339	2.97078	2.20109
LYPLAL1-AS1	LYPLAL1-AS1	0.254137	0.19278	0.220922	0.474805	0.467717	0.380845
LYPLAL1	LYPLAL1	6.53544	7.04558	8.47996	12.4078	9.11342	13.0346
EPRS	EPRS	72.3037	63.0706	28.7995	65.3598	43.6937	14.7712
BPNT1	BPNT1	19.7917	20.0255	18.1955	17.6239	19.3155	19.0809
IARS2	IARS2	61.1936	57.8929	49.3782	67.1751	56.4918	31.296
RAB3GAP2	RAB3GAP2	7.28318	6.70829	4.21328	11.0674	7.68854	2.75619
AURKAPS1	AURKAPS1	0.34588	0.561187	0.552755	0.446762	0.277742	0.262045
MARK1	MARK1	0.889939	0.89156	0.77757	0.885293	0.757887	0.440602
C1orf115	C1orf115	0.152375	0.0527679	0.0659684	0.0794226	0.0811861	0.0416982
42431	42431	4.41857	3.9381	2.67975	4.66549	5.21531	4.45129
42430	42430	2.43157	2.54327	2.47659	3.23361	3.64091	2.09952
LINC01352	LINC01352	0.122932	0.122393	0.0340024	0.0446588	0.0579408	0.0967173
HLX	HLX	2.05712	2.1944	2.99796	1.6108	1.92285	2.47528
C1orf140	C1orf140	0.035066	0.0218202	0.0363717	0.105095	0.0743738	0.0206913
DUSP10	DUSP10	16.5038	16.0449	29.9195	17.1167	16.5335	18.2519
HHIPL2	HHIPL2	0.13004	0.121854	0.29198	0.183406	0.187479	0.156473
TAF1A	TAF1A	6.56031	6.07607	3.68164	5.11769	3.75927	1.79289
TAF1A-AS1	TAF1A-AS1	0.78264	0.615166	0.957048	1.84059	1.49493	3.14355
MIA3	MIA3	6.10345	5.81848	4.42899	9.20105	6.83876	2.39906
AIDA	AIDA	20.3446	18.7425	9.40287	20.245	15.0162	6.50349
BROX	BROX	7.8012	7.63742	12.5002	15.4106	10.6872	7.02517
DISP1	DISP1	1.05965	1.0351	0.743248	2.62349	2.7818	0.880879
TLR5	TLR5	0.253791	0.238896	0.130185	0.875038	0.70031	0.500994
SUSD4	SUSD4	0.673043	0.700552	0.304627	0.393429	0.455647	0.279202
CAPN2	CAPN2	239.149	239.332	181.11	243.051	237.555	151.351
TP53BP2	TP53BP2	13.321	12.5995	6.94603	13.1511	12.1075	4.06923
FBXO28	FBXO28	11.165	10.9219	7.15151	11.1052	8.51578	3.41589
DEGS1	DEGS1	86.0595	88.3431	73.5733	91.4198	97.2373	90.7977
LOC101927164	LOC101927164	0.0446475	0.0148173	0.123493	0.0162196	0.014029	0.140507
NVL	NVL	13.2246	12.1037	8.42454	12.9565	11.6635	5.4316
CNIH4	CNIH4	29.4018	29.2894	33.0064	44.9762	45.9401	102.751
WDR26	WDR26	18.2111	16.5538	11.9208	24.7466	19.2518	9.99513
CNIH3	CNIH3	5.11331	4.78512	3.87102	5.42796	5.93119	10.1226
DNAH14	DNAH14	0.883899	0.810871	0.763962	1.01378	0.840911	0.623621
LBR	LBR	48.1807	45.8232	29.9376	33.7892	25.2548	11.7439
ENAH	ENAH	6.62348	6.28341	2.89503	8.00704	6.06467	2.6414
SRP9	SRP9	118.794	106.802	134.619	156.435	104.351	137.926
EPHX1	EPHX1	24.9003	26.5095	42.9626	56.2914	66.9832	69.5621
TMEM63A	TMEM63A	14.6754	15.5708	13.8983	17.2468	19.9484	11.7373
PYCR2	PYCR2	77.7465	83.2282	76.2571	79.1821	93.0534	99.3655
SDE2	SDE2	12.5092	12.8896	4.80079	10.9514	11.2409	5.92741
ACBD3	ACBD3	16.1493	13.9395	10.5866	22.3012	15.0722	8.5428
LIN9	LIN9	4.1389	3.74769	3.04339	5.12332	3.35029	1.29537
PARP1	PARP1	102.04	104.102	61.8924	78.0477	83.3704	38.9041
ITPKB	ITPKB	1.38357	1.55567	1.06058	1.03775	1.09639	0.94524
PSEN2	PSEN2	16.1509	16.1228	15.741	18.5264	21.8072	20.3175
ADCK3	ADCK3	13.0905	13.7035	13.1197	15.4628	19.2205	25.3555
CDC42BPA	CDC42BPA	7.83759	6.92067	4.40101	9.27297	5.54373	1.23266
ZNF678	ZNF678	0.405244	0.414432	0.336267	1.25535	0.867812	0.211397
LOC100130093	LOC100130093	0.720653	0.849448	0.632357	1.09234	1.06193	0.729903
JMJD4	JMJD4	4.40075	5.12178	6.19529	3.97748	4.60612	6.06502
SNAP47	SNAP47	20.8292	21.9553	21.1906	24.559	28.6443	24.5289
WNT9A	WNT9A	0.952721	1.01178	0.500686	2.78615	2.49966	0.89947
ARF1	ARF1	274.543	281.117	318.632	308.904	337.127	321.94
C1orf35	C1orf35	19.2317	19.4209	29.1301	24.3696	24.8191	37.5384
MRPL55	MRPL55	32.0553	35.4633	63.369	35.2905	40.1732	86.0034
GUK1	GUK1	108.216	114.603	241.882	134.334	157.459	284.79
GJC2	GJC2	0.496167	0.510459	1.55079	0.243335	0.366375	0.93687
IBA57-AS1	IBA57-AS1	0.0921509	0.122329	0.152931	0.10043	0.347464	0.725002
IBA57	IBA57	0.717434	0.701889	0.727611	1.62894	1.67663	0.635001
C1orf145	C1orf145	0.0334288	0.0388294	0.0369851	0.0607203	0.0420156	0.0789009
OBSCN	OBSCN	0.111419	0.0992901	0.0696261	0.0734574	0.0797446	0.034631
TRIM11	TRIM11	13.1922	14.9192	17.5707	12.8384	14.3945	14.6447
RNF187	RNF187	44.2874	44.3749	37.7765	49.5471	63.0567	82.1368
RHOU	RHOU	1.44423	1.33078	0.927135	1.37104	1.17807	1.26323
DUSP5P1	DUSP5P1	0.454007	0.404437	0.370121	0.442713	0.578135	0.426125
RAB4A	RAB4A	10.0621	9.87592	9.20536	13.0307	14.6404	15.8022
CCSAP	CCSAP	4.33317	4.31801	3.12024	7.11514	5.40393	2.22033
ACTA1	ACTA1	0.0659838	0.0394168	0.766536	0.115059	0.0621997	0.269948
NUP133	NUP133	19.5715	18.2306	16.0561	26.8103	19.8022	10.0746
ABCB10	ABCB10	13.4106	12.7419	9.66651	13.0187	10.2402	5.66299
TAF5L	TAF5L	8.19138	7.89581	4.85202	7.39732	7.6093	3.14631
URB2	URB2	11.4461	12.0945	4.62813	7.55809	8.4684	2.09194
GALNT2	GALNT2	53.2632	55.4322	50.1883	58.1062	63.2358	46.1334
PGBD5	PGBD5	0.0469638	0.0818265	0.07794	0.473444	0.641921	0.286355
COG2	COG2	12.3592	12.762	9.58212	13.9191	14.309	7.93384
C1orf198	C1orf198	7.6957	7.89919	4.23084	6.88107	7.72601	3.89147
LOC101927604	LOC101927604	0.0743938	0.246893	0.164616	0.162155	0.303885	0.195099
TTC13	TTC13	14.9782	14.4655	10.3424	13.3357	12.7423	7.61121
ARV1	ARV1	7.08552	6.18623	8.23128	14.6571	10.2628	10.7418
FAM89A	FAM89A	9.35846	10.0764	9.48879	9.58329	10.7422	11.4786
C1orf131	C1orf131	3.33419	2.93708	3.00577	5.18893	4.31998	3.99416
GNPAT	GNPAT	25.2732	25.0454	25.8363	30.5224	26.7117	20.7508
EXOC8	EXOC8	3.58484	3.57682	3.22468	6.86236	5.49856	2.06059
SPRTN	SPRTN	4.04621	4.06244	2.95064	4.3865	3.86641	1.62356
EGLN1	EGLN1	8.93341	8.69538	9.23152	11.1994	9.72348	7.09826
TSNAX	TSNAX	13.3717	13.0837	13.976	16.7926	13.838	12.2336
DISC1	DISC1	0.00590436	0.00293924	0.00244969	0.00160871	0.00278288	0.00464529
SIPA1L2	SIPA1L2	0.285268	0.241717	0.100729	1.52803	1.67352	0.429772
MAP10	MAP10	0.978162	0.94872	0.892535	1.86066	1.29293	0.58499
NTPCR	NTPCR	22.3963	22.233	34.4515	26.8589	29.425	38.6413
PCNXL2	PCNXL2	2.97206	2.75199	1.27983	4.26212	4.37532	1.4407
KIAA1804	KIAA1804	3.60642	3.27678	2.02504	4.78006	3.87567	2.1707
KCNK1	KCNK1	0.0455566	0.108857	0.120968	0.0397197	0.0772991	0.114694
SLC35F3	SLC35F3	4.62443	4.65163	3.62819	1.85563	2.11862	2.03616
COA6	COA6	31.5355	33.1378	59.7794	31.6865	32.5023	54.6886
TARBP1	TARBP1	4.16436	3.58056	3.50331	7.88486	6.92125	3.43034
IRF2BP2	IRF2BP2	23.4476	25.0475	29.7682	34.5003	34.6012	53.5321
LINC00184	LINC00184	0.121433	0.0949939	0.0431846	0.0567186	0.0327055	0.0136484
TOMM20	TOMM20	110.296	102.962	94.6407	90.5506	70.1731	68.6724
SNORA14B	SNORA14B	1.31264	2.75898	1.21023	2.70219	2.88717	6.19635
RBM34	RBM34	20.5072	18.581	30.6883	21.4689	15.7104	18.3856
ARID4B	ARID4B	3.75934	3.31984	3.11179	5.7782	3.39572	1.3226
GGPS1	GGPS1	4.54273	4.00121	7.03273	12.0122	9.02076	9.52723
TBCE	TBCE	17.4664	15.6174	12.7295	17.5974	18.4602	15.0379
B3GALNT2	B3GALNT2	9.2149	8.72732	6.1381	8.65073	7.661	2.79393
GNG4	GNG4	0.0185331	0.0221423	0.0369085	0.0242378	0.0489167	0.0349945
LYST	LYST	0.818977	0.761497	0.564362	2.13906	1.10921	0.488806
GPR137B	GPR137B	3.4423	3.11041	3.15242	6.8516	7.30781	6.14477
ERO1LB	ERO1LB	0.993439	1.08218	0.853438	3.2226	2.61109	1.69192
EDARADD	EDARADD	0.221891	0.2729	0.844798	0.305839	0.313749	0.749641
LGALS8	LGALS8	6.26996	5.86335	4.19845	7.19682	5.33715	2.11345
LGALS8-AS1	LGALS8-AS1	0.0136733	0.0136134	0.0226919	0.0447053	0.0515566	0.0860604
HEATR1	HEATR1	7.24782	6.91106	2.09138	5.73897	4.25725	0.752268
MTR	MTR	3.23	3.136	2.18812	4.10351	2.97444	1.17964
LINC01139	LINC01139	1.19603	1.02434	0.68298	2.03233	2.58221	2.79261
CHRM3	CHRM3	0.0573831	0.0714145	0.0238079	0.0312693	0.0270461	0.0225732
RGS7	RGS7	0.191087	0.152199	0.0761095	0.199924	0.172923	0.0721625
FH	FH	85.9718	84.2511	79.6344	64.1228	60.0553	36.1924
OPN3	OPN3	0.852815	0.700117	0.248301	1.46753	1.35395	0.882839
CHML	CHML	3.61691	3.07116	3.54695	2.87288	1.49986	0.53054
EXO1	EXO1	15.0373	14.7393	11.1092	12.4462	9.46783	3.11428
MAP1LC3C	MAP1LC3C	0.132145	0.0986742	0.0822391	0.108013	0.140137	0.103966
LINC01347	LINC01347	0.467332	0.419267	0.110796	0.722001	0.808446	0.137374
CEP170	CEP170	11.3951	9.85871	4.57487	10.182	5.97668	1.41295
SDCCAG8	SDCCAG8	4.92051	4.38209	3.22144	4.53442	3.77307	2.52163
AKT3	AKT3	7.07816	6.44363	4.08176	4.66236	2.9556	1.38428
ZBTB18	ZBTB18	12.1321	11.6621	9.49532	9.17751	8.74784	5.29743
ADSS	ADSS	37.2063	34.0204	26.5804	22.6541	16.6256	9.04284
C1orf101	C1orf101	0.0739746	0.0491003	0.0716138	0.0940575	0.127842	0.1358
DESI2	DESI2	25.8005	24.6957	14.3019	27.4734	22.951	9.72912
COX20	COX20	0.255904	0.172353	0.337256	0.713644	0.546311	0.663218
HNRNPU-AS1	HNRNPU-AS1	0.597127	0.676109	2.27342	1.13141	0.60335	0.460581
HNRNPU	HNRNPU	123.657	119.827	96.1485	90.749	82.1906	40.1686
LOC101928068	LOC101928068	0.0692434	0.0892164	0.114915	0.24415	0.226533	0.346093
EFCAB2	EFCAB2	0.384413	0.336465	0.771165	0.50182	0.382278	0.352292
KIF26B	KIF26B	0.121591	0.104917	0.0941682	0.13546	0.19867	0.0807813
SMYD3	SMYD3	23.7241	23.016	23.1271	14.7221	15.9331	21.5387
TFB2M	TFB2M	14.1443	13.1164	10.6848	13.709	12.0133	9.69698
CNST	CNST	4.62514	4.1856	2.45484	4.66272	4.18643	1.96002
SCCPDH	SCCPDH	33.8104	32.5454	38.7363	42.5876	37.9457	46.6917
LINC01341	LINC01341	0.017533	0.0349123	0.0290974	0.458598	0.181803	0.524179
AHCTF1	AHCTF1	10.2292	8.465	6.76545	11.6007	5.50941	1.45378
ZNF695	ZNF695	0.634302	0.668056	0.548086	0.634158	0.35579	0.214464
ZNF670	ZNF670	1.72131	1.37288	1.65795	1.60505	1.17163	0.892995
ZNF669	ZNF669	4.10696	3.64344	1.89787	3.90155	3.88081	1.95592
C1orf229	C1orf229	0.139519	0.147589	0.144714	0.14255	0.106858	0.0960462
ZNF124	ZNF124	1.15789	1.07047	0.76864	1.12971	0.805617	0.399093
MIR3916	MIR3916	16.3381	13.9726	2.43335	16.8929	15.9935	1.97756
ZNF496	ZNF496	12.8939	13.4026	4.01052	10.2697	11.0613	4.17258
NLRP3	NLRP3	0.692091	0.745753	0.174468	0.0954774	0.107357	0.013785
SH3BP5L	SH3BP5L	22.1523	22.7575	16.4614	19.9277	24.0083	19.6289
ZNF672	ZNF672	11.1793	11.5643	12.5764	16.2182	19.5402	13.4859
ZNF692	ZNF692	8.32861	8.95022	11.3675	6.56453	8.46628	11.688
PGBD2	PGBD2	1.20652	1.12163	0.784039	3.27146	3.20644	2.50462
TUBB8	TUBB8	0.0130915	0.0521364	0.0651789	0.0713382	0.0493627	0.0205996
ZMYND11	ZMYND11	19.4927	17.8767	11.6944	20.3278	15.9691	6.29764
DIP2C	DIP2C	4.36881	4.34966	2.2885	4.81295	5.03265	2.11097
LARP4B	LARP4B	15.6208	15.6991	10.9354	11.8943	11.6279	5.74609
GTPBP4	GTPBP4	89.0216	84.4335	61.484	54.6737	50.3129	29.6401
IDI2	IDI2	2.99907	3.15903	3.87115	2.92114	2.78611	3.46522
IDI2-AS1	IDI2-AS1	0.165966	0.225325	0.150236	0.263093	0.241783	0.118704
IDI1	IDI1	16.5278	15.3265	23.8189	31.4545	25.4771	22.7432
WDR37	WDR37	4.44093	4.23016	2.87008	7.27385	7.20921	3.10422
PFKP	PFKP	146.196	151.055	125.687	118.445	129.785	136.251
PITRM1	PITRM1	50.1266	49.3508	37.7323	54.7531	60.5419	27.9457
PITRM1-AS1	PITRM1-AS1	0.39611	0.456897	0.280587	0.473815	0.619287	0.258435
KLF6	KLF6	33.6142	33.5678	21.4268	19.7739	18.5922	13.7497
LINC00702	LINC00702	1.95153	1.7348	3.93273	2.73454	2.49662	7.73173
LINC00704	LINC00704	1.94918	1.56095	1.68773	2.29363	1.98386	1.04458
AKR1E2	AKR1E2	1.53231	1.31912	1.07073	1.7202	2.21552	1.93976
AKR1C1	AKR1C1	0.314119	0.341174	0.924132	0.451267	0.753721	0.92114
AKR1C2	AKR1C2	0.0758202	0.127386	0.102236	0.123948	0.093807	0.164043
AKR1C3	AKR1C3	4.39535	4.584	6.23821	13.9481	14.4452	22.5009
TUBAL3	TUBAL3	0.284721	0.261668	0.327127	0.310302	0.381943	0.206775
NET1	NET1	22.7456	21.8141	17.1822	25.1059	20.7734	13.1472
ASB13	ASB13	16.3589	16.7619	14.2784	18.6692	21.2638	16.2853
FAM208B	FAM208B	12.4401	11.1175	5.167	12.9706	7.93539	1.35406
GDI2	GDI2	156.57	147.439	136.436	130.246	111.308	73.0743
ANKRD16	ANKRD16	4.61264	4.65931	5.32632	4.70168	5.7412	3.94612
FBXO18	FBXO18	25.0762	25.4367	16.8675	27.6072	31.1611	20.1192
IL15RA	IL15RA	13.4381	13.4058	13.7445	12.0346	14.6317	13.6903
RBM17	RBM17	26.0821	24.4682	27.9906	25.1587	22.5292	16.8479
PFKFB3	PFKFB3	20.0013	20.7479	10.6346	15.1983	17.1981	10.8283
LOC399715	LOC399715	0.0730227	0.105749	0.0881358	0.0651136	0.0688349	0.146239
PRKCQ	PRKCQ	0.0239751	0.0238701	0.0198943	0.0587905	0.0395503	0.0377251
PRKCQ-AS1	PRKCQ-AS1	0.769055	0.739582	0.725174	0.590515	0.724951	0.481297
LINC00707	LINC00707	0.160338	0.127709	0.0957939	0.027959	0.0241829	0.0100918
ITIH2	ITIH2	0.0123484	0.0737659	0.143452	0.0538314	0.0349208	0.0777216
KIN	KIN	2.01084	1.89778	2.33038	2.64456	1.84907	1.34703
ATP5C1	ATP5C1	253.731	250.104	280.23	250.387	241.917	348.45
TAF3	TAF3	7.53433	7.37649	3.96317	9.58412	9.81483	2.96854
GATA3	GATA3	3.50179	3.83765	5.84342	1.91519	1.80767	1.37248
SFTA1P	SFTA1P	28.8382	26.2226	23.8589	13.9651	15.1858	19.6262
CELF2	CELF2	2.31465	2.36657	0.774274	0.727631	0.631254	0.265802
USP6NL	USP6NL	6.82642	6.51281	3.01971	6.03341	5.44494	1.83188
ECHDC3	ECHDC3	20.3681	21.63	23.0947	24.689	27.5151	42.4641
PROSER2	PROSER2	27.3161	27.8022	22.196	12.9472	13.8549	13.5063
PROSER2-AS1	PROSER2-AS1	0.511579	0.335417	0.176013	0.169982	0.11762	0.0392671
UPF2	UPF2	5.70806	4.79575	4.85624	8.38366	5.33989	1.32852
DHTKD1	DHTKD1	6.85002	6.41043	3.99607	7.49013	7.45688	3.86604
SEC61A2	SEC61A2	4.81138	4.68397	4.2163	3.71834	3.53935	1.89269
NUDT5	NUDT5	75.5857	68.0579	67.7681	62.2369	54.3092	45.572
CDC123	CDC123	87.878	82.5161	83.274	67.4807	59.5779	35.7051
CAMK1D	CAMK1D	3.76504	3.61727	2.44343	2.41888	2.3891	1.48685
LOC283070	LOC283070	2.55401	2.81091	4.49588	2.58783	2.29216	2.88889
CCDC3	CCDC3	10.1212	10.226	16.0767	10.5632	11.1674	21.3564
OPTN	OPTN	49.8014	47.9373	57.0224	61.697	61.0269	68.4751
MCM10	MCM10	14.8645	14.6745	9.51564	14.5871	11.2545	2.09042
PHYH	PHYH	9.8397	10.2925	14.2379	22.1232	22.3261	21.4969
SEPHS1	SEPHS1	44.4344	46.1339	39.2718	31.0622	31.1257	19.7865
BEND7	BEND7	7.19108	6.8998	5.06938	5.70794	5.36895	3.18429
PRPF18	PRPF18	11.3172	9.37048	13.7605	13.0513	7.78339	5.7239
FRMD4A	FRMD4A	7.27796	7.30657	6.30571	4.90103	5.0029	2.56815
FAM107B	FAM107B	41.0595	39.0576	16.583	33.4483	33.2394	16.3016
CDNF	CDNF	0.17765	0.191611	0.073706	0.484027	0.502386	0.442597
HSPA14	HSPA14	13.9339	13.5937	13.4731	12.0236	9.40789	5.8444
SUV39H2	SUV39H2	8.39459	8.04087	8.13974	7.88955	5.14023	1.75316
DCLRE1C	DCLRE1C	3.18894	3.26487	2.95525	2.87877	2.36494	0.852587
MEIG1	MEIG1	0.598563	0.533209	2.039	3.33037	3.56359	10.2116
OLAH	OLAH	0.214717	0.288598	0.106902	0.409514	0.344086	0.219609
ACBD7	ACBD7	2.58243	2.3617	2.21074	3.75684	3.38163	2.19722
C10orf111	C10orf111	0.068925	0.0686229	0.152515	0.125196	0.270717	0.198833
RPP38	RPP38	14.0521	14.0732	15.1662	10.7745	11.803	8.62783
NMT2	NMT2	15.3023	15.7524	12.9034	11.0981	10.953	8.47602
FAM171A1	FAM171A1	33.7863	34.472	26.6126	19.5789	20.1721	15.3654
FAM188A	FAM188A	12.4189	12.0261	11.1168	13.607	10.4485	6.93991
PTER	PTER	6.30772	5.31623	3.29692	10.5342	7.07719	2.79272
C1QL3	C1QL3	0.386999	0.322396	0.170394	0.757462	0.41692	0.0621375
RSU1	RSU1	26.1741	25.5161	18.5192	21.9731	21.3249	13.4395
CUBN	CUBN	0.0445503	0.0607828	0.0219066	0.0791231	0.0419953	0.0129815
TRDMT1	TRDMT1	1.50175	1.3776	1.18862	1.38208	0.781617	0.464524
VIM-AS1	VIM-AS1	1.49253	1.73202	3.42839	2.04675	1.41625	2.83066
VIM	VIM	580.851	592.788	751.525	422.4	448.212	604.478
PTPLA	PTPLA	23.3804	23.158	38.7016	19.1107	17.9498	28.8246
STAM-AS1	STAM-AS1	0.19428	0.17855	0.409229	0.342034	0.133832	0.246913
STAM	STAM	18.5782	17.4004	10.443	17.0065	15.4463	7.13059
TMEM236	TMEM236	0.032488	0.0359396	0.0329489	0.00196705	0.00510415	0.00852006
CACNB2	CACNB2	0.0985793	0.0883325	0.0981599	0.146829	0.0464629	0.0155116
NSUN6	NSUN6	4.79659	4.54124	5.76483	5.36021	4.12368	2.50306
ARL5B	ARL5B	4.19686	3.89444	1.62972	6.5709	3.88377	0.794183
PLXDC2	PLXDC2	0.0128449	0.00159857	0.0106585	0.0244981	0.0151353	0.00252644
NEBL	NEBL	0.0297545	0.0177745	0.0526719	0.15133	0.0991034	0.068668
NEBL-AS1	NEBL-AS1	0.0623088	0.0620357	0.0517031	0.169767	0.176206	0.980435
CASC10	CASC10	1.84126	1.79376	3.58142	1.34858	1.39973	2.10283
SKIDA1	SKIDA1	0.0716418	0.0713279	0.0941253	0.123624	0.15195	0.089244
MLLT10	MLLT10	6.67443	6.72825	3.07933	6.10659	5.63732	2.0637
DNAJC1	DNAJC1	21.3939	20.5877	27.8163	26.0971	26.5402	31.8411
LOC100130992	LOC100130992	0.00607984	0.0030266	0.0151349	0.0132522	0.034387	0.0095667
COMMD3	COMMD3	14.6313	12.3613	26.5018	20.4562	22.2449	35.7507
BMI1	BMI1	1.10216	0.81728	0.371539	1.31379	0.925314	0.144521
LOC100499489	LOC100499489	1.17116	1.17385	2.10016	0.548242	0.56311	0.259727
PIP4K2A	PIP4K2A	16.3403	16.4222	13.7764	20.686	19.2528	13.5146
MSRB2	MSRB2	15.3189	16.9837	27.931	19.302	21.758	46.3614
OTUD1	OTUD1	5.31928	5.44081	6.82288	8.34767	9.09238	12.4803
KIAA1217	KIAA1217	4.28822	4.39263	3.49105	4.8037	4.39826	2.02427
ARHGAP21	ARHGAP21	16.9533	15.6673	8.27509	15.6231	10.7447	2.55479
PRTFDC1	PRTFDC1	6.08352	6.45209	5.55037	6.01358	4.5559	3.43548
ENKUR	ENKUR	0.0474067	0.0629319	0.0699333	0.097591	0.0347573	0.0745949
THNSL1	THNSL1	2.44944	2.23592	2.17553	6.25542	5.7995	4.298
APBB1IP	APBB1IP	4.35306	4.32655	2.97396	1.47288	1.56957	1.02215
PDSS1	PDSS1	16.1849	15.2053	12.2991	7.3341	5.78148	3.59986
ABI1	ABI1	13.6722	13.2229	10.4623	15.8439	15.0607	8.48388
LINC00202-1	LINC00202-1	0.0108782	0.0108305	0.00902662	0.0237111	0.0461446	0.0256755
ANKRD26	ANKRD26	0.69127	0.569678	1.10383	3.00401	1.25671	0.511868
YME1L1	YME1L1	50.6834	46.0129	32.186	55.5297	45.3248	22.6411
MASTL	MASTL	17.8651	17.4678	11.9495	19.1091	12.592	4.35761
ACBD5	ACBD5	10.2451	9.21423	7.07284	11.8211	9.53973	4.22313
LRRC37A6P	LRRC37A6P	0.16169	0.157944	0.0354407	0.159592	0.129411	0.0960079
RAB18	RAB18	12.746	11.6772	12.1461	16.6483	11.9202	7.82152
MKX	MKX	1.60157	1.41678	0.547749	1.26192	0.765061	0.28947
ARMC4	ARMC4	1.06075	1.06113	0.511354	1.52489	1.07134	0.667642
MPP7	MPP7	1.01738	0.911255	0.520964	2.03621	1.7719	0.618921
WAC-AS1	WAC-AS1	4.85647	4.46689	5.60409	6.56609	6.88074	6.27012
WAC	WAC	27.3631	24.7397	19.6663	33.6927	25.1836	11.1326
BAMBI	BAMBI	6.22437	5.94693	7.61943	8.89957	10.5183	12.9031
LOC102724316	LOC102724316	4.43553	4.59147	4.05206	7.28439	8.15476	3.86502
SVIL	SVIL	17.0519	16.3418	9.30934	16.7963	14.5126	5.91579
KIAA1462	KIAA1462	1.34016	1.40174	0.678122	2.02818	1.91392	0.716245
MTPAP	MTPAP	5.4374	5.21824	4.83749	4.55899	3.92014	1.94049
MAP3K8	MAP3K8	2.78385	2.64804	2.75466	3.01972	2.84597	1.85088
ZNF438	ZNF438	2.59343	2.74057	2.26706	2.69771	2.60446	1.07475
ZEB1-AS1	ZEB1-AS1	1.54812	1.47047	2.14102	2.58899	2.189	1.70799
ZEB1	ZEB1	4.55181	3.82615	3.23746	9.69312	5.07803	1.65844
ARHGAP12	ARHGAP12	6.44105	5.46818	4.86465	11.1391	7.40597	3.8052
KIF5B	KIF5B	34.1399	28.9872	32.0549	44.6224	20.9588	6.99181
EPC1	EPC1	3.6446	3.10913	2.78809	5.37218	4.25536	1.50524
CCDC7	CCDC7	0.246875	0.240777	0.409709	0.815403	0.591292	0.491522
ITGB1	ITGB1	228.861	199.683	73.14	285.629	204.796	80.4373
NRP1	NRP1	31.9115	31.2744	23.742	101.545	95.8367	62.6969
PARD3	PARD3	13.3971	13.0795	9.24933	11.0984	11.3275	7.29963
PARD3-AS1	PARD3-AS1	0.058426	0.17451	0.193925	0.191026	0.110151	0.45967
CUL2	CUL2	14.7399	12.9072	12.5062	16.5675	9.93713	3.66628
CREM	CREM	7.717	7.20277	6.38957	7.74932	7.41341	7.95634
CCNY	CCNY	19.6665	19.5383	16.6027	20.2029	22.242	17.1496
FZD8	FZD8	0.142141	0.172282	0.112819	0.78129	0.961225	0.466768
ZNF248	ZNF248	1.41338	1.51418	1.78893	2.44186	1.97085	0.907008
ZNF25	ZNF25	1.14891	1.13863	0.848396	1.95287	0.973725	0.547322
ZNF33A	ZNF33A	1.76452	1.70529	2.96369	3.70352	2.28563	1.19676
ZNF37A	ZNF37A	3.17935	2.90326	1.74795	4.86931	3.53305	0.86391
HSD17B7P2	HSD17B7P2	0.449726	0.377793	0.303207	0.505448	0.596158	0.663421
LINC00999	LINC00999	0.157427	0.246301	0.255041	0.543306	0.614793	0.39516
LOC441666	LOC441666	0.469996	0.394361	0.387544	0.792494	0.284216	0.0883731
CCNYL2	CCNYL2	0.0297875	0.029657	0.0197739	0.025971	0.0280793	0.0187484
LINC00839	LINC00839	0.307383	0.442051	0.552636	0.325693	0.499022	0.241835
ZNF37BP	ZNF37BP	1.09412	0.925023	1.24178	1.52008	1.16136	0.562011
ZNF33B	ZNF33B	0.97159	0.852174	1.49726	1.3218	1.02179	0.598003
BMS1	BMS1	21.4584	19.6812	13.5245	17.6857	14.4576	5.35098
CSGALNACT2	CSGALNACT2	9.98322	9.83545	5.65269	20.4223	17.2603	5.73767
RASGEF1A	RASGEF1A	0.094293	0.158422	0.0978041	0.192684	0.161105	0.528572
HNRNPF	HNRNPF	130.621	132.807	73.1411	114.535	128.964	87.5747
ZNF487	ZNF487	0.501813	0.499614	0.30682	0.63325	0.510379	0.561038
ZNF239	ZNF239	4.88314	4.9868	2.86635	3.91867	4.21827	2.26063
ZNF485	ZNF485	2.72109	2.68055	2.24203	2.976	2.53794	1.95992
ZNF32	ZNF32	11.746	11.1121	12.5187	14.9153	16.6739	21.7284
ZNF32-AS1	ZNF32-AS1	0.408309	0.451688	0.150582	0.939429	0.598722	0.356933
ZNF32-AS2	ZNF32-AS2	1.15309	1.08305	0.469384	0.995866	0.943401	0.376574
HNRNPA3P1	HNRNPA3P1	0.0458506	0.0391283	0.250019	0.0356929	0.0370467	0.0618398
LINC00840	LINC00840	0.0299234	0.0198615	0.0827669	0.0108706	0.0376097	0.0156949
RASSF4	RASSF4	3.1961	4.01494	2.54077	7.92117	8.89708	12.5541
C10orf10	C10orf10	0.53525	0.466292	0.602768	0.500005	0.477524	10.2571
C10orf25	C10orf25	0.0613	0.0549282	0.0712125	0.133615	0.161797	0.077165
ZNF22	ZNF22	28.6678	26.8522	18.3545	26.6479	22.4426	16.756
ALOX5	ALOX5	1.4992	1.28596	1.07177	1.35739	1.30452	1.48799
42437	42437	5.70404	6.06117	3.58352	6.46817	6.74174	3.9476
ZFAND4	ZFAND4	1.40874	1.4166	0.70917	2.48721	2.3372	0.790615
FAM21C	FAM21C	6.55754	6.5077	2.04711	7.0081	7.44813	2.1944
AGAP4	AGAP4	1.0531	1.0079	1.02607	1.40688	1.22967	0.662826
BMS1P5	BMS1P5	0.0744143	0.0972408	0.0308741	0.124184	0.140293	0.0146365
SYT15	SYT15	0.864639	0.867737	1.52103	1.27402	1.27148	0.778217
GPRIN2	GPRIN2	0.302418	0.354859	0.483961	0.153023	0.213806	0.169949
LINC00842	LINC00842	3.05233	3.07983	3.07796	1.32764	1.25155	1.0015
HNRNPA1P33	HNRNPA1P33	32.1499	32.6962	51.0643	4.47383	3.35594	2.00067
ANXA8	ANXA8	0.927473	0.738727	0.788377	0.0788917	0.0725015	0.113904
AGAP9	AGAP9	0.0783623	0.106763	0.0479125	0.103382	0.120522	0.0713865
FAM35DP	FAM35DP	0.0717288	0.0595121	0.0694397	0.0781732	0.0169038	0.0752441
ANXA8L1	ANXA8L1	3.01616	3.07381	2.09672	0.290898	0.410962	0.279998
ZNF488	ZNF488	2.57947	2.57938	2.28996	1.93962	1.87409	0.735551
RBP3	RBP3	0.0368373	0.00458449	0.0152836	0.0200735	0.0130218	0.014491
CTGLF12P	CTGLF12P	0.414226	0.375752	0.305529	0.621987	0.642108	0.37659
MAPK8	MAPK8	9.70683	9.24727	5.94717	11.3687	9.47918	3.81322
ARHGAP22	ARHGAP22	12.8989	12.8089	17.1557	9.72103	10.1341	15.6988
VSTM4	VSTM4	0.396027	0.355588	0.423373	0.762594	0.769532	0.386125
ERCC6	ERCC6	1.52384	1.45177	1.11913	3.19743	2.59429	0.971517
OGDHL	OGDHL	0.319262	0.468978	0.48641	0.587515	0.577237	0.897664
PARG	PARG	6.46288	5.95519	6.20797	7.66917	5.97441	2.7099
PARGP1	PARGP1	0.979039	1.08305	0.157966	0.918805	1.03825	0.213962
TIMM23B	TIMM23B	2.76057	2.95646	1.13915	1.36606	1.58245	0.540038
AGAP7	AGAP7	0.0485962	0.0564471	0.0672076	0.105925	0.0687139	0.101956
NCOA4	NCOA4	55.2629	51.0348	31.4676	64.5176	58.5048	35.27
TIMM23	TIMM23	43.4659	41.0666	61.0895	33.7547	34.2315	36.264
AGAP6	AGAP6	3.51599	3.63495	3.38316	3.13518	3.30096	1.40826
FAM21EP	FAM21EP	0.0542661	0.17109	0.150098	0.167568	0.25577	0.256165
FAM21A	FAM21A	8.43121	8.44423	4.30317	9.12945	9.53644	3.85627
ASAH2	ASAH2	0.358288	0.332396	0.0405414	0.550219	0.383796	0.153756
SGMS1	SGMS1	13.4359	12.8651	12.381	14.2943	12.0027	7.00866
ASAH2B	ASAH2B	1.50994	1.50332	0.400937	2.60004	2.50508	0.47518
PRKG1	PRKG1	0.0138231	0.016515	0.0229404	0.018078	0.00521213	0.00435015
CSTF2T	CSTF2T	11.4017	11.6141	8.30822	11.5333	11.8678	6.45265
PRKG1-AS1	PRKG1-AS1	0.253439	0.217524	0.174042	0.0857199	0.0906188	0.082508
DKK1	DKK1	57.9888	56.8767	69.6613	10.545	8.23649	11.5688
ZWINT	ZWINT	95.1822	92.6681	82.8295	80.7333	71.0529	37.4091
IPMK	IPMK	2.5844	2.31417	2.10454	3.65981	2.26973	1.03054
CISD1	CISD1	26.835	23.9647	47.4644	30.0399	24.5388	38.9917
UBE2D1	UBE2D1	11.087	10.492	10.326	18.3145	16.3653	14.3881
TFAM	TFAM	23.1441	22.3745	16.2438	21.7463	15.1034	7.9979
BICC1	BICC1	4.17275	3.74593	0.974319	3.76333	2.26723	0.33773
SLC16A9	SLC16A9	0.0296307	0.0344176	0.00819572	0.107643	0.148967	0.0466242
CCDC6	CCDC6	11.4264	11.6792	9.80964	13.418	10.0894	5.09981
ANK3	ANK3	0.0971782	0.0780261	0.0312145	0.362141	0.24428	0.0970081
CDK1	CDK1	50.6125	43.8445	52.9046	53.0772	27.4602	22.2605
RHOBTB1	RHOBTB1	1.13815	1.12907	0.668256	0.828429	0.824992	0.517225
C10orf107	C10orf107	0.141538	0.125261	0.078298	0.188533	0.0741229	0.272204
ARID5B	ARID5B	0.95883	0.875871	0.903035	1.16253	0.817976	0.569545
RTKN2	RTKN2	1.15986	1.09879	1.30659	1.27428	0.744359	0.534613
ZNF365	ZNF365	0.0444992	0.041698	0.0173764	0.1027	0.0838943	0.0329506
ADO	ADO	14.4658	13.9234	13.9252	18.6811	18.7647	16.7804
EGR2	EGR2	0.0562916	0.0747266	0.0622802	0.272663	0.288901	0.167309
NRBF2	NRBF2	17.3073	17.2624	12.6511	20.262	20.6498	13.8693
JMJD1C	JMJD1C	3.2335	2.73695	2.95755	6.95388	2.96069	0.855172
JMJD1C-AS1	JMJD1C-AS1	0.250916	0.293902	0.759346	0.498662	0.486967	1.50961
REEP3	REEP3	11.5225	10.553	11.8777	23.256	18.4819	13.7498
ANXA2P3	ANXA2P3	0.0437546	0.0871257	0.82296	0.0476857	0.0412453	0.367191
SIRT1	SIRT1	6.63319	6.13142	3.75782	9.28892	6.52819	2.60755
HERC4	HERC4	8.50692	8.20998	7.88721	10.7977	7.2299	3.73402
MYPN	MYPN	0.198453	0.109431	0.126672	0.0598936	0.0719506	0.00960824
ATOH7	ATOH7	0.0388866	0.0387162	0.0215117	0.0706338	0.0977505	0.183565
PBLD	PBLD	0.289755	0.226667	0.148841	0.473682	0.43572	0.325667
HNRNPH3	HNRNPH3	67.7053	62.9304	50.5996	52.6322	48.1862	22.5555
RUFY2	RUFY2	3.13814	2.86168	2.33552	5.50842	3.71326	1.40377
DNA2	DNA2	6.91746	6.05056	3.54277	7.23205	3.96469	1.04345
SLC25A16	SLC25A16	3.82219	3.59597	3.9136	4.61464	4.36326	1.98636
TET1	TET1	0.0451973	0.04909	0.0443231	0.0559749	0.0309856	0.0193959
CCAR1	CCAR1	19.2096	17.6178	17.2823	26.1434	15.8342	4.27065
STOX1	STOX1	0.487718	0.387373	0.381967	3.74464	2.82564	1.38827
DDX50	DDX50	27.7112	26.3617	26.6638	31.2916	23.248	20.093
DDX21	DDX21	101.342	93.1283	37.1863	54.811	42.5288	12.1619
KIAA1279	KIAA1279	30.7761	29.5089	25.7687	32.757	27.8588	13.5005
SRGN	SRGN	13.2363	11.9589	11.3872	6.29725	6.45321	7.88132
VPS26A	VPS26A	37.7389	35.3599	41.6288	49.0901	33.2864	19.9127
SUPV3L1	SUPV3L1	23.3266	24.1911	22.4402	19.6978	20.661	15.3406
HKDC1	HKDC1	10.5306	10.8458	3.74684	4.42084	5.82119	2.85546
HK1	HK1	97.456	98.5421	65.8937	74.4493	85.2747	51.8699
TACR2	TACR2	0.0977959	0.186621	0.13525	0.248692	0.245833	0.205177
TSPAN15	TSPAN15	10.3721	10.7766	13.2706	20.0061	22.0343	29.8512
C10orf35	C10orf35	10.8329	12.4616	12.8155	13.7008	15.3175	15.1166
COL13A1	COL13A1	55.7045	59.0348	40.4262	30.7479	30.2753	47.4948
H2AFY2	H2AFY2	0.153613	0.0899646	0.0899762	0.088631	0.110732	0.0142183
AIFM2	AIFM2	26.8566	27.0103	30.9269	23.4195	28.5487	23.6605
TYSND1	TYSND1	11.4279	11.9017	13.3874	19.2341	23.1431	19.9902
SAR1A	SAR1A	48.4257	47.5815	51.531	61.7483	51.2692	40.7575
PPA1	PPA1	162.734	159.597	155.652	132.064	123.251	125.878
LRRC20	LRRC20	7.82694	7.66826	4.89469	9.43584	11.2898	12.4183
EIF4EBP2	EIF4EBP2	19.3654	20.3738	15.6201	34.2835	35.1861	11.8192
NODAL	NODAL	0.151023	0.0751804	0.0939876	0.0925824	0.151259	0.0594089
ADAMTS14	ADAMTS14	0.411212	0.502457	0.136488	1.13261	1.1206	1.00586
SGPL1	SGPL1	14.2322	14.4315	10.1671	17.2219	21.0956	9.66132
PCBD1	PCBD1	34.1081	34.8055	38.5312	43.5554	46.5061	55.0738
UNC5B	UNC5B	0.182893	0.219079	0.303525	2.90578	3.86024	1.79865
SLC29A3	SLC29A3	1.97502	1.74213	2.25701	3.03988	3.70718	2.91689
CDH23	CDH23	0.0186617	0.0114338	0.00952941	0.0297253	0.0473617	0.0135528
C10orf54	C10orf54	3.52704	3.71694	4.40203	3.45279	4.39414	6.8156
PSAP	PSAP	297.24	312.311	223.603	513.385	644.047	632.94
CHST3	CHST3	14.8498	15.0658	7.90549	16.2824	18.6376	7.39777
SPOCK2	SPOCK2	0.0314781	0.0282062	0.0261202	0.140655	0.160234	0.227844
ASCC1	ASCC1	8.77707	7.56677	6.82734	10.433	9.39378	5.27387
ANAPC16	ANAPC16	20.6219	20.3063	30.8727	42.863	41.1927	68.014
DDIT4	DDIT4	238.05	243.34	133.634	299.648	377.733	407.201
DNAJB12	DNAJB12	14.8214	15.6197	17.2825	19.3865	21.9872	13.8139
MICU1	MICU1	28.1721	28.9577	24.2201	31.8347	32.7271	17.8081
MCU	MCU	13.503	13.4384	8.39229	11.9429	12.2569	6.46723
P4HA1	P4HA1	25.1582	22.8662	35.7811	37.278	29.2711	42.9833
NUDT13	NUDT13	2.07529	1.80152	2.37672	1.36452	1.20449	1.22793
ECD	ECD	14.9105	14.0731	11.1206	15.7908	13.094	5.6234
FAM149B1	FAM149B1	2.89811	2.58498	2.80649	4.78227	4.81788	5.24276
DNAJC9	DNAJC9	103.654	97.9482	96.551	96.7651	85.3881	54.4391
DNAJC9-AS1	DNAJC9-AS1	0.37891	0.322377	0.194366	1.12624	1.30533	0.466136
MRPS16	MRPS16	46.9141	48.5319	60.2292	49.2227	56.6747	66.5155
TTC18	TTC18	0.164789	0.285793	0.361698	1.03701	1.12745	1.11247
ANXA7	ANXA7	83.6092	84.3902	43.9589	99.8056	102.924	67.5301
MSS51	MSS51	0.422558	0.347892	0.59338	0.460522	0.536206	0.306877
PPP3CB	PPP3CB	17.6888	18.1262	15.2161	17.1576	16.6384	13.1597
USP54	USP54	4.93278	4.76484	1.95114	4.93376	4.97815	1.44779
AGAP5	AGAP5	0.990159	0.864613	0.592646	1.50369	1.72904	0.549141
BMS1P4	BMS1P4	1.77809	2.13036	0.483477	2.02542	1.82763	0.237105
GLUD1P3	GLUD1P3	0.416147	0.404688	0.176672	0.559009	0.542808	0.205581
SEC24C	SEC24C	37.9712	40.0131	27.0326	50.9009	57.38	27.5121
FUT11	FUT11	5.31808	5.06966	3.73744	9.16695	10.1711	5.05215
CHCHD1	CHCHD1	61.0517	58.4382	123.698	62.9773	58.7379	162.177
ZSWIM8	ZSWIM8	5.52074	5.41248	3.6864	11.5769	13.6807	6.88313
ZSWIM8-AS1	ZSWIM8-AS1	0.06743	0.0671345	0.223811	0.146976	0.203402	0.254645
NDST2	NDST2	4.78935	5.15592	3.22184	9.11827	11.0127	6.76854
CAMK2G	CAMK2G	18.5325	20.1141	11.3541	24.4191	26.1761	18.0001
C10orf55	C10orf55	0.90887	0.764473	0.403091	0.222014	0.280658	0.295886
PLAU	PLAU	189.364	201.936	138.625	57.5153	61.2838	79.3087
VCL	VCL	61.5667	62.9692	29.4778	54.9019	54.2297	23.3013
AP3M1	AP3M1	15.4353	14.3116	8.92643	20.5925	15.0059	4.60627
ADK	ADK	39.9281	38.0572	34.686	39.565	32.5244	35.0593
KAT6B	KAT6B	2.24951	2.00438	1.07268	2.79751	2.269	0.433796
DUSP13	DUSP13	0.0429669	0.0748625	0.10696	0.0234136	0.151885	0.253533
SAMD8	SAMD8	5.80377	5.79232	3.34269	8.66424	7.05183	3.35057
VDAC2	VDAC2	86.4734	90.6047	94.7893	83.3402	90.2133	83.8918
COMTD1	COMTD1	13.0658	13.0286	44.842	7.98918	7.23379	23.705
ZNF503	ZNF503	0.588025	0.862766	1.0786	1.34917	1.35366	1.19797
ZNF503-AS2	ZNF503-AS2	0.176905	0.182001	0.362092	0.649091	0.522514	0.528889
LOC101929234	LOC101929234	0.043053	0.0428643	0.0476332	0.0782017	0.148808	0.270977
C10orf11	C10orf11	0.0662205	0.0439536	0.0732654	0.0481133	0.0416152	0.138932
DLG5	DLG5	17.6782	17.9782	9.02652	23.4526	24.5486	8.71996
DLG5-AS1	DLG5-AS1	0.235177	0.279675	0.477027	0.37022	0.41259	0.657874
POLR3A	POLR3A	9.91452	9.94198	5.24004	11.4683	12.8762	5.14573
RPS24	RPS24	393.266	337.015	783.637	395.57	328.378	907.749
ZMIZ1-AS1	ZMIZ1-AS1	1.4405	1.43419	1.5848	1.94035	2.4259	2.54679
ZMIZ1	ZMIZ1	18.423	18.0542	9.74884	25.9207	25.702	10.3751
PPIF	PPIF	151.887	155.436	153.43	86.0097	97.4167	63.7098
ZCCHC24	ZCCHC24	14.4627	14.8963	11.3383	25.1924	26.5175	18.0701
EIF5AL1	EIF5AL1	4.37831	4.7935	9.37017	2.94244	3.51273	4.32905
BEND3P3	BEND3P3	0.435698	0.476837	0.0772752	0.44947	0.38563	0.0785011
NUTM2B	NUTM2B	0.0358862	0.0238193	0.0595559	0.0977759	0.146589	0.169402
LOC642361	LOC642361	0.995475	0.806719	1.05655	1.17322	1.41849	0.892479
MBL1P	MBL1P	0.0967886	0.0550654	0.183575	0.0602768	0.117306	0.0652706
TMEM254-AS1	TMEM254-AS1	0.141126	0.096902	0.0403811	0.429595	0.394511	0.359897
TMEM254	TMEM254	4.81759	5.09754	4.2542	11.1824	10.903	9.44051
ANXA11	ANXA11	60.6692	63.3744	66.3792	51.9109	54.1366	62.5355
LINC00857	LINC00857	6.23214	6.81262	6.10886	7.69568	8.85505	5.4193
FAM213A	FAM213A	25.055	24.741	24.6162	26.4477	26.58	30.8785
TSPAN14	TSPAN14	26.5857	27.9942	15.1873	14.6429	15.7592	10.0903
GHITM	GHITM	162.815	163.598	113.413	203.098	223.316	201.97
CCSER2	CCSER2	6.39303	5.4986	4.06236	8.17544	5.05484	1.56439
WAPAL	WAPAL	17.5181	16.9779	10.0902	16.4633	13.0559	4.8621
LDB3	LDB3	0.0362329	0.0390803	0.0200438	0.200732	0.253316	0.26606
BMPR1A	BMPR1A	10.9719	10.0239	4.97917	11.1921	8.53593	2.72461
MMRN2	MMRN2	0.155481	0.145418	0.0781918	0.205394	0.266481	0.28172
SNCG	SNCG	7.15117	7.07237	17.4459	6.59863	7.95445	19.5418
ADIRF	ADIRF	25.1687	26.8378	55.9194	64.3756	67.9719	245.503
AGAP11	AGAP11	0.137296	0.130481	0.10357	0.299263	0.335322	0.206218
GLUD1	GLUD1	67.8202	66.3669	42.688	62.4187	65.0628	41.7398
FAM35A	FAM35A	12.2626	10.4639	12.748	12.942	7.39907	3.68614
NUTM2A	NUTM2A	0.149708	0.101355	0.0795045	0.509053	0.524974	0.471134
NUTM2A-AS1	NUTM2A-AS1	22.7556	23.2521	21.7842	21.7718	20.3442	19.6745
LOC439994	LOC439994	1.82687	1.48203	1.54399	3.79765	4.57631	2.66166
NUTM2D	NUTM2D	0.13143	0.162683	0.123796	0.917495	0.954304	0.530988
MINPP1	MINPP1	11.1115	10.9026	12.475	24.0442	19.8528	12.1094
PAPSS2	PAPSS2	24.7982	26.0463	16.9819	13.3045	12.2485	5.58121
ATAD1	ATAD1	21.3055	18.6341	14.0226	32.5697	21.4539	14.0817
CFL1P1	CFL1P1	0.102163	0.0462342	0.0924802	0.0404878	0.105059	0.102298
KLLN	KLLN	0.0966754	0.155836	0.13752	0.341169	0.342827	0.166607
PTEN	PTEN	14.5604	12.931	14.568	22.2632	15.7765	12.243
RNLS	RNLS	1.88383	1.64591	1.54951	1.71788	1.21665	1.01976
ANKRD22	ANKRD22	0.0098868	0.019687	0.0164079	0.0107751	0.0232995	0.0077785
STAMBPL1	STAMBPL1	27.8983	25.8475	30.3044	22.6575	17.2131	17.1924
ACTA2	ACTA2	0.627598	0.65662	0.547254	2.02877	2.40653	2.4772
FAS	FAS	0.666326	0.721727	0.267341	1.63593	1.06296	0.587605
CH25H	CH25H	0.185751	0.284518	0.308267	1.91538	1.6567	0.944292
LIPA	LIPA	24.8992	25.2814	14.9986	31.892	32.2298	28.5414
IFIT2	IFIT2	5.16041	4.96392	3.33776	18.6956	15.1616	4.23728
IFIT3	IFIT3	14.7238	13.0297	11.1645	28.5106	21.6396	8.20651
IFIT1	IFIT1	4.50594	4.52351	4.0569	7.68387	6.81489	3.93825
IFIT5	IFIT5	9.2786	8.51387	7.17681	11.1708	7.63764	5.13803
SLC16A12	SLC16A12	0.0468596	0.0721021	0.0353487	0.0603551	0.0762976	0.00670311
PANK1	PANK1	0.922562	0.850177	1.0116	1.19996	1.14919	0.604859
FLJ37201	FLJ37201	0.129041	0.0749443	0.0892309	0.175794	0.081094	0.0338413
KIF20B	KIF20B	5.35434	4.27321	8.08043	11.7373	3.88473	0.903034
LINC00865	LINC00865	0.00459071	0.0045706	0.0152373	0.0100063	0.0216372	0.00722354
HTR7	HTR7	5.33516	5.65108	5.34367	5.32141	5.01812	3.87387
RPP30	RPP30	10.0555	9.82532	12.1366	9.58857	8.97587	8.30422
ANKRD1	ANKRD1	182.273	170.59	146.266	30.829	25.5558	76.3401
NUDT9P1	NUDT9P1	0.365637	0.345833	0.515783	0.518034	0.534236	0.402734
PCGF5	PCGF5	9.09743	8.17876	10.1529	15.0382	8.46307	4.20892
LOC100188947	LOC100188947	0.0384938	0.0191625	0.159709	0.0209761	0.0725724	0.0605704
HECTD2	HECTD2	1.03194	1.02742	0.955389	2.01904	1.26141	0.708292
PPP1R3C	PPP1R3C	1.80596	1.699	0.761983	2.22675	2.39489	1.62555
TNKS2-AS1	TNKS2-AS1	0.439846	0.515198	1.11641	0.394769	0.634126	0.407119
TNKS2	TNKS2	13.0835	12.2919	6.7811	18.5069	14.5815	3.83692
FGFBP3	FGFBP3	0.614339	0.619292	0.866611	1.43113	1.24508	1.87292
BTAF1	BTAF1	7.77455	6.78789	3.27321	13.5892	8.83715	1.76083
CPEB3	CPEB3	0.510992	0.397871	0.277241	0.506923	0.500213	0.190704
42434	42434	16.0034	15.6786	10.6535	17.709	16.9057	12.1449
MARK2P9	MARK2P9	0.228948	0.165778	0.0690832	0.204151	0.215818	0.0982508
IDE	IDE	10.052	9.60842	8.5048	12.4105	7.27408	2.54127
KIF11	KIF11	23.5864	20.5452	20.6688	25.5026	12.1677	3.83154
HHEX	HHEX	6.92885	6.98764	6.87336	7.09999	7.44948	7.57371
EXOC6	EXOC6	3.75115	3.73471	3.39722	8.75131	5.50048	2.94709
MYOF	MYOF	59.7103	57.0137	24.6398	32.5876	28.1213	8.84223
CEP55	CEP55	53.2685	46.8325	43.1136	47.866	27.1981	8.52057
FFAR4	FFAR4	0.0700696	0.11806	0.232572	0.129233	0.0812938	0.0763306
FRA10AC1	FRA10AC1	6.4697	6.04789	7.61637	9.60737	7.21025	8.11403
SLC35G1	SLC35G1	2.17134	2.31683	1.15584	1.63417	1.22037	0.489932
PIPSL	PIPSL	0.229434	0.306301	0.354801	0.278461	0.290006	0.410246
PLCE1	PLCE1	0.535787	0.48409	0.317284	0.995499	0.732003	0.170842
NOC3L	NOC3L	16.9906	15.1703	15.3016	15.7879	10.447	4.89613
TBC1D12	TBC1D12	3.65091	3.58035	2.30764	3.40784	2.98955	1.46583
HELLS	HELLS	7.11437	6.37429	6.98254	8.06138	4.50419	1.75002
PDLIM1	PDLIM1	58.9441	59.2193	60.079	36.6153	40.1398	50.4532
SORBS1	SORBS1	0.207641	0.191226	0.103379	1.40304	1.31631	0.367566
ALDH18A1	ALDH18A1	56.5329	59.925	37.3848	49.913	57.1068	32.7353
TCTN3	TCTN3	28.51	29.4443	24.5997	36.203	37.3579	24.6927
ENTPD1	ENTPD1	2.05483	1.95283	1.21255	2.5087	2.43685	0.644762
ENTPD1-AS1	ENTPD1-AS1	0.023099	0.0229978	0.0306676	0.0654531	0.0609679	0.0508851
C10orf131	C10orf131	0.133943	0.100017	0.055572	0.218965	0.205174	0.131725
CCNJ	CCNJ	5.2626	5.23954	2.63748	5.11313	5.04153	1.16799
ZNF518A	ZNF518A	0.726302	0.64174	0.798402	3.45638	1.56082	0.562236
[truncated: 13,482 more rows]

## Sheet: Supplementary table S2
Supplementary table S2. List of total identified protein groups. This list includes the UniProt accession number, official gene symbol, and protein name of the identified protein groups. The search results from Proteome Discoverer 2.1 based on SequestHT are also described.
Protein FDR Confidence	Master	Accession	Description	Gene symbol	Exp. q-value	Sum PEP Score	Coverage	# Peptides	# PSMs	# Unique Peptides	# Protein Groups	# AAs	MW [kDa]	calc. pI	Found in Sample: [S1] F1: 126, Sample, control_1, n/a, n/a	Found in Sample: [S2] F1: 127, Sample, treatment_1, n/a, n/a	Found in Sample: [S3] F1: 128, Sample, n/a, control_2, n/a	Found in Sample: [S4] F1: 129, Sample, n/a, treatment_2, n/a	Found in Sample: [S5] F1: 130, Sample, n/a, n/a, control_3	Found in Sample: [S6] F1: 131, Sample, n/a, n/a, treatment_3	Abundance Ratio: (F1, 127) / (F1, 126)	Abundance Ratio: (F1, 129) / (F1, 128)	Abundance Ratio: (F1, 131) / (F1, 130)	Abundance Ratio (log2): (F1, 127) / (F1, 126)	Abundance Ratio (log2): (F1, 129) / (F1, 128)	Abundance Ratio (log2): (F1, 131) / (F1, 130)	Abundances (Scaled): F1: 126, Sample, control_1, n/a, n/a	Abundances (Scaled): F1: 127, Sample, treatment_1, n/a, n/a	Abundances (Scaled): F1: 128, Sample, n/a, control_2, n/a	Abundances (Scaled): F1: 129, Sample, n/a, treatment_2, n/a	Abundances (Scaled): F1: 130, Sample, n/a, n/a, control_3	Abundances (Scaled): F1: 131, Sample, n/a, n/a, treatment_3	Abundances (Normalized): F1: 126, Sample, control_1, n/a, n/a	Abundances (Normalized): F1: 127, Sample, treatment_1, n/a, n/a	Abundances (Normalized): F1: 128, Sample, n/a, control_2, n/a	Abundances (Normalized): F1: 129, Sample, n/a, treatment_2, n/a	Abundances (Normalized): F1: 130, Sample, n/a, n/a, control_3	Abundances (Normalized): F1: 131, Sample, n/a, n/a, treatment_3	Abundance: F1: 126, Sample, control_1, n/a, n/a	Abundance: F1: 127, Sample, treatment_1, n/a, n/a	Abundance: F1: 128, Sample, n/a, control_2, n/a	Abundance: F1: 129, Sample, n/a, treatment_2, n/a	Abundance: F1: 130, Sample, n/a, n/a, control_3	Abundance: F1: 131, Sample, n/a, n/a, treatment_3	Abundances Count: F1: 126, Sample, control_1, n/a, n/a	Abundances Count: F1: 127, Sample, treatment_1, n/a, n/a	Abundances Count: F1: 128, Sample, n/a, control_2, n/a	Abundances Count: F1: 129, Sample, n/a, treatment_2, n/a	Abundances Count: F1: 130, Sample, n/a, n/a, control_3
High	Master Protein	Q15149	Plectin OS=Homo sapiens GN=PLEC PE=1 SV=3	PLEC	0	3331.67	73.5696	360	2954	4	1	4684	531.466	5.96	High	High	High	High	High	High	1.082	1.066	1.053	0.11	0.09	0.07	94.3	102	97.2	103.6	98.8	104	510069	551818	525505	559995	534452	562624	489069	490172	525505	495086	520772	501786	468	468	468	468	468
High	Master Protein	Q15149-3	Isoform 3 of Plectin OS=Homo sapiens GN=PLEC	PLEC	0	3326.09	74.8359	356	2946	3	1	4570	517.716	5.74	High	High	High	High	High	High	1.062	1.197	1.126	0.09	0.26	0.17	98.2	104.3	89.2	106.9	94.7	106.7	1355.9	1440.5	1232.4	1475.6	1308	1473.2	1300.1	1279.6	1232.4	1304.5	1274.5	1313.9	3	3	3	3	3
High	Master Protein	Q15149-4	Isoform 4 of Plectin OS=Homo sapiens GN=PLEC	PLEC	0	3321.75	74.8406	357	2962	2	1	4547	515.884	5.8	High	High	High	High	High	High	1.028	0.966	1.017	0.04	-0.05	0.02	96.6	99.4	103.3	99.8	99.6	101.3	2784.7	2863.3	2975.5	2875.5	2870.1	2918.4	2670.1	2543.4	2975.5	2542.2	2796.6	2602.8	2	2	2	2	2
High	Master Protein	Q15149-8	Isoform 8 of Plectin OS=Homo sapiens GN=PLEC	PLEC	0	3312.6	75.0055	356	2946	1	1	4525	513.393	5.76	High	High	High	High	High	High	1.091	1.207	1.145	0.13	0.27	0.2	98.7	107.7	88.8	107.1	92.2	105.5	753.9	822.5	678	818.4	704.1	806.1	722.8	730.6	678	723.5	686.1	718.9	1	1	1	1	1
High	Master Protein	Q09666	Neuroblast differentiation-associated protein AHNAK OS=Homo sapiens GN=AHNAK PE=1 SV=2	AHNAK	0	3205	78.7606	306	2657	304	1	5890	628.699	6.15	High	High	High	High	High	High	0.787	0.808	0.822	-0.34	-0.31	-0.28	109.5	86.2	111.6	90.1	111.2	91.4	561103	441842	571840	461932	569881	468238	538002	392482	571840	408390	555294	417606	408	408	408	408	408
High	Master Protein	P21333	Filamin-A OS=Homo sapiens GN=FLNA PE=1 SV=4	FLNA	0	1725.3	70.2304	150	1215	132	1	2647	280.564	6.06	High	High	High	High	High	High	0.955	1.016	1.051	-0.07	0.02	0.07	104.8	100.1	100.1	101.7	94.3	99.1	241601	230788	230855	234577	217463	228545	231654	205006	230855	207387	211897	203832	211	211	211	211	211
High	Master Protein	O75369	Filamin-B OS=Homo sapiens GN=FLNB PE=1 SV=2	FLNB	0	1655.45	72.2905	148	1051	1	1	2602	277.99	5.73	High	High	High	High	High	High	0.987	1.26	1.208	-0.02	0.33	0.27	110.1	108.7	89.3	112.5	81.3	98.2	187.5	185.1	152.1	191.7	138.4	167.3	179.7	164.4	152.1	169.5	134.9	149.2	2	2	2	2	2
High	Master Protein	O75369-8	Isoform 8 of Filamin-B OS=Homo sapiens GN=FLNB	FLNB	0	1641.34	71.7433	149	1049	2	1	2633	281.459	5.71	High	High	High	High	High	High	0.865	0.902	0.942	-0.21	-0.15	-0.09	108.5	93.9	105.8	95.5	101.1	95.2	194101	167911	189230	170728	180826	170257	186110	149153	189230	150939	176198	151847	199	199	199	199	199
High	Master Protein	P35579	Myosin-9 OS=Homo sapiens GN=MYH9 PE=1 SV=4	MYH9	0	1553.34	64.5918	142	1182	119	1	1960	226.392	5.6	High	High	High	High	High	High	0.903	1.022	1.053	-0.15	0.03	0.07	110.2	99.5	98.9	101.1	92.8	97.6	242464	218986	217642	222469	204190	214920	232482	194522	217642	196683	198963	191680	220	220	220	220	220
High	Master Protein	Q14204	Cytoplasmic dynein 1 heavy chain 1 OS=Homo sapiens GN=DYNC1H1 PE=1 SV=5	DYNC1H1	0	1439.04	49.6987	204	725	204	1	4646	532.072	6.4	High	High	High	High	High	High	0.95	1.035	1.071	-0.07	0.05	0.1	106.6	101.2	98.7	102.1	92.4	99	149352	141860	138271	143092	129572	138823	143203	126012	138271	126507	126255	123812	243	243	243	243	243
High	Master Protein	Q13813	Spectrin alpha chain, non-erythrocytic 1 OS=Homo sapiens GN=SPTAN1 PE=1 SV=3	SPTAN1	0	1426.72	70.3883	163	760	3	1	2472	284.364	5.35	High	High	High	High	High	High	0.913	0.909	0.895	-0.13	-0.14	-0.16	103.6	94.6	104.9	95.3	106.3	95.2	153167	139785	155051	140906	157151	140718	146861	124169	155051	124574	153128	125502	220	220	220	220	220
High	Master Protein	A0A087WVQ6	Clathrin heavy chain 1 OS=Homo sapiens GN=CLTC PE=1 SV=1	CLTC	0	1368.35	62.835	87	1236	66	1	1679	191.936	5.69	High	High	High	High	High	High	0.981	1.025	1.014	-0.03	0.04	0.02	102.8	100.8	98.7	101.2	97.6	99	195232	191462	187473	192166	185475	187993	187194	170073	187473	169892	180727	167665	158	158	158	158	158
High	Master Protein	Q01082	Spectrin beta chain, non-erythrocytic 1 OS=Homo sapiens GN=SPTBN1 PE=1 SV=2	SPTBN1	0	1342.96	68.9509	145	716	133	1	2364	274.439	5.57	High	High	High	High	High	High	0.949	0.936	0.931	-0.08	-0.09	-0.1	101.3	96.2	103.7	97.1	104.5	97.2	144028	136729	147367	138005	148503	138207	138099	121455	147367	122009	144702	123263	200	200	200	200	200
High	Master Protein	P78527	DNA-dependent protein kinase catalytic subunit OS=Homo sapiens GN=PRKDC PE=1 SV=3	PRKDC	0	1248.79	45.1066	165	644	165	1	4128	468.788	7.12	High	High	High	High	High	High	1.002	1.052	1.077	0	0.07	0.11	101.5	101.7	97.6	102.6	94.6	101.9	136261	136574	131007	137764	127057	136802	130652	121316	131007	121796	123805	122010	218	218	218	218	218
High	Master Protein	Q14315	Filamin-C OS=Homo sapiens GN=FLNC PE=1 SV=3	FLNC	0	1229.87	64.8073	139	767	120	1	2725	290.841	5.97	High	High	High	High	High	High	0.838	0.883	0.919	-0.26	-0.18	-0.12	111.1	93.1	106.8	94.2	101.5	93.3	137717	115394	132365	116842	125870	115736	132047	102503	132365	103299	122649	103221	145	145	145	145	145
High	Master Protein	Q9UPN3	Microtubule-actin cross-linking factor 1, isoforms 1/2/3/5 OS=Homo sapiens GN=MACF1 PE=1 SV=4	MACF1	0	1206.12	33.392	216	466	6	1	7388	837.787	5.39	High	High	High	High	High	High	0.927	0.932	0.96	-0.11	-0.1	-0.06	105	97.3	103.9	96.8	100.5	96.5	93074.4	86290	92120	85827.9	89125.5	85575.1	89242.5	76650.1	92120	75879.6	86844.2	76321.7	212	212	212	212	212
High	Master Protein	P46013	Antigen KI-67 OS=Homo sapiens GN=MKI67 PE=1 SV=2	MKI67	0	1113.12	60.5344	159	551	159	1	3256	358.474	9.45	High	High	High	High	High	High	0.673	0.663	0.654	-0.57	-0.59	-0.61	117.7	79.1	119.2	79	123.9	81.1	140054	94219.2	141866	94097.9	147484	96527.7	134288	83693.5	141866	83191.1	143709	86090	186	186	186	186	186
High	Master Protein	Q9Y490	Talin-1 OS=Homo sapiens GN=TLN1 PE=1 SV=3	TLN1	0	1094.87	64.7383	124	501	110	1	2541	269.599	6.07	High	High	High	High	High	High	0.889	0.986	1.045	-0.17	-0.02	0.06	109.7	97.5	100.5	99.1	94.5	98.8	101472	90202.4	92928.5	91656.3	87434.2	91374.7	97294.9	80125.5	92928.5	81032.4	85196.2	81494.2	152	152	152	152	152
High	Master Protein	O43707	Alpha-actinin-4 OS=Homo sapiens GN=ACTN4 PE=1 SV=2	ACTN4	0	1080.53	73.1065	64	1237	45	1	911	104.788	5.44	High	High	High	High	High	High	0.956	0.964	0.983	-0.06	-0.05	-0.02	101.1	96.7	102	98.4	101.8	100	224773	214913	226798	218723	226216	222377	215519	190904	226798	193371	220426	198331	123	123	123	123	123
High	Master Protein	Q9P2E9	Ribosome-binding protein 1 OS=Homo sapiens GN=RRBP1 PE=1 SV=4	RRBP1	0	1043.17	75.2482	99	788	2	1	1410	152.381	8.6	High	High	High	High	High	High	0.92	1.113	1.026	-0.12	0.16	0.04	110	101.2	92.2	102.7	95.7	98.2	1305	1200.1	1094.4	1218.6	1135.1	1164.9	1251.3	1066	1094.4	1077.3	1106	1038.9	2	2	2	2	2
High	Master Protein	Q9P2E9-2	Isoform 1 of Ribosome-binding protein 1 OS=Homo sapiens GN=RRBP1	RRBP1	0	1032.62	75.1955	99	785	2	1	1407	152.098	8.66	High	High	High	High	High	High	1.025	0.961	0.929	0.04	-0.06	-0.11	96.7	99.2	102.3	98.3	105.5	98	158739	162782	168026	161460	173149	160878	152203	144597	168026	142745	168717	143482	147	147	147	147	147
High	Master Protein	Q14980	Nuclear mitotic apparatus protein 1 OS=Homo sapiens GN=NUMA1 PE=1 SV=2	NUMA1	0	1013.35	65.6738	134	474	76	1	2115	238.115	5.78	High	High	High	High	High	High	1.068	1.042	1.043	0.1	0.06	0.06	95.1	101.6	98.2	102.4	99.2	103.5	92325.9	98638.8	95389.2	99392.6	96361.5	100511	88524.8	87619.4	95389.2	87872	93895	89642.2	155	155	155	155	155
High	Master Protein	P42704	Leucine-rich PPR motif-containing protein, mitochondrial OS=Homo sapiens GN=LRPPRC PE=1 SV=3	LRPPRC	0	1001.67	69.4405	92	776	92	1	1394	157.805	6.13	High	High	High	High	High	High	1.139	1.08	1.087	0.19	0.11	0.12	92.7	105.6	96.7	104.5	96.1	104.4	123245	140400	128578	138842	127691	138777	118171	124715	128578	122749	124423	123771	148	148	148	148	148
High	Master Protein	P10809	60 kDa heat shock protein, mitochondrial OS=Homo sapiens GN=HSPD1 PE=1 SV=2	HSPD1	0	994.867	84.4677	51	1170	51	1	573	61.016	5.87	High	High	High	High	High	High	1.192	1.09	1.116	0.25	0.12	0.16	90.1	107.5	96.9	105.7	94.4	105.4	183783	219143	197652	215479	192584	214884	176216	194662	197652	190503	187655	191648	106	106	106	106	106
High	Master Protein	Q9NZM1	Myoferlin OS=Homo sapiens GN=MYOF PE=1 SV=1	MYOF	0	980.165	62.0087	116	590	114	1	2061	234.561	6.18	High	High	High	High	High	High	0.97	0.963	0.928	-0.04	-0.05	-0.11	100.7	97.7	102.1	98.3	104.3	96.8	112670	109290	114296	110053	116736	108365	108031	97080.4	114296	97296.7	113748	96646.9	145	145	145	145	145
High	Master Protein	Q9UPN3-5	Isoform 4 of Microtubule-actin cross-linking factor 1, isoforms 1/2/3/5 OS=Homo sapiens GN=MACF1	MACF1	0	966.874	32.1489	165	370	3	1	5938	669.721	5.3	High	High	High	High	High	High	0.926	0.882	0.928	-0.11	-0.18	-0.11	100.4	93	107.6	94.9	105.9	98.2	2806.5	2600.2	3010.2	2654	2960.1	2747.2	2690.9	2309.7	3010.2	2346.4	2884.3	2450.1	8	8	8	8	8
High	Master Protein	P12270	Nucleoprotein TPR OS=Homo sapiens GN=TPR PE=1 SV=3	TPR	0	951.493	50.7829	128	510	127	1	2363	267.131	5.02	High	High	High	High	High	High	0.921	0.943	0.945	-0.12	-0.09	-0.08	104	95.8	103.3	97.4	102.6	96.9	104708	96445.7	104001	98043.8	103235	97552.3	100398	85671.3	104001	86679.6	100592	87003.8	155	155	155	155	155
High	Master Protein	Q86UP2	Kinectin OS=Homo sapiens GN=KTN1 PE=1 SV=1	KTN1	0	928.51	72.1444	113	572	113	1	1357	156.179	5.64	High	High	High	High	High	High	1.167	1.132	1.092	0.22	0.18	0.13	90.8	106	94.5	107	96.4	105.2	111139	129673	115654	130969	117920	128771	106564	115187	115654	115788	114902	114847	148	148	148	148	148
High	Master Protein	P46940	Ras GTPase-activating-like protein IQGAP1 OS=Homo sapiens GN=IQGAP1 PE=1 SV=1	IQGAP1	0	887.905	59.7465	86	602	84	1	1657	189.134	6.48	High	High	High	High	High	High	0.953	0.972	1.014	-0.07	-0.04	0.02	104.5	99.6	101.1	98.3	97.5	98.9	110152	104931	106543	103600	102766	104224	105617	93208.8	106543	91591.9	100136	92954.4	124	124	124	124	124
High	Master Protein	P08670	Vimentin OS=Homo sapiens GN=VIM PE=1 SV=4	VIM	0	865.535	84.9785	55	2878	49	1	466	53.619	5.12	High	High	High	High	High	High	0.973	0.958	0.923	-0.04	-0.06	-0.12	99	96.3	102.3	97.9	106.3	98.2	550129	535267	568388	544326	590977	545495	527480	475470	568388	481234	575850	486509	112	112	112	112	112
High	Master Protein	P12814	Alpha-actinin-1 OS=Homo sapiens GN=ACTN1 PE=1 SV=2	ACTN1	0	805.425	70.852	57	675	34	1	892	102.993	5.41	High	High	High	High	High	High	0.857	0.866	0.899	-0.22	-0.21	-0.15	108.1	92.6	107.1	92.8	105	94.4	73260.3	62777.9	72633	62930.2	71183.1	64010.6	70244.1	55764.7	72633	55635.9	69361.1	57089	74	74	74	74	74
High	Master Protein	O75643	U5 small nuclear ribonucleoprotein 200 kDa helicase OS=Homo sapiens GN=SNRNP200 PE=1 SV=2	SNRNP200	0	804.838	52.1536	97	412	96	1	2136	244.353	6.06	High	High	High	High	High	High	0.965	0.993	0.982	-0.05	-0.01	-0.03	102.3	98.7	99.8	99.1	100.9	99.1	80140.3	77355.4	78192.6	77679.9	79084.2	77631.8	76840.9	68713.7	78192.6	68676	77059.9	69237.3	118	118	118	118	118
High	Master Protein	P38646	Stress-70 protein, mitochondrial OS=Homo sapiens GN=HSPA9 PE=1 SV=2	HSPA9	0	778.572	71.5758	53	894	52	1	679	73.635	6.16	High	High	High	High	High	High	1.102	0.996	1.016	0.14	-0.01	0.02	92.3	101.7	101.9	101.6	100.5	102.1	157824	173940	174373	173741	171858	174591	151326	154508	174373	153603	167459	155712	94	94	94	94	94
High	Master Protein	Q6P2Q9	Pre-mRNA-processing-splicing factor 8 OS=Homo sapiens GN=PRPF8 PE=1 SV=2	PRPF8	0	765.525	48.9079	102	455	101	1	2335	273.427	8.84	High	High	High	High	High	High	0.976	0.985	0.985	-0.04	-0.02	-0.02	100.6	98.2	100.5	99	101.7	100.1	79618.1	77705	79572.7	78375.3	80477.7	79248.4	76340.2	69024.2	79572.7	69290.9	78417.8	70679.1	134	134	134	134	134
High	Master Protein	Q14789-2	Isoform 2 of Golgin subfamily B member 1 OS=Homo sapiens GN=GOLGB1	GOLGB1	0	732.257	46.8951	134	286	3	1	3269	376.907	5	High	High	High	High	High	High	1.201	1.199	1.185	0.26	0.26	0.25	90.4	108.5	91	109.1	92	109.1	50455.7	60591.3	50802.9	60900.4	51389.1	60901.8	48378.4	53822.4	50802.9	53841.5	50073.7	54316.4	129	129	129	129	129
High	Master Protein	P11142	Heat shock cognate 71 kDa protein OS=Homo sapiens GN=HSPA8 PE=1 SV=1	HSPA8	0	731.368	78.7926	54	1164	36	1	646	70.854	5.52	High	High	High	High	High	High	0.867	0.848	0.896	-0.21	-0.24	-0.16	107.3	93.1	108.8	92.3	104.7	93.9	263340	228374	266970	226500	257020	230358	252498	202861	266970	200246	250442	205449	97	97	97	97	97
High	Master Protein	F1T0J2	Golgin subfamily B member 1 OS=Homo sapiens GN=GOLGB1 PE=1 SV=1	GOLGB1	0	730.911	47.4874	132	287	2	1	3184	367.198	5.02	High	High	High	High	High	High	1.267	1.392	1.344	0.34	0.48	0.43	92.8	117.6	84.3	117.4	80.2	107.8	261	330.7	237.1	330.1	225.6	303.1	250.2	293.8	237.1	291.9	219.8	270.3	3	3	3	3	3
High	Master Protein	P49792	E3 SUMO-protein ligase RanBP2 OS=Homo sapiens GN=RANBP2 PE=1 SV=2	RANBP2	0	723.554	45.2543	117	324	85	1	3224	357.974	6.2	High	High	High	High	High	High	0.917	0.913	0.919	-0.13	-0.13	-0.12	104.6	95.9	104.9	95.8	103.6	95.2	68279.7	62583.7	68492.1	62546.3	67593.9	62106.7	65468.6	55592.2	68492.1	55296.6	65863.7	55391	124	124	124	124	124
High	Master Protein	Q14789	Golgin subfamily B member 1 OS=Homo sapiens GN=GOLGB1 PE=1 SV=2	GOLGB1	0	722.836	46.9776	132	284	1	1	3259	375.79	5	High	High	High	High	High	High	1.03	1.176	1.166	0.04	0.23	0.22	98.3	101.3	94.7	111.4	89.7	104.6	116.6	120.1	112.3	132.1	106.3	124	111.8	106.7	112.3	116.8	103.6	110.6	1	1	1	1	1
High	Master Protein	P07437	Tubulin beta chain OS=Homo sapiens GN=TUBB PE=1 SV=2	TUBB	0	692.165	81.982	28	1145	4	1	444	49.639	4.89	High	High	High	High	High	High	0.939	1.029	1.049	-0.09	0.04	0.07	106.6	100.1	97.8	100.7	95.1	99.7	57858.6	54319	53122.3	54674.3	51619.2	54153.4	55476.5	48250.8	53122.3	48337	50297.9	48297.7	12	12	12	12	12
High	Master Protein	P55072	Transitional endoplasmic reticulum ATPase OS=Homo sapiens GN=VCP PE=1 SV=4	VCP	0	684.846	71.8362	55	568	55	1	806	89.266	5.26	High	High	High	High	High	High	0.986	1.041	1.026	-0.02	0.06	0.04	101.5	100.2	98.5	102.5	97.4	99.9	97747.7	96423.6	94806.1	98693.1	93752.6	96152.9	93723.4	85651.7	94806.1	87253.6	91352.9	85755.7	88	88	88	88	88
High	Master Protein	P02545	Prelamin-A/C OS=Homo sapiens GN=LMNA PE=1 SV=1	LMNA	0	680.558	70.1807	55	1094	3	1	664	74.095	7.02	High	High	High	High	High	High	1.072	1.056	1.029	0.1	0.08	0.04	94.7	101.6	97.6	103.1	100	102.9	199019	213374	205083	216612	210133	216238	190825	189537	205083	191505	204755	192856	85	85	85	85	85
High	Master Protein	P68371	Tubulin beta-4B chain OS=Homo sapiens GN=TUBB4B PE=1 SV=1	TUBB4B	0	673.952	81.7978	28	1061	2	1	445	49.799	4.89	High	High	High	High	High	High	1.063	1.095	1.136	0.09	0.13	0.18	98.7	104.9	95.5	104.5	91.9	104.4	161254	171400	155947	170776	150157	170573	154615	152252	155947	150981	146313	152129	72	72	72	72	72
High	Master Protein	P11021	78 kDa glucose-regulated protein OS=Homo sapiens GN=HSPA5 PE=1 SV=2	HSPA5	0	665.855	63.1498	47	1355	44	1	654	72.288	5.16	High	High	High	High	High	High	1.222	1.15	1.09	0.29	0.2	0.12	88.1	107.6	93.8	107.8	97	105.7	235922	288317	251224	288948	259884	283302	226210	256108	251224	255456	253232	252668	73	73	73	73	73
High	Master Protein	P08238	Heat shock protein HSP 90-beta OS=Homo sapiens GN=HSP90AB1 PE=1 SV=4	HSP90AB1	0	659.646	64.6409	53	829	31	1	724	83.212	5.03	High	High	High	High	High	High	0.888	0.987	1.04	-0.17	-0.02	0.06	111.2	98.8	100.2	99	93.5	97.3	174981	155326	157665	155680	147103	152970	167777	137974	157665	137635	143338	136430	84	84	84	84	84
High	Master Protein	P05023	Sodium/potassium-transporting ATPase subunit alpha-1 OS=Homo sapiens GN=ATP1A1 PE=1 SV=1	ATP1A1	0	647.879	49.4624	52	699	35	1	1023	112.824	5.49	High	High	High	High	High	High	0.798	0.8	0.765	-0.32	-0.32	-0.39	110	87.8	110.3	88.2	115.4	88.3	142344	113652	142684	114116	149255	114242	136483	100956	142684	100889	145434	101889	86	86	86	86	86
High	Master Protein	P11388-4	Isoform 4 of DNA topoisomerase 2-alpha OS=Homo sapiens GN=TOP2A	TOP2A	0	645.76	49.8759	82	401	64	1	1612	182.567	8.63	High	High	High	High	High	High	0.811	0.783	0.784	-0.3	-0.35	-0.35	107.6	87.3	112	87.7	115.1	90.3	97732.3	79277.2	101697	79628.4	104497	81976.3	93708.6	70420.8	101697	70398.7	101822	73112	106	106	106	106	106
High	Master Protein	P16615	Sarcoplasmic/endoplasmic reticulum calcium ATPase 2 OS=Homo sapiens GN=ATP2A2 PE=1 SV=1	ATP2A2	0	638.751	49.5202	49	650	5	1	1042	114.683	5.34	High	High	High	High	High	High	1.159	1.161	1.098	0.21	0.22	0.14	91.7	106.3	92.9	107.8	95.9	105.4	110560	128124	111954	129957	115626	126990	106009	113810	111954	114894	112667	113258	80	80	80	80	80
High	Master Protein	P14625	Endoplasmin OS=Homo sapiens GN=HSP90B1 PE=1 SV=1	HSP90B1	0	630.639	60.8966	55	1085	53	1	803	92.411	4.84	High	High	High	High	High	High	1.147	1.133	1.083	0.2	0.18	0.11	93	106.7	93.5	106	96.4	104.4	206397	236752	207431	235101	213866	231510	197899	210303	207431	207850	208392	206477	90	90	90	90	90
High	Master Protein	P02545-2	Isoform C of Prelamin-A/C OS=Homo sapiens GN=LMNA	LMNA	0	626.882	76.049	53	948	1	1	572	65.096	6.84	High	High	High	High	High	High	0.974	1.092	1.145	-0.04	0.13	0.19	100.8	98.1	92.2	100.7	97	111.1	270.1	263.1	247.3	270	260.2	297.8	259	233.7	247.3	238.7	253.5	265.6	1	1	1	1	1
High	Master Protein	Q7Z6Z7	E3 ubiquitin-protein ligase HUWE1 OS=Homo sapiens GN=HUWE1 PE=1 SV=3	HUWE1	0	622.994	29.1267	100	210	100	1	4374	481.589	5.22	High	High	High	High	High	High	0.98	1.06	1.113	-0.03	0.08	0.15	104.2	102.1	97.1	103	91.7	102	37167.8	36419.9	34643.5	36737.3	32699.8	36389.1	35637.5	32351.3	34643.5	32479	31862.8	32454.3	100	100	100	100	100
High	Master Protein	Q08211	ATP-dependent RNA helicase A OS=Homo sapiens GN=DHX9 PE=1 SV=4	DHX9	0	619.491	50.5512	58	532	58	1	1270	140.869	6.84	High	High	High	High	High	High	0.939	0.938	0.934	-0.09	-0.09	-0.1	102.3	96	103	96.6	104.5	97.6	89960.6	84452.5	90593	84980.3	91922.8	85823	86256.9	75017.9	90593	75130.2	89569.9	76542.8	90	90	90	90	90
High	Master Protein	P14618	Pyruvate kinase PKM OS=Homo sapiens GN=PKM PE=1 SV=4	PKM	0	611.022	69.8682	37	780	5	1	531	57.9	7.84	High	High	High	High	High	High	0.935	1.102	1.139	-0.1	0.14	0.19	109.9	102.7	93.8	103.3	89	101.4	145014	135618	123755	136318	117508	133806	139043	120467	123755	120517	114500	119337	62	62	62	62	62
High	Master Protein	Q13439	Golgin subfamily A member 4 OS=Homo sapiens GN=GOLGA4 PE=1 SV=1	GOLGA4	0	608.535	54.0807	118	252	1	1	2230	260.98	5.39	High	High	High	High	High	High	0.912	1.163	1.072	-0.13	0.22	0.1	102.1	93.1	87.3	101.5	104.3	111.8	81.2	74.1	69.4	80.7	82.9	88.9	77.9	65.8	69.4	71.4	80.8	79.3	2	2	2	2	2
High	Master Protein	Q13439-5	Isoform 5 of Golgin subfamily A member 4 OS=Homo sapiens GN=GOLGA4	GOLGA4	0	604.697	53.0985	118	250	1	1	2243	262.167	5.4	High	High	High	High	High	High	1.15	1.107	1.117	0.2	0.15	0.16	92.4	106.2	95.7	106	94.4	105.4	56650.5	65144.8	58701.4	64989.9	57876	64666	54318.2	57867.2	58701.4	57456.9	56394.6	57673.5	117	117	117	117	117
High	Master Protein	P09874	Poly [ADP-ribose] polymerase 1 OS=Homo sapiens GN=PARP1 PE=1 SV=4	PARP1	0	599.747	59.3688	62	324	62	1	1014	113.012	8.88	High	High	High	High	High	High	1.046	1.029	1.048	0.06	0.04	0.07	99.5	104.1	98.4	101.2	96.1	100.7	82775.1	86587.4	81872.7	84221.1	79946.2	83782.5	79367.2	76914.3	81872.7	74459	77899.9	74722.9	84	84	84	84	84
High	Master Protein	Q16891-2	Isoform 2 of MICOS complex subunit MIC60 OS=Homo sapiens GN=IMMT	IMMT	0	591.737	70.0134	53	420	3	1	747	82.574	6.57	High	High	High	High	High	High	1.179	1.169	1.143	0.24	0.22	0.19	91	107.2	92	107.5	94.4	107.9	75670.1	89208.8	76528.2	89438	78553.8	89753.6	72554.7	79242.9	76528.2	79071.2	76543.1	80048.4	74	74	74	74	74
High	Master Protein	Q9Y4L1	Hypoxia up-regulated protein 1 OS=Homo sapiens GN=HYOU1 PE=1 SV=1	HYOU1	0	576.974	56.1562	52	426	52	1	999	111.266	5.22	High	High	High	High	High	High	1.25	1.204	1.16	0.32	0.27	0.21	88.6	110.7	91	109.6	92.6	107.5	77424.6	96804.4	79577	95792.5	80964.4	93955.8	74237	85989.9	79577	84689.2	78892	83796.2	79	79	79	79	79
High	Master Protein	Q14573	Inositol 1,4,5-trisphosphate receptor type 3 OS=Homo sapiens GN=ITPR3 PE=1 SV=2	ITPR3	0	576.578	43.1674	98	322	88	1	2671	303.912	6.48	High	High	High	High	High	High	1.059	1.008	0.99	0.08	0.01	-0.01	96.1	101.8	99.7	100.5	101.5	100.5	63703.2	67438.1	66057.4	66569.7	67230.6	66558.4	61080.6	59904.3	66057.4	58853.7	65509.7	59361.3	114	114	114	114	114
High	Master Protein	Q03001	Dystonin OS=Homo sapiens GN=DST PE=1 SV=4	DST	0	572.811	19.6433	129	210	8	1	7570	860.127	5.25	High	High	High	High	High	High	0.819	0.826	0.861	-0.29	-0.28	-0.22	110.8	90.8	109.6	90.5	106.5	91.7	39753.1	32574.6	39299	32461.4	38205.6	32880.2	38116.5	28935.5	39299	28698.8	37227.7	29324.8	106	106	106	106	106
High	Master Protein	P07900-2	Isoform 2 of Heat shock protein HSP 90-alpha OS=Homo sapiens GN=HSP90AA1	HSP90AA1	0	567.048	52.1077	47	695	25	1	854	98.099	5.16	High	High	High	High	High	High	0.878	0.967	1.033	-0.19	-0.05	0.05	111.6	98	101.8	98.4	93.6	96.6	53762.7	47214.7	49035.7	47408.8	45074.1	46546.4	51549.3	41940.1	49035.7	41913.7	43920.4	41513.2	47	47	47	47	47
High	Master Protein	P05783	Keratin, type I cytoskeletal 18 OS=Homo sapiens GN=KRT18 PE=1 SV=2	KRT18	0	557.23	74.8837	36	631	26	1	430	48.029	5.45	High	High	High	High	High	High	0.916	0.91	0.904	-0.13	-0.14	-0.15	103.5	94.8	104.3	94.9	106.4	96.2	106964	97995.9	107782	98102.4	110001	99409.4	102560	87048.3	107782	86731.4	107186	88660.1	71	71	71	71	71
High	Master Protein	O75533	Splicing factor 3B subunit 1 OS=Homo sapiens GN=SF3B1 PE=1 SV=3	SF3B1	0	553.33	49.6166	54	328	54	1	1304	145.738	7.09	High	High	High	High	High	High	0.914	0.949	0.917	-0.13	-0.08	-0.13	104	95.1	102.4	97.2	105	96.3	63006.8	57570.5	62025.3	58848.7	63605.5	58297.3	60412.8	51139	62025.3	52027.5	61977.4	51993.5	74	74	74	74	74
High	Master Protein	P49327	Fatty acid synthase OS=Homo sapiens GN=FASN PE=1 SV=3	FASN	0	549.459	43.6479	80	215	79	1	2511	273.254	6.44	High	High	High	High	High	High	0.822	0.927	0.974	-0.28	-0.11	-0.04	114.8	94.4	103.4	95.9	97	94.5	46299.9	38072.3	41693.6	38662.5	39094.8	38097.7	44393.7	33819.1	41693.6	34181.1	38094.1	33978.1	90	90	90	90	90
High	Master Protein	E9PEB9	Dystonin OS=Homo sapiens GN=DST PE=1 SV=3	DST	0	545.476	24.5991	122	201	1	1	5675	649.139	5.99	High	High	High	High	High	High	0.923	0.779	0.783	-0.12	-0.36	-0.35	109.5	101.1	113.5	88.4	105.2	82.3	62.2	57.4	64.4	50.2	59.7	46.8	59.6	51	64.4	44.4	58.2	41.7	1	1	1	1	1
High	Master Protein	Q16891-4	Isoform 4 of MICOS complex subunit MIC60 OS=Homo sapiens GN=IMMT	IMMT	0	542.379	70.4095	53	406	3	1	757	83.497	6.57	High	High	High	High	High	High	0.945	1.065	1.094	-0.08	0.09	0.13	109	103	92.2	98.1	94.4	103.3	459.8	434.4	388.6	413.8	397.9	435.4	440.8	385.9	388.6	365.8	387.7	388.3	3	3	3	3	3
High	Master Protein	P06576	ATP synthase subunit beta, mitochondrial OS=Homo sapiens GN=ATP5B PE=1 SV=3	ATP5B	0	541.13	73.724	28	434	19	1	529	56.525	5.4	High	High	High	High	High	High	1.243	1.207	1.214	0.31	0.27	0.28	88.3	109.8	90.8	109.6	91	110.5	45569.5	56627.9	46821.3	56534.3	46941.8	56996.7	43693.4	50301.7	46821.3	49981.4	45740.3	50833.5	59	59	59	59	59
High	Master Protein	P14618-2	Isoform M1 of Pyruvate kinase PKM OS=Homo sapiens GN=PKM	PKM	0	539.253	66.1017	35	662	3	1	531	58.025	7.71	High	High	High	High	High	High	0.941	0.995	1.075	-0.09	-0.01	0.1	106.9	100.7	98.4	97.9	94.5	101.6	1002.4	943.6	922.4	918	885.7	952	961.1	838.2	922.4	811.6	863	849.1	3	3	3	3	3
High	Master Protein	P52272	Heterogeneous nuclear ribonucleoprotein M OS=Homo sapiens GN=HNRNPM PE=1 SV=3	HNRNPM	0	538.366	64.6575	46	440	26	1	730	77.464	8.7	High	High	High	High	High	High	1.054	0.995	1.016	0.08	-0.01	0.02	95.9	101.1	100.4	99.8	100.5	102.2	80228.6	84561.5	83943.6	83492.9	84070.9	85456.6	76925.5	75114.7	83943.6	73815.3	81919	76216	80	80	80	80	80
High	Master Protein	P35580-4	Isoform 4 of Myosin-10 OS=Homo sapiens GN=MYH10	MYH10	0	536.042	46.6866	91	314	68	1	2007	232.385	5.55	High	High	High	High	High	High	0.925	1	0.996	-0.11	0	-0.01	105.8	97.9	99.2	99.2	99.1	98.7	36145.2	33449.1	33887.7	33889.9	33844.6	33697	34657.1	29712.3	33887.7	29961.8	32978.3	30053.3	71	71	71	71	71
High	Master Protein	Q9UQE7	Structural maintenance of chromosomes protein 3 OS=Homo sapiens GN=SMC3 PE=1 SV=2	SMC3	0	533.026	55.4643	72	257	72	1	1217	141.454	7.18	High	High	High	High	High	High	0.913	0.925	0.952	-0.13	-0.11	-0.07	105.7	96.5	103.2	95.5	102	97.1	61444.6	56094.5	59989	55519.2	59283.4	56410.8	58914.9	49827.9	59989	49084	57766	50311	90	90	90	90	90
High	Master Protein	Q14697	Neutral alpha-glucosidase AB OS=Homo sapiens GN=GANAB PE=1 SV=3	GANAB	0	527.992	57.4153	45	372	45	1	944	106.807	6.14	High	High	High	High	High	High	1.218	1.188	1.146	0.28	0.25	0.2	89.8	109.4	91.2	108.4	93.8	107.5	53122.5	64724.4	53969.2	64112	55463.7	63573.8	50935.4	57493.7	53969.2	56680.8	54044	56699.4	64	64	64	64	64
High	Master Protein	P13667	Protein disulfide-isomerase A4 OS=Homo sapiens GN=PDIA4 PE=1 SV=2	PDIA4	0	524.573	64.186	46	621	45	1	645	72.887	5.07	High	High	High	High	High	High	1.247	1.158	1.115	0.32	0.21	0.16	88.3	110.1	92.9	107.6	95.1	106.1	102063	127299	107388	124383	110009	122675	97861.1	113078	107388	109966	107193	109410	67	67	67	67	67
High	Master Protein	Q9NR30	Nucleolar RNA helicase 2 OS=Homo sapiens GN=DDX21 PE=1 SV=5	DDX21	0	516.42	59.6424	53	443	50	1	783	87.29	9.28	High	High	High	High	High	High	0.723	0.714	0.73	-0.47	-0.49	-0.46	116	83.9	116.2	83	116.1	84.7	101539	73450.7	101696	72621.3	101593	74112.2	97358.6	65245.2	101696	64203.8	98992.4	66098.3	72	72	72	72	72
High	Master Protein	P07814	Bifunctional glutamate/proline--tRNA ligase OS=Homo sapiens GN=EPRS PE=1 SV=5	EPRS	0	514.999	50.8598	70	223	69	1	1512	170.483	7.33	High	High	High	High	High	High	0.953	1.052	1.065	-0.07	0.07	0.09	105.9	101	97.4	102.5	93.5	99.6	53142.1	50645.8	48879.7	51440	46897.1	49962.4	50954.2	44987.9	48879.7	45477.6	45696.7	44559.9	87	87	87	87	87
High	Master Protein	P13639	Elongation factor 2 OS=Homo sapiens GN=EEF2 PE=1 SV=4	EEF2	0	513.225	59.7902	47	469	46	1	858	95.277	6.83	High	High	High	High	High	High	0.879	1.006	1.04	-0.19	0.01	0.06	111.5	98	99	99.5	94.1	97.9	97728.9	85948.4	86774.1	87256.9	82483.6	85805.1	93705.4	76346.7	86774.1	77143	80372.3	76526.8	71	71	71	71	71
High	Master Protein	E7EVA0	Microtubule-associated protein OS=Homo sapiens GN=MAP4 PE=1 SV=1	MAP4	0	509.262	40.0522	76	251	19	1	2297	245.292	6.23	High	High	High	High	High	High	0.846	0.872	0.962	-0.24	-0.2	-0.06	111.6	94.5	108.3	94.5	97.4	93.7	62313.4	52744.1	60475.5	52741.9	54386.9	52313	59747.9	46851.8	60475.5	46628.6	52994.8	46656.3	86	86	86	86	86
High	Master Protein	Q9UQ35	Serine/arginine repetitive matrix protein 2 OS=Homo sapiens GN=SRRM2 PE=1 SV=2	SRRM2	0	507.133	31.2137	66	234	66	1	2752	299.438	12.06	High	High	High	High	High	High	1.098	1.053	1.017	0.13	0.08	0.02	92.5	101.5	97.9	103.2	101.6	103.3	43007	47218.2	45541.7	47977.9	47241.4	48060.7	41236.4	41943.2	45541.7	42416.8	46032.2	42863.8	83	83	83	83	83
High	Master Protein	P46821	Microtubule-associated protein 1B OS=Homo sapiens GN=MAP1B PE=1 SV=2	MAP1B	0	506.513	39.1005	72	210	71	1	2468	270.468	4.81	High	High	High	High	High	High	0.975	1.027	1.046	-0.04	0.04	0.06	105.4	102.8	99.6	102.3	92.9	97.1	44944.2	43833.4	42444.4	43600.5	39590.1	41397.3	43093.9	38936.6	42444.4	38546.8	38576.7	36920.9	80	80	80	80	80
High	Master Protein	P04406	Glyceraldehyde-3-phosphate dehydrogenase OS=Homo sapiens GN=GAPDH PE=1 SV=3	GAPDH	0	501.702	82.6866	21	569	21	1	335	36.03	8.46	High	High	High	High	High	High	0.969	1.097	1.114	-0.05	0.13	0.16	106.9	103.6	94.1	103.3	90.9	101.2	105348	102073	92770.2	101783	89554.5	99755.9	101011	90669.9	92770.2	89985.1	87262.2	88969.1	51	51	51	51	51
High	Master Protein	Q07065	Cytoskeleton-associated protein 4 OS=Homo sapiens GN=CKAP4 PE=1 SV=2	CKAP4	0	499.11	70.7641	45	578	44	1	602	65.983	5.92	High	High	High	High	High	High	1.035	0.993	0.953	0.05	-0.01	-0.07	96.9	100.3	100.7	100	103.4	98.6	120109	124338	124818	123982	128196	122179	115164	110447	124818	109611	124915	108968	63	63	63	63	63
High	Master Protein	P26599-3	Isoform 3 of Polypyrimidine tract-binding protein 1 OS=Homo sapiens GN=PTBP1	PTBP1	0	496.186	49.9102	19	417	16	1	557	59.596	9.16	High	High	High	High	High	High	1.001	1.002	1.007	0	0	0.01	101.6	101.7	100.1	100.3	97.8	98.5	44416.6	44461.3	43770.2	43845.1	42761.6	43073.1	42587.9	39494.3	43770.2	38763	41667.1	38415.5	47	47	47	47	47
High	Master Protein	P02786	Transferrin receptor protein 1 OS=Homo sapiens GN=TFRC PE=1 SV=2	TFRC	0	494.043	55.7895	41	492	41	1	760	84.818	6.61	High	High	High	High	High	High	0.89	0.869	0.844	-0.17	-0.2	-0.24	104	92.5	107.3	93.2	110.1	92.9	107414	95599.8	110878	96320.7	113732	95977.9	102992	84919.9	110878	85156.2	110821	85599.6	67	67	67	67	67
High	Master Protein	Q7KZF4	Staphylococcal nuclease domain-containing protein 1 OS=Homo sapiens GN=SND1 PE=1 SV=1	SND1	0	493.654	64.9451	51	400	51	1	910	101.934	7.17	High	High	High	High	High	High	1.019	1.011	1.008	0.03	0.02	0.01	98.2	100	99.7	100.7	100.3	101.1	70346.5	71669.3	71400.1	72152.5	71824.6	72409.5	67450.3	63662.8	71400.1	63789.4	69986.2	64579.7	68	68	68	68	68
High	Master Protein	Q13885	Tubulin beta-2A chain OS=Homo sapiens GN=TUBB2A PE=1 SV=1	TUBB2A	0	491.559	73.0337	26	899	5	1	445	49.875	4.89	High	High	High	High	High	High	1.166	1.32	1.388	0.22	0.4	0.47	96.6	112.7	86.3	114	79.7	110.7	2224	2593.1	1986.9	2623.6	1835.4	2548	2132.5	2303.4	1986.9	2319.5	1788.4	2272.5	6	6	6	6	6
High	Master Protein	H0YFY6	Nuclear mitotic apparatus protein 1 (Fragment) OS=Homo sapiens GN=NUMA1 PE=1 SV=1	NUMA1	0	485.659	61.0996	59	224	2	1	964	107.345	9.09	High	High	High	High	High	High	0.991	1.039	1.024	-0.01	0.05	0.03	100.5	99.5	98.8	102.6	98.1	100.5	745.5	738.5	733.2	761.5	728.1	745.6	714.8	656	733.2	673.2	709.5	665	2	2	2	2	2
High	Master Protein	P20700	Lamin-B1 OS=Homo sapiens GN=LMNB1 PE=1 SV=2	LMNB1	0	484.797	68.43	47	520	42	1	586	66.368	5.16	High	High	High	High	High	High	1.007	0.977	0.95	0.01	-0.03	-0.07	96.7	97.4	101.9	99.5	104.9	99.7	105393	106092	110985	108398	114325	108620	101054	94240	110985	95833.4	111398	96874.7	70	70	70	70	70
High	Master Protein	Q02880	DNA topoisomerase 2-beta OS=Homo sapiens GN=TOP2B PE=1 SV=3	TOP2B	0	483.47	46.064	73	238	54	1	1626	183.152	8	High	High	High	High	High	High	1.132	1.102	1.073	0.18	0.14	0.1	93.5	105.9	94.6	104.2	97.4	104.5	29111.1	32947.9	29430.2	32436.5	30307.1	32518.6	27912.6	29267.1	29430.2	28676.8	29531.4	29002.3	57	57	57	57	57
High	Master Protein	P53621	Coatomer subunit alpha OS=Homo sapiens GN=COPA PE=1 SV=2	COPA	0	483.225	55.4739	65	198	65	1	1224	138.258	7.66	High	High	High	High	High	High	0.988	1.009	1.047	-0.02	0.01	0.07	101.8	100.6	100	100.9	96.1	100.6	38807.1	38331.6	38106	38454.4	36637.7	38355.6	37209.4	34049.4	38106	33997.2	35699.9	34208.1	78	78	78	78	78
High	Master Protein	Q14008	Cytoskeleton-associated protein 5 OS=Homo sapiens GN=CKAP5 PE=1 SV=3	CKAP5	0	474.474	44.6358	81	203	81	1	2032	225.352	7.8	High	High	High	High	High	High	0.915	0.929	0.975	-0.13	-0.11	-0.04	106.8	97.8	104.4	97	98.2	95.8	47212.8	43210.9	46146.4	42861.7	43417.7	42320.8	45269	38383.6	46146.4	37893.6	42306.4	37744.6	83	83	83	83	83
High	Master Protein	F5H5D3	Tubulin alpha-1C chain OS=Homo sapiens GN=TUBA1C PE=1 SV=1	TUBA1C	0	473.404	59.3449	25	750	5	1	519	57.693	5.07	High	High	High	High	High	High	1.005	1.061	1.09	0.01	0.09	0.12	102.6	103.2	97.1	103.1	92.8	101.2	130391	131101	123394	130963	117978	128624	125023	116455	123394	115783	114958	114716	48	48	48	48	48
High	Master Protein	P06733	Alpha-enolase OS=Homo sapiens GN=ENO1 PE=1 SV=2	ENO1	0	472.044	73.2719	28	532	24	1	434	47.139	7.39	High	High	High	High	High	High	0.934	1.053	1.069	-0.1	0.07	0.1	108.2	101	96.3	101.4	93.3	99.7	98453.5	91912.1	87691.1	92334	84922.9	90778.1	94400.2	81644.2	87691.1	81631.6	82749.2	80962.1	51	51	51	51	51
High	Master Protein	Q12906-7	Isoform 7 of Interleukin enhancer-binding factor 3 OS=Homo sapiens GN=ILF3	ILF3	0	469.972	56.4588	40	343	34	1	898	95.748	8.81	High	High	High	High	High	High	1.061	1.061	1.046	0.09	0.08	0.07	95.9	101.8	97.2	103.1	98.7	103.3	63037.8	66898.8	63935.5	67808.5	64899	67903.9	60442.5	59425.2	63935.5	59948.9	63237.8	60561.3	62	62	62	62	62
High	Master Protein	P49454	Centromere protein F OS=Homo sapiens GN=CENPF PE=1 SV=2	CENPF	0	465.384	37.9128	108	171	107	1	3210	367.537	5.07	High	High	High	High	High	High	0.737	0.72	0.735	-0.44	-0.47	-0.44	112.9	83.2	115.9	83.5	117.9	86.7	42068.8	30999.6	43210.3	31120	43930.6	32297.3	40336.8	27536.5	43210.3	27512.8	42806.1	28804.9	103	103	103	103	103
High	Master Protein	Q00839	Heterogeneous nuclear ribonucleoprotein U OS=Homo sapiens GN=HNRNPU PE=1 SV=6	HNRNPU	0	462.064	49.3333	40	650	4	1	825	90.528	6	High	High	High	High	High	High	0.943	0.905	0.888	-0.08	-0.14	-0.17	100.4	94.7	105.6	95.6	107.9	95.8	120678	113815	126820	114819	129630	115079	115710	101100	126820	101510	126312	102635	65	65	65	65	65
High	Master Protein	Q00839-2	Isoform Short of Heterogeneous nuclear ribonucleoprotein U OS=Homo sapiens GN=HNRNPU	HNRNPU	0	454.689	48.263	38	656	2	1	806	88.924	5.78	High	High	High	High	High	High	0.988	0.829	0.839	-0.02	-0.27	-0.25	92.5	91.4	112.4	93.2	114.5	96	4028.3	3979.9	4895.4	4060.7	4988.9	4183.8	3862.5	3535.3	4895.4	3590	4861.2	3731.4	4	4	4	4	4
High	Master Protein	P68104	Elongation factor 1-alpha 1 OS=Homo sapiens GN=EEF1A1 PE=1 SV=1	EEF1A1	0	448.606	77.0563	28	680	16	1	462	50.109	9.01	High	High	High	High	High	High	0.935	1.002	1.079	-0.1	0	0.11	107.2	100.2	100	100.2	92.6	99.9	133821	125172	124833	125088	115566	124708	128312	111188	124833	110589	112608	111223	45	45	45	45	45
High	Master Protein	Q5JPE7	Nodal modulator 2 OS=Homo sapiens GN=NOMO2 PE=1 SV=1	NOMO2	0	447.831	52.1705	47	238	1	1	1267	139.351	5.76	High	High	High	High	High	High	1.131	1.016	0.901	0.18	0.02	-0.15	90.4	102.3	99.2	100.8	109	98.2	64.2	72.6	70.4	71.5	77.4	69.7	61.6	64.5	70.4	63.2	75.4	62.2	1	1	1	1	1
High	Master Protein	P68366	Tubulin alpha-4A chain OS=Homo sapiens GN=TUBA4A PE=1 SV=1	TUBA4A	0	445.694	61.6071	24	692	5	1	448	49.892	5.06	High	High	High	High	High	High	0.962	1.122	1.104	-0.06	0.17	0.14	104.8	100.8	94.2	105.7	92.5	102.1	33620.8	32330.2	30196.6	33884.8	29649.6	32742.9	32236.7	28718.4	30196.6	29957.2	28890.7	29202.3	17	17	17	17	17
High	Master Protein	P14866	Heterogeneous nuclear ribonucleoprotein L OS=Homo sapiens GN=HNRNPL PE=1 SV=2	HNRNPL	0	445.315	55.8574	26	382	25	1	589	64.092	8.22	High	High	High	High	High	High	1	0.949	0.94	0	-0.07	-0.09	96.9	96.9	103.7	98.5	105.1	98.8	62660.5	62667.6	67071.9	63677.9	67952.6	63890.3	60080.7	55666.7	67071.9	56297.1	66213.3	56981.7	60	60	60	60	60
High	Master Protein	J3KN36	Nodal modulator 3 OS=Homo sapiens GN=NOMO3 PE=4 SV=1	NOMO3	0	443.272	51.0655	47	240	1	1	1267	139.293	5.67	High	High	High	High	High	High	1.113	1.084	1.058	0.15	0.12	0.08	94	104.6	96.3	104.4	97.5	103.2	40891.6	45493.6	41903.4	45439.2	42427.6	44881.9	39208.1	40411.3	41903.4	40172.4	41341.6	40028.7	57	57	57	57	57
High	Master Protein	P07237	Protein disulfide-isomerase OS=Homo sapiens GN=P4HB PE=1 SV=3	P4HB	0	440.068	72.4409	42	781	42	1	508	57.081	4.87	High	High	High	High	High	High	1.229	1.135	1.102	0.3	0.18	0.14	88.1	108.3	94	106.7	96.5	106.3	154609	189939	164884	187142	169289	186524	148244	168720	164884	165451	164956	166355	64	64	64	64	64
High	Master Protein	P27816	Microtubule-associated protein 4 OS=Homo sapiens GN=MAP4 PE=1 SV=3	MAP4	0	439.326	58.6806	57	229	1	1	1152	120.93	5.43	High	High	High	High	High	High	0.64	0.968	0.944	-0.64	-0.05	-0.08	148.9	95.3	95.7	92.6	86.2	81.4	436.5	279.5	280.6	271.5	252.8	238.6	418.6	248.3	280.6	240	246.3	212.8	2	2	2	2	2
High	Master Protein	P08107	Heat shock 70 kDa protein 1A/1B OS=Homo sapiens GN=HSPA1A PE=1 SV=5	HSPA1A	0	437.042	63.0265	35	374	29	1	641	70.009	5.66	High	High	High	High	High	High	1.151	1.16	1.197	0.2	0.21	0.26	94.2	108.5	92.3	107.1	90	107.8	44384.9	51106.4	43496.1	50460.8	42410.1	50772.9	42557.6	45397.1	43496.1	44611.9	41324.6	45282.7	50	50	50	50	50
High	Master Protein	Q04637-8	Isoform 8 of Eukaryotic translation initiation factor 4 gamma 1 OS=Homo sapiens GN=EIF4G1	EIF4G1	0	436.776	42.8125	64	257	58	1	1600	175.51	5.33	High	High	High	High	High	High	0.775	0.83	0.887	-0.37	-0.27	-0.17	117.8	91.3	109.6	91	100.9	89.5	56170.2	43528.5	52292.5	43390.6	48108.3	42680.6	53857.6	38665.7	52292.5	38361.2	46876.9	38065.5	81	81	81	81	81
High	Master Protein	P33176	Kinesin-1 heavy chain OS=Homo sapiens GN=KIF5B PE=1 SV=1	KIF5B	0	433.052	61.7861	55	208	55	1	963	109.617	6.51	High	High	High	High	High	High	0.921	1.021	1.076	-0.12	0.03	0.11	108.9	100.3	98.6	100.6	92.3	99.3	37437.2	34469	33871.9	34567.1	31712.4	34126	35895.9	30618.3	33871.9	30560.4	30900.7	30435.9	69	69	69	69	69
High	Master Protein	P30101	Protein disulfide-isomerase A3 OS=Homo sapiens GN=PDIA3 PE=1 SV=4	PDIA3	0	431.872	71.0891	42	565	33	1	505	56.747	6.35	High	High	High	High	High	High	1.27	1.214	1.162	0.35	0.28	0.22	87.1	110.7	91.1	110.6	92.8	107.8	95465.1	121272	99819.8	121192	101660	118164	91534.8	107724	99819.8	107144	99057.9	105387	58	58	58	58	58
High	Master Protein	P54886	Delta-1-pyrroline-5-carboxylate synthase OS=Homo sapiens GN=ALDH18A1 PE=1 SV=2	ALDH18A1	0	431.329	60.8805	44	241	44	1	795	87.248	7.12	High	High	High	High	High	High	1.136	1.037	1.055	0.18	0.05	0.08	92.4	105	98.4	102.1	98.4	103.7	39839.5	45270.8	42446.4	44002.9	42416.8	44730.6	38199.3	40213.4	42446.4	38902.6	41331.1	39893.8	62	62	62	62	62
High	Master Protein	P04844	Dolichyl-diphosphooligosaccharide--protein glycosyltransferase subunit 2 OS=Homo sapiens GN=RPN2 PE=1 SV=3	RPN2	0	430.904	58.3201	26	237	1	1	631	69.241	5.69	High	High	High	High	High	High	1.123	1.33	1.188	0.17	0.41	0.25	94	105.5	89.6	119.3	87.6	104.1	262.1	294.3	250.1	332.7	244.3	290.3	251.3	261.4	250.1	294.1	238	258.9	2	2	2	2	2
High	Master Protein	Q92616	Translational activator GCN1 OS=Homo sapiens GN=GCN1L1 PE=1 SV=6	GCN1L1	0	430.776	33.6578	88	187	88	1	2671	292.572	7.47	High	High	High	High	High	High	0.958	1.025	1.088	-0.06	0.04	0.12	105.3	100.9	98.6	101.1	93	101.1	43556.3	41727.1	40756.4	41793	38432	41805.4	41763	37065.6	40756.4	36948.8	37448.3	37284.9	83	83	83	83	83
High	Master Protein	P19367-3	Isoform 3 of Hexokinase-1 OS=Homo sapiens GN=HK1	HK1	0	430.461	50.8143	45	299	40	1	921	102.672	6.76	High	High	High	High	High	High	1.107	1.118	1.091	0.15	0.16	0.13	95.2	105.3	93.9	105	96	104.7	56436.6	62469.9	55669.4	62243.7	56905.7	62079.3	54113	55491.1	55669.4	55029	55449.1	55366.5	66	66	66	66	66
High	Master Protein	Q9Y5B9	FACT complex subunit SPT16 OS=Homo sapiens GN=SUPT16H PE=1 SV=1	SUPT16H	0	428.001	47.9465	51	245	51	1	1047	119.838	5.66	High	High	High	High	High	High	1.048	0.987	0.96	0.07	-0.02	-0.06	95.3	99.9	101	99.6	104.1	100	49896.1	52295.6	52839.4	52131.5	54501.1	52344.3	47841.8	46453.4	52839.4	46089	53106.1	46684.2	69	69	69	69	69
High	Master Protein	Q14690	Protein RRP5 homolog OS=Homo sapiens GN=PDCD11 PE=1 SV=3	PDCD11	0	426.998	40.6734	69	166	69	1	1871	208.57	8.87	High	High	High	High	High	High	0.934	0.943	0.93	-0.1	-0.08	-0.1	102.9	96	102.1	96.4	105	97.7	34190.4	31921.5	33949.5	32030	34888.1	32459.7	32782.8	28355.4	33949.5	28317.4	33995.1	28949.8	79	79	79	79	79
High	Master Protein	P18206	Vinculin OS=Homo sapiens GN=VCL PE=1 SV=4	VCL	0	426.939	64.2857	68	226	68	1	1134	123.722	5.66	High	High	High	High	High	High	0.884	0.971	1.013	-0.18	-0.04	0.02	109.6	96.9	101.1	98.1	96.5	97.8	54122	47836.4	49894	48427.2	47666.3	48285.5	51893.7	42492.4	49894	42814	46446.2	43064.3	75	75	75	75	75
High	Master Protein	P46939	Utrophin OS=Homo sapiens GN=UTRN PE=1 SV=2	UTRN	0	424.835	30.6146	82	135	82	1	3433	394.22	5.33	High	High	High	High	High	High	1.009	0.968	0.965	0.01	-0.05	-0.05	98.4	99.3	101.8	98.5	102.8	99.2	24026.8	24235.8	24850.7	24048.2	25107.6	24218.6	23037.6	21528.3	24850.7	21260.8	24464.9	21599.8	78	78	78	78	78
High	Master Protein	Q9BQG0-2	Isoform 2 of Myb-binding protein 1A OS=Homo sapiens GN=MYBBP1A	MYBBP1A	0	420.671	45.5706	56	234	56	1	1332	149.274	9.28	High	High	High	High	High	High	0.834	0.852	0.855	-0.26	-0.23	-0.23	110.2	91.9	106.9	91.1	107.7	92.1	40333.5	33635.7	39138.3	33359.8	39437.5	33721.1	38673	29878.1	39138.3	29493	38428	30074.8	66	66	66	66	66
High	Master Protein	A0A087X117	Nodal modulator 1 OS=Homo sapiens GN=NOMO1 PE=4 SV=1	NOMO1	0	420.409	50.1184	46	234	2	1	1267	139.381	5.85	High	High	High	High	High	High	1.04	1.104	0.955	0.06	0.14	-0.07	98.4	102.3	95.2	105.1	101.8	97.2	587.4	610.7	568.2	627.2	607.4	580.4	563.2	542.5	568.2	554.5	591.9	517.6	4	4	4	4	4
High	Master Protein	P15924	Desmoplakin OS=Homo sapiens GN=DSP PE=1 SV=3	DSP	0	418.518	36.3636	99	184	99	1	2871	331.569	6.81	High	High	High	High	High	High	0.836	0.826	0.769	-0.26	-0.28	-0.38	105.8	88.5	107.9	89.1	118	90.8	36702.2	30694.9	37440.8	30927.1	40942.2	31499.8	35191.1	27265.8	37440.8	27342.4	39894.2	28093.7	96	96	96	96	96
High	Master Protein	Q8WYP5-2	Isoform 2 of Protein ELYS OS=Homo sapiens GN=AHCTF1	AHCTF1	0	417.577	31.2473	65	163	65	1	2301	255.841	6.58	High	High	High	High	High	High	0.975	0.952	0.938	-0.04	-0.07	-0.09	99.7	97.2	102.5	97.6	104.7	98.2	31045.3	30256.5	31911.3	30382.6	32588.6	30577.8	29767.2	26876.4	31911.3	26860.9	31754.5	27271.4	73	73	73	73	73
High	Master Protein	P40939	Trifunctional enzyme subunit alpha, mitochondrial OS=Homo sapiens GN=HADHA PE=1 SV=2	HADHA	0	417.183	58.5845	38	235	38	1	763	82.947	9.04	High	High	High	High	High	High	1.336	1.261	1.254	0.42	0.33	0.33	84.7	113.1	88.8	112	89.3	112	42031.7	56135.3	44075.8	55565.9	44315.3	55551.3	40301.2	49864.2	44075.8	49125.2	43181	49544.4	57	57	57	57	57
High	Master Protein	Q15029	116 kDa U5 small nuclear ribonucleoprotein component OS=Homo sapiens GN=EFTUD2 PE=1 SV=1	EFTUD2	0	416.859	57.5103	41	218	40	1	972	109.366	5	High	High	High	High	High	High	0.922	0.958	0.945	-0.12	-0.06	-0.08	104.5	96.4	101.9	97.7	102.6	97	35129.2	32396.6	34263.8	32835.9	34510.3	32606.4	33682.9	28777.4	34263.8	29029.9	33627	29080.6	50	50	50	50	50
High	Master Protein	P78371	T-complex protein 1 subunit beta OS=Homo sapiens GN=CCT2 PE=1 SV=4	CCT2	0	414.318	74.5794	34	245	34	1	535	57.452	6.46	High	High	High	High	High	High	0.883	1.006	1.052	-0.18	0.01	0.07	112.5	99.4	98.8	99.3	92.6	97.4	44881.8	39629.6	39406.6	39628.5	36933.8	38851.9	43034	35202.4	39406.6	35035.2	35988.4	34650.8	54	54	54	54	54
High	Master Protein	P26038	Moesin OS=Homo sapiens GN=MSN PE=1 SV=3	MSN	0	414.281	62.3917	49	370	35	1	577	67.778	6.4	High	High	High	High	High	High	0.854	0.88	0.909	-0.23	-0.18	-0.14	110.4	94.2	105.4	92.7	103.3	93.9	86782.7	74078.3	82852.9	72888.1	81220.6	73790.9	83209.8	65802.7	82852.9	64439.7	79141.7	65811.7	69	69	69	69	69
High	Master Protein	Q6DD88	Atlastin-3 OS=Homo sapiens GN=ATL3 PE=1 SV=1	ATL3	0	412.3	60.2588	26	311	25	1	541	60.503	5.66	High	High	High	High	High	High	1.165	1.157	1.136	0.22	0.21	0.18	92.5	107.8	92.2	106.6	94	106.8	38345.1	44664	38183.5	44189.9	38961.8	44267.9	36766.4	39674.4	38183.5	39067.9	37964.5	39481.1	47	47	47	47	47
High	Master Protein	P21796	Voltage-dependent anion-selective channel protein 1 OS=Homo sapiens GN=VDAC1 PE=1 SV=2	VDAC1	0	409.253	82.3322	19	518	18	1	283	30.754	8.54	High	High	High	High	High	High	1.201	1.112	1.106	0.26	0.15	0.15	87.6	105.3	95.6	106.3	97.4	107.7	92043.6	110574	100426	111685	102288	113119	88254.1	98221	100426	98739.4	99670	100887	40	40	40	40	40
High	Master Protein	Q92945	Far upstream element-binding protein 2 OS=Homo sapiens GN=KHSRP PE=1 SV=4	KHSRP	0	407.01	66.3854	38	290	35	1	711	73.07	7.3	High	High	High	High	High	High	1.005	0.999	1.035	0.01	0	0.05	98.3	98.8	101.3	101.2	98.5	102	46251	46484.5	47653.6	47619.4	46363.3	48000.2	44346.8	41291.5	47653.6	42099.8	45176.6	42809.8	58	58	58	58	58
High	Master Protein	P55060	Exportin-2 OS=Homo sapiens GN=CSE1L PE=1 SV=3	CSE1L	0	405.1	49.8455	45	203	45	1	971	110.346	5.77	High	High	High	High	High	High	0.938	1.009	1.078	-0.09	0.01	0.11	106	99.4	99.4	100.3	93.8	101.1	44013.4	41268.7	41258.8	41617.9	38941.6	41963.7	42201.3	36658.4	41258.8	36794	37944.8	37426.1	61	61	61	61	61
High	Master Protein	Q14152	Eukaryotic translation initiation factor 3 subunit A OS=Homo sapiens GN=EIF3A PE=1 SV=1	EIF3A	0	403.644	50.1447	70	227	70	1	1382	166.468	6.79	High	High	High	High	High	High	0.756	0.804	0.884	-0.4	-0.32	-0.18	117.8	89.1	112.1	90.1	101.3	89.5	45407.7	34321.5	43207.9	34730.7	39057	34510.5	43538.3	30487.3	43207.9	30705.1	38057.3	30778.8	78	78	78	78	78
High	Master Protein	P11940	Polyadenylate-binding protein 1 OS=Homo sapiens GN=PABPC1 PE=1 SV=2	PABPC1	0	403.377	61.0063	36	364	7	1	636	70.626	9.5	High	High	High	High	High	High	0.928	0.896	0.916	-0.11	-0.16	-0.13	103.6	96.1	106.1	95	104	95.2	46823.8	43446.6	47939.3	42955.4	47003.9	43032.4	44896	38593	47939.3	37976.4	45800.8	38379.2	39	39	39	39	39
High	Master Protein	P11717	Cation-independent mannose-6-phosphate receptor OS=Homo sapiens GN=IGF2R PE=1 SV=3	IGF2R	0	402.925	34.4039	78	188	78	1	2491	274.199	5.94	High	High	High	High	High	High	1.064	1.047	1.008	0.09	0.07	0.01	94	100	98.9	103.6	101.4	102.2	39038.8	41533.4	41078.9	43022.7	42111.2	42431.3	37431.6	36893.5	41078.9	38036	41033.3	37843.1	78	78	78	78	78
High	Master Protein	Q15075	Early endosome antigen 1 OS=Homo sapiens GN=EEA1 PE=1 SV=2	EEA1	0	400.264	50.1063	70	150	70	1	1411	162.367	5.68	High	High	High	High	High	High	0.99	0.952	1.021	-0.01	-0.07	0.03	101.9	100.9	104.9	99.8	95.3	97.3	39030.6	38654.9	40191.9	38251.7	36513	37274.4	37423.7	34336.6	40191.9	33818	35578.4	33243.8	74	74	74	74	74
High	Master Protein	P27797	Calreticulin OS=Homo sapiens GN=CALR PE=1 SV=1	CALR	0	400.034	67.1463	28	411	28	1	417	48.112	4.44	High	High	High	High	High	High	1.236	1.147	1.118	0.31	0.2	0.16	90	111.3	92.7	106.3	94.2	105.3	66042.8	81647	68011.1	78003.6	69120.3	77264.9	63323.8	72525.8	68011.1	68962.2	67351.1	68910.1	51	51	51	51	51
High	Master Protein	P04843	Dolichyl-diphosphooligosaccharide--protein glycosyltransferase subunit 1 OS=Homo sapiens GN=RPN1 PE=1 SV=1	RPN1	0	398.981	69.3575	39	497	39	1	607	68.527	6.38	High	High	High	High	High	High	1.196	1.163	1.114	0.26	0.22	0.16	89.9	107.5	92.6	107.7	95.7	106.6	74735.9	89363	77011.5	89530.1	79541	88602.4	71659	79379.8	77011.5	79152.7	77505	79021.6	53	53	53	53	53
High	Master Protein	Q9Y520-7	Isoform 7 of Protein PRRC2C OS=Homo sapiens GN=PRRC2C	PRRC2C	0	398.637	33.6439	80	166	79	1	2898	316.888	9.13	High	High	High	High	High	High	0.885	0.881	0.928	-0.18	-0.18	-0.11	107.1	94.8	107.6	94.8	101.5	94.2	35474.1	31410.1	35633.2	31409.8	33599.7	31184.7	34013.6	27901.1	35633.2	27769.1	32739.7	27812.6	87	87	87	87	87
High	Master Protein	P04844-2	Isoform 2 of Dolichyl-diphosphooligosaccharide--protein glycosyltransferase subunit 2 OS=Homo sapiens GN=RPN2	RPN2	0	396.214	55.7724	26	231	1	1	615	67.681	6.06	High	High	High	High	High	High	1.158	1.125	1.083	0.21	0.17	0.12	92.6	107.2	94.1	105.8	96.2	104.2	31185.4	36117.1	31694.6	35658.1	32407.3	35100.6	29901.5	32082.3	31694.6	31525	31577.8	31305.1	45	45	45	45	45
High	Master Protein	A8MXP9	Matrin-3 OS=Homo sapiens GN=MATR3 PE=1 SV=1	MATR3	0	395.627	51.7318	45	267	2	1	895	99.905	6.04	High	High	High	High	High	High	0.934	0.924	0.897	-0.1	-0.11	-0.16	100.6	93.9	104.8	96.8	107.5	96.5	57243.4	53455.9	59642.6	55089.9	61188.6	54904.2	54886.7	47484.1	59642.6	48704.4	59622.4	48967.3	56	56	56	56	56
High	Master Protein	P43243	Matrin-3 OS=Homo sapiens GN=MATR3 PE=1 SV=2	MATR3	0	393.199	50.2952	44	265	1	1	847	94.565	6.25	High	High	High	High	High	High	0.976	1.085	0.999	-0.04	0.12	0	102.4	99.8	96.5	104.7	98.3	98.2	133.4	130.1	125.8	136.5	128.2	128	127.9	115.6	125.8	120.7	124.9	114.2	1	1	1	1	1
High	Master Protein	Q9BSJ8-2	Isoform 2 of Extended synaptotagmin-1 OS=Homo sapiens GN=ESYT1	ESYT1	0	392.996	49.6409	44	187	1	1	1114	123.925	5.78	High	High	High	High	High	High	0.933	1.194	1.319	-0.1	0.26	0.4	103	96.1	88.9	106.1	88.7	117.1	95.9	89.5	82.7	98.8	82.6	109	92	79.5	82.7	87.3	80.5	97.2	1	1	1	1	1
High	Master Protein	P20020	Plasma membrane calcium-transporting ATPase 1 OS=Homo sapiens GN=ATP2B1 PE=1 SV=3	ATP2B1	0	392.917	37.0429	43	207	29	1	1258	138.668	6.04	High	High	High	High	High	High	1.182	1.155	1.107	0.24	0.21	0.15	91.1	107.7	92.8	107.2	95.5	105.7	35605.7	42098.6	36306.9	41917.7	37342.5	41351.9	34139.8	37395.6	36306.9	37059	36386.7	36880.4	55	55	55	55	55
High	Master Protein	Q15393	Splicing factor 3B subunit 3 OS=Homo sapiens GN=SF3B3 PE=1 SV=4	SF3B3	0	392.781	52.0953	48	237	48	1	1217	135.492	5.26	High	High	High	High	High	High	0.947	0.948	0.942	-0.08	-0.08	-0.09	101.6	96.2	102.5	97.2	104.3	98.2	44723.9	42337.5	45137.2	42804	45893.8	43215.8	42882.6	37607.8	45137.2	37842.6	44719.1	38542.8	62	62	62	62	62
High	Master Protein	Q9NU22	Midasin OS=Homo sapiens GN=MDN1 PE=1 SV=2	MDN1	0	391.846	20.0679	94	146	93	1	5596	632.42	5.68	High	High	High	High	High	High	0.95	0.93	0.927	-0.07	-0.11	-0.11	101.3	96.2	103.5	96.2	105.3	97.6	30283.3	28754	30919.3	28742.3	31456.2	29163.3	29036.5	25541.8	30919.3	25410.8	30651	26009.8	89	89	89	89	89
High	Master Protein	Q92621	Nuclear pore complex protein Nup205 OS=Homo sapiens GN=NUP205 PE=1 SV=3	NUP205	0	391.554	35.0895	59	192	59	1	2012	227.776	6.19	High	High	High	High	High	High	0.989	0.984	0.977	-0.02	-0.02	-0.03	100.1	99	100.3	98.7	102.1	99.8	39214.2	38786.2	39312.7	38675	40022.1	39096.1	37599.8	34453.2	39312.7	34192.2	38997.7	34868.6	62	62	62	62	62
High	Master Protein	Q9BSJ8	Extended synaptotagmin-1 OS=Homo sapiens GN=ESYT1 PE=1 SV=1	ESYT1	0	391.394	49.1848	45	193	2	1	1104	122.78	5.83	High	High	High	High	High	High	1.156	1.146	1.115	0.21	0.2	0.16	91.8	106.1	92.8	106.4	96	107	32154.2	37163.6	32496.1	37251.8	33616.3	37477.3	30830.4	33011.9	32496.1	32933.9	32755.8	33424.8	57	57	57	57	57
High	Master Protein	Q9UIG0	Tyrosine-protein kinase BAZ1B OS=Homo sapiens GN=BAZ1B PE=1 SV=2	BAZ1B	0	390.078	45.1787	64	173	64	1	1483	170.796	8.48	High	High	High	High	High	High	0.977	0.942	0.917	-0.03	-0.09	-0.12	99.2	97	103.2	97.3	106	97.3	35124.1	34324	36540.6	34436.8	37540.7	34428.5	33678	30489.5	36540.6	30445.3	36579.8	30705.7	69	69	69	69	69
High	Master Protein	Q92900	Regulator of nonsense transcripts 1 OS=Homo sapiens GN=UPF1 PE=1 SV=2	UPF1	0	387.795	55.6244	49	143	49	1	1129	124.267	6.61	High	High	High	High	High	High	0.955	0.988	0.998	-0.07	-0.02	0	104.1	99.5	101.1	99.8	97.8	97.7	24284.8	23197.5	23568.5	23274.6	22811.5	22771.3	23285	20606	23568.5	20576.8	22227.6	20309	62	62	62	62	62
High	Master Protein	P31040	Succinate dehydrogenase [ubiquinone] flavoprotein subunit, mitochondrial OS=Homo sapiens GN=SDHA PE=1 SV=2	SDHA	0	387.154	64.759	33	240	33	1	664	72.645	7.39	High	High	High	High	High	High	1.092	1.042	1.034	0.13	0.06	0.05	93.6	102.2	98.5	102.6	99.9	103.3	38780.7	42349.3	40809.8	42539.8	41400.2	42826.9	37184.1	37618.3	40809.8	37609	40340.5	38195.9	50	50	50	50	50
High	Master Protein	Q14683	Structural maintenance of chromosomes protein 1A OS=Homo sapiens GN=SMC1A PE=1 SV=2	SMC1A	0	386.912	55.5556	68	190	68	1	1233	143.144	7.64	High	High	High	High	High	High	0.925	0.913	0.947	-0.11	-0.13	-0.08	104.2	96.3	104.4	95.4	102.6	97.1	45305.1	41902.3	45424.4	41474	44612.5	42241.9	43439.9	37221.2	45424.4	36666.7	43470.6	37674.2	72	72	72	72	72
High	Master Protein	P36776	Lon protease homolog, mitochondrial OS=Homo sapiens GN=LONP1 PE=1 SV=2	LONP1	0	385.752	46.2982	40	202	40	1	959	106.422	6.39	High	High	High	High	High	High	1.174	1.077	1.081	0.23	0.11	0.11	90.4	106.1	97.5	105	96.5	104.3	33776.9	39639.3	36419.6	39219.6	36047.7	38962.4	32386.3	35211	36419.6	34673.6	35125	34749.3	57	57	57	57	57
High	Master Protein	Q8WXH0-2	Isoform 2 of Nesprin-2 OS=Homo sapiens GN=SYNE2	SYNE2	0	385.744	16.9104	99	124	99	1	6907	798.362	5.36	High	High	High	High	High	High	1.097	1.11	1.104	0.13	0.15	0.14	94.7	103.8	94.5	104.9	96.1	106.1	28067	30777	28004	31091.9	28473.2	31444	26911.5	27338.8	28004	27488.1	27744.4	28043.9	83	83	83	83	83
High	Master Protein	O95202	LETM1 and EF-hand domain-containing protein 1, mitochondrial OS=Homo sapiens GN=LETM1 PE=1 SV=1	LETM1	0	383.903	58.5927	38	209	38	1	739	83.302	6.7	High	High	High	High	High	High	1.087	1.106	1.049	0.12	0.15	0.07	96.3	104.6	95.1	105.2	97	101.8	38255.7	41574.7	37791.6	41792.5	38555	40440.1	36680.7	36930.2	37791.6	36948.4	37568.1	36067.2	54	54	54	54	54
High	Master Protein	Q5UIP0	Telomere-associated protein RIF1 OS=Homo sapiens GN=RIF1 PE=1 SV=2	RIF1	0	381.527	33.1311	71	156	71	1	2472	274.294	5.52	High	High	High	High	High	High	0.719	0.719	0.728	-0.48	-0.48	-0.46	115.1	82.8	116.4	83.7	116.9	85.1	32254.3	23191.8	32592.2	23447.3	32745.3	23841.5	30926.4	20600.9	32592.2	20729.5	31907.1	21263.5	75	75	75	75	75
High	Master Protein	Q9H583	HEAT repeat-containing protein 1 OS=Homo sapiens GN=HEATR1 PE=1 SV=3	HEATR1	0	379.303	35.8209	67	166	67	1	2144	242.215	6.54	High	High	High	High	High	High	0.957	0.954	0.94	-0.06	-0.07	-0.09	101.2	96.9	102.5	97.8	104	97.7	36844.9	35266	37306.2	35588	37854.1	35567.3	35328	31326.3	37306.2	31463	36885.2	31721.3	77	77	77	77	77
High	Master Protein	P08133	Annexin A6 OS=Homo sapiens GN=ANXA6 PE=1 SV=3	ANXA6	0	378.81	71.471	48	281	17	1	673	75.826	5.6	High	High	High	High	High	High	0.627	0.665	0.655	-0.67	-0.59	-0.61	124.6	78.2	118.3	78.6	121	79.3	58116.7	36463.8	55148.6	36669.6	56436.6	36962.9	55724.1	32390.3	55148.6	32419.2	54992	32966	59	59	59	59	59
High	Master Protein	O00410-3	Isoform 3 of Importin-5 OS=Homo sapiens GN=IPO5	IPO5	0	378.282	48.4305	42	179	39	1	1115	125.464	4.92	High	High	High	High	High	High	0.922	1.012	1.024	-0.12	0.02	0.03	106.4	98.1	99.4	100.7	96.5	98.8	39088.3	36037.5	36520.9	36964.7	35442.1	36298.3	37479	32011.6	36520.9	32680.1	34534.9	32373.3	58	58	58	58	58
High	Master Protein	A0A087WUT6	Eukaryotic translation initiation factor 5B OS=Homo sapiens GN=EIF5B PE=1 SV=1	EIF5B	0	376.493	41.0656	49	154	48	1	1220	138.597	5.58	High	High	High	High	High	High	0.851	0.895	0.956	-0.23	-0.16	-0.06	113	96.1	105.5	94.5	97.6	93.3	35692	30361.5	33317	29830	30813.6	29463	34222.6	26969.7	33317	26372.4	30024.9	26277.1	54	54	54	54	54
High	Master Protein	P13010	X-ray repair cross-complementing protein 5 OS=Homo sapiens GN=XRCC5 PE=1 SV=3	XRCC5	0	376.18	62.8415	42	220	42	1	732	82.652	5.81	High	High	High	High	High	High	0.959	0.991	1.058	-0.06	-0.01	0.08	105.5	101.2	100.2	99.3	94.1	99.6	35666.9	34206.4	33877.1	33570.1	31816	33646.5	34198.5	30385	33877.1	29679	31001.6	30008.2	52	52	52	52	52
High	Master Protein	Q13200	26S proteasome non-ATPase regulatory subunit 2 OS=Homo sapiens GN=PSMD2 PE=1 SV=3	PSMD2	0	375.551	63.326	46	160	46	1	908	100.136	5.2	High	High	High	High	High	High	0.883	0.95	1	-0.18	-0.07	0	109.8	97	102.8	97.7	96.3	96.3	32959.9	29109.8	30855.1	29319	28896.2	28896.5	31602.9	25857.8	30855.1	25920.6	28156.6	25771.9	55	55	55	55	55
High	Master Protein	P27824-2	Isoform 2 of Calnexin OS=Homo sapiens GN=CANX	CANX	0	373.47	50.5582	40	575	28	1	627	71.458	4.7	High	High	High	High	High	High	1.183	1.184	1.121	0.24	0.24	0.16	91.9	108.8	91.2	108	94.4	105.8	121904	144214	120896	143165	125123	140250	116886	128103	120896	126571	121920	125085	52	52	52	52	52
High	Master Protein	P07996	Thrombospondin-1 OS=Homo sapiens GN=THBS1 PE=1 SV=2	THBS1	0	372.81	39.6581	45	236	44	1	1170	129.3	4.94	High	High	High	High	High	High	0.489	0.481	0.474	-1.03	-1.06	-1.08	131.1	64.1	134.8	64.8	139.2	66	55936.8	27376	57548.2	27663	59410.9	28159.9	53633.9	24317.7	57548.2	24456.6	57890.2	25114.9	61	61	61	61	61
High	Master Protein	P53618	Coatomer subunit beta OS=Homo sapiens GN=COPB1 PE=1 SV=3	COPB1	0	372.698	54.7744	43	203	43	1	953	107.074	6.05	High	High	High	High	High	High	0.974	1.046	1.085	-0.04	0.07	0.12	104.5	101.8	98	102.5	92.7	100.5	39712.3	38668.3	37235.8	38962.4	35208.9	38187.4	38077.4	34348.5	37235.8	34446.3	34307.7	34058.1	56	56	56	56	56
High	Master Protein	Q6PEY2	Tubulin alpha-3E chain OS=Homo sapiens GN=TUBA3E PE=1 SV=2	TUBA3E	0	371.641	40.8889	14	535	1	1	450	49.827	5.14	High	High	High	High	High	High	0.987	1.175	1.322	-0.02	0.23	0.4	105.1	103.7	89.8	105.5	84.4	111.6	126.1	124.4	107.7	126.6	101.3	133.9	120.9	110.5	107.7	111.9	98.7	119.4	1	1	1	1	1
High	Master Protein	P34932	Heat shock 70 kDa protein 4 OS=Homo sapiens GN=HSPA4 PE=1 SV=4	HSPA4	0	370.835	65.5952	49	153	46	1	840	94.271	5.19	High	High	High	High	High	High	0.895	1.004	1.066	-0.16	0.01	0.09	109.9	98.3	100.3	100.7	92.4	98.5	38453.2	34401.6	35104.5	35239	32337.2	34481.9	36870	30558.4	35104.5	31154.5	31509.5	30753.3	58	58	58	58	58
High	Master Protein	P63010-2	Isoform 2 of AP-2 complex subunit beta OS=Homo sapiens GN=AP2B1	AP2B1	0	370.457	50.4732	47	231	27	1	951	105.625	5.34	High	High	High	High	High	High	1.007	0.992	1.011	0.01	-0.01	0.02	100.2	100.8	101	100.2	98.3	99.4	50182.1	50513.4	50594	50205.1	49239.9	49793.5	48116.1	44870.3	50594	44385.9	47979.5	44409.2	65	65	65	65	65
High	Master Protein	Q13423	NAD(P) transhydrogenase, mitochondrial OS=Homo sapiens GN=NNT PE=1 SV=3	NNT	0	370.239	41.0681	40	178	40	1	1086	113.823	8.09	High	High	High	High	High	High	1.105	1.077	1.028	0.14	0.11	0.04	93.9	103.8	96.6	104	99.5	102.3	36332.8	40154.8	37380.3	40266.3	38494.6	39587.4	34837	35668.9	37380.3	35599.1	37509.3	35306.7	47	47	47	47	47
High	Master Protein	P19338	Nucleolin OS=Homo sapiens GN=NCL PE=1 SV=3	NCL	0	370.099	46.4789	47	604	47	1	710	76.568	4.7	High	High	High	High	High	High	0.84	0.803	0.833	-0.25	-0.32	-0.26	110.2	92.6	111.6	89.6	106.9	89	153850	129301	155849	125073	149245	124316	147516	114856	155849	110576	145425	110874	63	63	63	63	63
High	Master Protein	Q8N766	ER membrane protein complex subunit 1 OS=Homo sapiens GN=EMC1 PE=1 SV=1	EMC1	0	367.541	51.4602	42	150	42	1	993	111.689	7.66	High	High	High	High	High	High	1.14	1.082	1.08	0.19	0.11	0.11	92.1	105	96.5	104.5	97.1	104.9	29843	34016.2	31287.6	33853.7	31476.2	33985.1	28614.3	30216.1	31287.6	29929.7	30670.5	30310.2	56	56	56	56	56
High	Master Protein	Q14676	Mediator of DNA damage checkpoint protein 1 OS=Homo sapiens GN=MDC1 PE=1 SV=3	MDC1	0	367.214	39.6841	53	117	53	1	2089	226.529	5.47	High	High	High	High	High	High	1.09	1.113	1.099	0.12	0.15	0.14	95.5	104.1	94.8	105.5	95.3	104.8	15195	16562.8	15076.8	16780	15166.9	16672.9	14569.4	14712.5	15076.8	14835.1	14778.7	14870	57	57	57	57	57
High	Master Protein	Q14974	Importin subunit beta-1 OS=Homo sapiens GN=KPNB1 PE=1 SV=2	KPNB1	0	366.852	43.0365	33	247	33	1	876	97.108	4.78	High	High	High	High	High	High	0.864	0.902	0.899	-0.21	-0.15	-0.15	107.7	93	105	94.6	105.2	94.6	52640.8	45472.2	51323.6	46275.9	51422.2	46245.6	50473.5	40392.3	51323.6	40912.1	50106	41245	51	51	51	51	51
High	Master Protein	P51659	Peroxisomal multifunctional enzyme type 2 OS=Homo sapiens GN=HSD17B4 PE=1 SV=3	HSD17B4	0	366.067	67.663	40	169	40	1	736	79.636	8.84	High	High	High	High	High	High	1.32	1.308	1.278	0.4	0.39	0.35	86	113.5	86.2	112.8	88.5	113.1	25548.3	33725.4	25611.2	33511.6	26297.9	33596	24496.5	29957.8	25611.2	29627.3	25624.8	29963.2	55	55	55	55	55
High	Master Protein	Q86UE4	Protein LYRIC OS=Homo sapiens GN=MTDH PE=1 SV=2	MTDH	0	364.375	53.4364	33	230	28	1	582	63.799	9.32	High	High	High	High	High	High	1.151	1.088	1.036	0.2	0.12	0.05	92.2	106.1	96.2	104.7	98.7	102.2	40519.8	46635.8	42283	46011.8	43363.8	44926.3	38851.6	41425.9	42283	40678.6	42253.8	40068.3	48	48	48	48	48
High	Master Protein	O60506	Heterogeneous nuclear ribonucleoprotein Q OS=Homo sapiens GN=SYNCRIP PE=1 SV=2	SYNCRIP	0	364.036	53.9326	35	323	1	1	623	69.56	8.59	High	High	High	High	High	High	0.952	0.939	0.923	-0.07	-0.09	-0.12	102.2	97.3	103	96.7	104.5	96.4	65195.7	62074.4	65729	61687.4	66688.8	61544.8	62511.6	55139.8	65729	54537.2	64981.8	54889.8	50	50	50	50	50
High	Master Protein	O60313-2	Isoform 2 of Dynamin-like 120 kDa protein, mitochondrial OS=Homo sapiens GN=OPA1	OPA1	0	364.004	53.8616	50	209	50	1	997	115.812	7.87	High	High	High	High	High	High	1.165	1.135	1.109	0.22	0.18	0.15	92.2	107.4	93.4	106	95.4	105.7	37477.3	43674.5	37970	43097.5	38782.3	43002	35934.4	38795.4	37970	38102.1	37789.6	38352.1	58	58	58	58	58
High	Master Protein	A6NHR9	Structural maintenance of chromosomes flexible hinge domain-containing protein 1 OS=Homo sapiens GN=SMCHD1 PE=1 SV=2	SMCHD1	0	363.808	40.5985	69	140	69	1	2005	226.231	7.3	High	High	High	High	High	High	1.031	1.087	1.102	0.04	0.12	0.14	99.4	102.5	96.3	104.7	93.8	103.3	35344.3	36432.9	34255	37241.3	33337.7	36732.9	33889.2	32362.8	34255	32924.7	32484.4	32760.9	71	71	71	71	71
High	Master Protein	P25705	ATP synthase subunit alpha, mitochondrial OS=Homo sapiens GN=ATP5A1 PE=1 SV=1	ATP5A1	0	363.569	60.9403	30	440	30	1	553	59.714	9.13	High	High	High	High	High	High	1.253	1.216	1.187	0.32	0.28	0.25	87.7	109.8	90.6	110.2	92.3	109.5	76950.5	96387.9	79518.5	96681.3	80965.6	96072.2	73782.4	85620	79518.5	85475	78893.2	85683.7	45	45	45	45	45
High	Master Protein	O95425-4	Isoform SV4 of Supervillin OS=Homo sapiens GN=SVIL	SVIL	0	362.206	37.3969	57	106	57	1	2182	244.371	6.89	High	High	High	High	High	High	0.958	0.916	0.922	-0.06	-0.13	-0.12	100.6	96.4	104.5	95.8	105.5	97.2	19918.1	19078.8	20687.2	18959.2	20882.1	19243.9	19098.1	16947.4	20687.2	16761.7	20347.6	17163	62	62	62	62	62
High	Master Protein	P00558	Phosphoglycerate kinase 1 OS=Homo sapiens GN=PGK1 PE=1 SV=3	PGK1	0	360.664	81.5348	31	267	31	1	417	44.586	8.1	High	High	High	High	High	High	0.983	1.065	1.057	-0.03	0.09	0.08	105.2	103.3	96.2	102.4	93.8	99.1	62184	61098.4	56854.9	60559.2	55433.7	58599.5	59623.9	54272.8	56854.9	53539.8	54014.8	52263	47	47	47	47	47
High	Master Protein	Q7L2E3-2	Isoform 2 of Putative ATP-dependent RNA helicase DHX30 OS=Homo sapiens GN=DHX30	DHX30	0	360.23	53.8462	58	216	58	1	1222	136.03	8.6	High	High	High	High	High	High	1.104	1.05	1.068	0.14	0.07	0.1	93.9	103.6	97.6	102.5	97.9	104.5	38356.7	42337.5	39891.1	41873.9	39989.8	42711.9	36777.5	37607.8	39891.1	37020.3	38966.2	38093.4	63	63	63	63	63
High	Master Protein	P39023	60S ribosomal protein L3 OS=Homo sapiens GN=RPL3 PE=1 SV=2	RPL3	0	360.014	60.0496	29	351	29	1	403	46.08	10.18	High	High	High	High	High	High	0.939	0.892	0.916	-0.09	-0.16	-0.13	103.1	96.8	106.1	94.7	104	95.2	62142.9	58354.4	63956.8	57060.1	62639.2	57368	59584.4	51835.4	63956.8	50446.2	61035.9	51164.7	46	46	46	46	46
High	Master Protein	P49790	Nuclear pore complex protein Nup153 OS=Homo sapiens GN=NUP153 PE=1 SV=2	NUP153	0	359.541	51.0508	55	135	1	1	1475	153.843	8.73	High	High	High	High	High	High	0.768	0.826	0.85	-0.38	-0.27	-0.23	122.1	93.8	106.1	87.7	102.9	87.5	730	560.7	634.4	524.3	615.7	523.3	699.9	498.1	634.4	463.6	599.9	466.7	2	2	2	2	2
High	Master Protein	Q14839-2	Isoform 2 of Chromodomain-helicase-DNA-binding protein 4 OS=Homo sapiens GN=CHD4	CHD4	0	359.333	37.0103	64	163	51	1	1940	220.709	5.97	High	High	High	High	High	High	0.894	0.909	0.929	-0.16	-0.14	-0.11	107.5	96.1	103.6	94.2	103	95.6	30774.6	27521.3	29660.7	26969.5	29476	27374.7	29507.6	24446.8	29660.7	23843.4	28721.5	24414.6	80	80	80	80	80
High	Master Protein	Q02218	2-oxoglutarate dehydrogenase, mitochondrial OS=Homo sapiens GN=OGDH PE=1 SV=3	OGDH	0	357.852	57.6735	51	157	51	1	1023	115.861	6.86	High	High	High	High	High	High	1.182	1.159	1.135	0.24	0.21	0.18	90.9	107.4	93.2	108	94	106.7	31662	37409	32468.2	37627.5	32736.9	37166.4	30358.5	33229.9	32468.2	33266.1	31899	33147.5	57	57	57	57	57
High	Master Protein	P50990	T-complex protein 1 subunit theta OS=Homo sapiens GN=CCT8 PE=1 SV=4	CCT8	0	357.841	77.0073	37	223	37	1	548	59.583	5.6	High	High	High	High	High	High	0.868	0.971	1.039	-0.2	-0.04	0.05	112.7	97.8	100.9	98	93.4	97.1	51664.4	44847.6	46262.6	44917.7	42835	44498.1	49537.4	39837.5	46262.6	39711.3	41738.6	39686.4	52	52	52	52	52
High	Master Protein	Q13310-3	Isoform 3 of Polyadenylate-binding protein 4 OS=Homo sapiens GN=PABPC4	PABPC4	0	355.738	55.9091	40	304	29	1	660	72.345	9.35	High	High	High	High	High	High	0.922	0.923	0.937	-0.12	-0.12	-0.09	104.6	96.5	104.1	96.1	102.6	96.1	81392.1	75020.6	81003.2	74756.6	79774.6	74722.6	78041.2	66639.7	81003.2	66091.6	77732.7	66642.7	57	57	57	57	57
High	Master Protein	P12956	X-ray repair cross-complementing protein 6 OS=Homo sapiens GN=XRCC6 PE=1 SV=2	XRCC6	0	354.374	61.0837	41	275	41	1	609	69.799	6.64	High	High	High	High	High	High	0.973	0.993	1.063	-0.04	-0.01	0.09	104.9	102.1	100.1	99.3	93.8	99.7	58618.2	57063.3	55905.4	55486.7	52420.9	55719.5	56204.9	50688.5	55905.4	49055.3	51079.1	49694.4	50	50	50	50	50
High	Master Protein	P08195-4	Isoform 4 of 4F2 cell-surface antigen heavy chain OS=Homo sapiens GN=SLC3A2	SLC3A2	0	353.734	45.8396	30	242	25	1	661	71.079	4.97	High	High	High	High	High	High	0.99	0.938	0.907	-0.02	-0.09	-0.14	99.3	98.3	103.3	97	106	96.1	56194.5	55608.6	58475.8	54861.2	59989	54393.4	53880.9	49396.3	58475.8	48502.3	58453.5	48511.7	39	39	39	39	39
High	Master Protein	P22314	Ubiquitin-like modifier-activating enzyme 1 OS=Homo sapiens GN=UBA1 PE=1 SV=3	UBA1	0	352.952	45.8412	39	148	39	1	1058	117.774	5.76	High	High	High	High	High	High	0.987	1.108	1.13	-0.02	0.15	0.18	105.1	103.7	94.5	104.7	90.2	101.9	30411.8	30015.4	27336.6	30296.8	26092.7	29475	29159.7	26662.2	27336.6	26785.1	25424.8	26287.8	44	44	44	44	44
High	Master Protein	P53396-2	Isoform 2 of ATP-citrate synthase OS=Homo sapiens GN=ACLY	ACLY	0	352.728	51.0541	49	168	49	1	1091	119.695	7.33	High	High	High	High	High	High	0.834	0.922	0.999	-0.26	-0.12	0	114.3	95.3	103.4	95.3	95.9	95.8	42790	35692.9	38697.4	35677	35909.6	35874.3	41028.3	31705.5	38697.4	31541.7	34990.4	31995.1	61	61	61	61	61
High	Master Protein	Q9NYU2	UDP-glucose:glycoprotein glucosyltransferase 1 OS=Homo sapiens GN=UGGT1 PE=1 SV=3	UGGT1	0	352.032	41.3505	48	157	47	1	1555	177.078	5.63	High	High	High	High	High	High	1.111	1.066	1.06	0.15	0.09	0.08	93.8	104.3	97.2	103.6	97.6	103.4	21933	24367.1	22716.1	24224.5	22810.9	24177.6	21030	21644.9	22716.1	21416.6	22227	21563.2	59	59	59	59	59
High	Master Protein	P60842	Eukaryotic initiation factor 4A-I OS=Homo sapiens GN=EIF4A1 PE=1 SV=1	EIF4A1	0	351.96	64.2857	25	377	13	1	406	46.125	5.48	High	High	High	High	High	High	0.847	0.91	0.965	-0.24	-0.14	-0.05	112.3	95.1	104.5	95	98.3	94.8	78132.6	66202.7	72704.2	66133.1	68416.6	65994.1	74915.8	58806.9	72704.2	58467.6	66665.4	58858	42	42	42	42	42
High	Master Protein	P43304	Glycerol-3-phosphate dehydrogenase, mitochondrial OS=Homo sapiens GN=GPD2 PE=1 SV=3	GPD2	0	351.496	67.9505	42	179	42	1	727	80.802	7.69	High	High	High	High	High	High	1.164	1.157	1.137	0.22	0.21	0.18	91.2	106.1	92.7	107.3	94.9	107.8	32309.7	37606.4	32851.2	38017.8	33614.5	38205	30979.5	33405.2	32851.2	33611.2	32754.1	34073.8	54	54	54	54	54
High	Master Protein	O00159-3	Isoform 3 of Unconventional myosin-Ic OS=Homo sapiens GN=MYO1C	MYO1C	0	351.198	46.8391	43	180	43	1	1044	119.554	9.45	High	High	High	High	High	High	1.003	0.944	0.931	0	-0.08	-0.1	97.3	97.6	102.9	97.1	106.2	98.9	33866.5	33958.6	35812.5	33803.6	36964.3	34415.1	32472.2	30164.9	35812.5	29885.4	36018.2	30693.7	54	54	54	54	54
High	Master Protein	O43390	Heterogeneous nuclear ribonucleoprotein R OS=Homo sapiens GN=HNRNPR PE=1 SV=1	HNRNPR	0	350.953	49.921	32	346	2	1	633	70.899	8.13	High	High	High	High	High	High	1.034	1.026	1.009	0.05	0.04	0.01	98	101.3	98.9	101.5	99.7	100.6	46985.6	48581.7	47393.7	48649.2	47804.3	48232.9	45051.2	43154.4	47393.7	43010.2	46580.7	43017.4	29	29	29	29	29
High	Master Protein	Q92598	Heat shock protein 105 kDa OS=Homo sapiens GN=HSPH1 PE=1 SV=1	HSPH1	0	349.427	58.5082	44	161	40	1	858	96.804	5.39	High	High	High	High	High	High	0.857	0.942	0.967	-0.22	-0.09	-0.05	109.4	93.8	104.2	98.2	98.8	95.6	38986.6	33414.6	37135	34978.7	35223.7	34074.1	37381.5	29681.7	37135	30924.4	34322.1	30389.6	47	47	47	47	47
High	Master Protein	P09651-2	Isoform A1-A of Heterogeneous nuclear ribonucleoprotein A1 OS=Homo sapiens GN=HNRNPA1	HNRNPA1	0	348.919	84.6875	25	668	19	1	320	34.175	9.23	High	High	High	High	High	High	0.973	0.951	0.955	-0.04	-0.07	-0.07	99.5	96.8	102.3	97.3	104.4	99.7	78496.9	76367.8	80775.9	76806.7	82430.8	78680.3	75265.1	67836.4	80775.9	67904	80320.9	70172.4	33	33	33	33	33
High	Master Protein	P42166	Lamina-associated polypeptide 2, isoform alpha OS=Homo sapiens GN=TMPO PE=1 SV=2	TMPO	0	347.796	65.7061	35	189	24	1	694	75.446	7.66	High	High	High	High	High	High	0.861	0.911	0.915	-0.22	-0.14	-0.13	109.5	94.2	104.5	95.1	102.7	94	29483.7	25371.7	28129.9	25616.3	27654.3	25310.1	28269.9	22537.3	28129.9	22647.1	26946.5	22573.3	45	45	45	45	45
High	Master Protein	Q13428-4	Isoform 4 of Treacle protein OS=Homo sapiens GN=TCOF1	TCOF1	0	347.642	36.7454	60	175	5	1	1524	155.836	8.95	High	High	High	High	High	High	0.856	0.872	0.891	-0.22	-0.2	-0.17	109.5	93.7	107.2	93.5	103.7	92.4	49082.8	42016.9	48075.4	41906.1	46515	41441.6	47062	37323	48075.4	37048.8	45324.4	36960.4	64	64	64	64	64
High	Master Protein	P49790-3	Isoform 3 of Nuclear pore complex protein Nup153 OS=Homo sapiens GN=NUP153	NUP153	0	346.705	49.4688	55	131	1	1	1506	157.24	8.84	High	High	High	High	High	High	0.862	0.824	0.846	-0.21	-0.28	-0.24	104.7	90.2	111	91.5	109.8	92.9	32180.6	27728.9	34135.9	28134.9	33749.5	28556	30855.7	24631.2	34135.9	24873.8	32885.6	25468.2	55	55	55	55	55
High	Master Protein	A2A274	Aconitate hydratase, mitochondrial OS=Homo sapiens GN=ACO2 PE=1 SV=1	ACO2	0	346.56	57.2671	37	181	37	1	805	87.765	7.37	High	High	High	High	High	High	1.359	1.237	1.254	0.44	0.31	0.33	83.8	113.8	90.1	111.4	89.1	111.8	27825.7	37805	29925.7	37016.9	29599.8	37130.3	26680.1	33581.6	29925.7	32726.3	28842.2	33115.3	52	52	52	52	52
High	Master Protein	P24752	Acetyl-CoA acetyltransferase, mitochondrial OS=Homo sapiens GN=ACAT1 PE=1 SV=1	ACAT1	0	345.876	64.8712	22	200	22	1	427	45.171	8.85	High	High	High	High	High	High	1.295	1.159	1.193	0.37	0.21	0.25	85.9	111.2	93.6	108.5	91.5	109.2	34397	44538.4	37488.4	43456	36654.7	43721.9	32980.8	39562.8	37488.4	38419.1	35716.5	38994.2	42	42	42	42	42
High	Master Protein	P21589	5'-nucleotidase OS=Homo sapiens GN=NT5E PE=1 SV=1	NT5E	0	344.55	54.7038	26	203	26	1	574	63.327	7.03	High	High	High	High	High	High	1.131	1.1	1.07	0.18	0.14	0.1	94.1	106.4	94.5	103.9	97.1	103.9	32412.2	36642.3	32550.2	35794.7	33441.1	35790.5	31077.8	32548.8	32550.2	31645.8	32585.1	31920.4	43	43	43	43	43
High	Master Protein	P22626	Heterogeneous nuclear ribonucleoproteins A2/B1 OS=Homo sapiens GN=HNRNPA2B1 PE=1 SV=2	HNRNPA2B1	0	341.826	67.4221	27	677	22	1	353	37.407	8.95	High	High	High	High	High	High	1.024	1.03	1.019	0.03	0.04	0.03	96.1	98.5	99	102.1	101.2	103.1	123630	126621	127368	131246	130147	132575	118540	112476	127368	116033	126815	118239	44	44	44	44	44
High	Master Protein	P27708	CAD protein OS=Homo sapiens GN=CAD PE=1 SV=3	CAD	0	340.836	34.7416	54	120	50	1	2225	242.829	6.46	High	High	High	High	High	High	0.929	0.951	1.002	-0.11	-0.07	0	106	98.5	102.9	97.8	97.3	97.5	22829.6	21212.1	22150.1	21063.9	20945.2	20982.1	21889.7	18842.4	22150.1	18622.4	20409.1	18713.3	57	57	57	57	57
High	Master Protein	Q00341	Vigilin OS=Homo sapiens GN=HDLBP PE=1 SV=2	HDLBP	0	338.79	46.1356	54	164	42	1	1268	141.368	6.87	High	High	High	High	High	High	0.892	0.892	0.942	-0.16	-0.17	-0.09	107.7	96.1	106	94.5	100.8	94.9	37123.5	33115.5	36550.2	32593.9	34744.1	32731.2	35595.1	29416	36550.2	28816	33854.8	29191.9	60	60	60	60	60
High	Master Protein	P17301	Integrin alpha-2 OS=Homo sapiens GN=ITGA2 PE=1 SV=1	ITGA2	0	336.204	38.95	34	136	9	1	1181	129.214	5.31	High	High	High	High	High	High	1.307	1.267	1.238	0.39	0.34	0.31	85.7	112	88.4	111.9	90.2	111.7	20895.2	27316.9	21545.3	27294.2	22002.6	27233.1	20035	24265.2	21545.3	24130.6	21439.4	24288.3	49	49	49	49	49
High	Master Protein	O00571	ATP-dependent RNA helicase DDX3X OS=Homo sapiens GN=DDX3X PE=1 SV=3	DDX3X	0	334.329	62.2356	40	275	14	1	662	73.198	7.18	High	High	High	High	High	High	0.952	0.895	0.902	-0.07	-0.16	-0.15	99.6	94.8	105.6	94.5	108	97.4	53222.2	50647.2	56405.9	50489.4	57690.5	52052.8	51031.1	44989.2	56405.9	44637.2	56213.8	46424.2	53	53	53	53	53
High	Master Protein	Q13435	Splicing factor 3B subunit 2 OS=Homo sapiens GN=SF3B2 PE=1 SV=2	SF3B2	0	334.067	45.5866	42	241	42	1	895	100.165	5.67	High	High	High	High	High	High	0.9	0.911	0.912	-0.15	-0.13	-0.13	105.7	95.1	104.5	95.2	104.4	95.2	57959.6	52136.3	57314.4	52222.8	57245.8	52209.3	55573.4	46311.9	57314.4	46169.6	55780.5	46563.8	55	55	55	55	55
High	Master Protein	P01892	HLA class I histocompatibility antigen, A-2 alpha chain OS=Homo sapiens GN=HLA-A PE=1 SV=1	HLA-A	0	333.212	60	19	321	10	1	365	40.896	6.99	High	High	High	High	High	High	1.056	1.018	0.999	0.08	0.03	0	95.9	101.3	99.1	100.9	101.4	101.4	54800	57868.7	56601	57624.9	57946.4	57910.6	52543.9	51403.9	56601	50945.6	56463.2	51648.6	34	34	34	34	34
High	Master Protein	P06748	Nucleophosmin OS=Homo sapiens GN=NPM1 PE=1 SV=2	NPM1	0	333.003	53.4014	18	629	5	1	294	32.555	4.78	High	High	High	High	High	High	0.892	0.817	0.872	-0.16	-0.29	-0.2	104.7	93.4	110.9	90.6	107.1	93.4	136890	122108	144970	118435	140090	122132	131254	108467	144970	104707	136504	108926	37	37	37	37	37
High	Master Protein	O43390-2	Isoform 2 of Heterogeneous nuclear ribonucleoprotein R OS=Homo sapiens GN=HNRNPR	HNRNPR	0	332.965	50	31	329	1	1	636	71.17	8.13	High	High	High	High	High	High	1.205	1.32	1.305	0.27	0.4	0.38	93.4	112.6	85	112.2	85.4	111.5	324	390.5	294.7	389.2	296.4	386.7	310.7	346.9	294.7	344	288.8	344.9	2	2	2	2	2
High	Master Protein	P07355-2	Isoform 2 of Annexin A2 OS=Homo sapiens GN=ANXA2	ANXA2	0	332.108	73.6695	31	762	31	1	357	40.386	8.37	High	High	High	High	High	High	0.774	0.801	0.799	-0.37	-0.32	-0.32	110	85.1	110.8	88.7	114.1	91.2	169248	131015	170511	136570	175654	140364	162280	116379	170511	120740	171158	125186	45	45	45	45	45
High	Master Protein	O00567	Nucleolar protein 56 OS=Homo sapiens GN=NOP56 PE=1 SV=4	NOP56	0	332.062	74.4108	35	189	35	1	594	66.009	9.19	High	High	High	High	High	High	0.922	0.921	0.903	-0.12	-0.12	-0.15	104.3	96.1	103.1	94.9	106	95.7	36481.7	33624.6	36064.7	33198.1	37080.5	33473.9	34979.7	29868.2	36064.7	29350.1	36131.4	29854.3	46	46	46	46	46
High	Master Protein	P11498	Pyruvate carboxylase, mitochondrial OS=Homo sapiens GN=PC PE=1 SV=2	PC	0	330.755	51.4431	43	149	43	1	1178	129.551	6.84	High	High	High	High	High	High	1.254	1.194	1.2	0.33	0.26	0.26	87.4	109.6	91.8	109.6	91.7	110	31208	39148	32781.8	39145.1	32761	39298	29923.2	34774.6	32781.8	34607.8	31922.4	35048.6	51	51	51	51	51
High	Master Protein	Q9P2J5	Leucine--tRNA ligase, cytoplasmic OS=Homo sapiens GN=LARS PE=1 SV=2	LARS	0	330.697	46.0034	51	202	51	1	1176	134.379	7.3	High	High	High	High	High	High	0.993	1.042	1.079	-0.01	0.06	0.11	103.3	102.5	98.8	102.9	92.6	99.9	42169.7	41866.3	40337.8	42044.9	37827.2	40807.7	40433.5	37189.2	40337.8	37171.5	36859	36395.1	66	66	66	66	66
High	Master Protein	Q12905	Interleukin enhancer-binding factor 2 OS=Homo sapiens GN=ILF2 PE=1 SV=2	ILF2	0	330.212	61.7949	20	305	20	1	390	43.035	5.26	High	High	High	High	High	High	1.051	1.055	1.039	0.07	0.08	0.06	98.3	103.3	97	102.4	97.6	101.4	50093.2	52656.8	49446.4	52165.5	49717.6	51679.4	48030.8	46774.3	49446.4	46119	48445	46091.2	43	43	43	43	43
High	Master Protein	P07910-2	Isoform C1 of Heterogeneous nuclear ribonucleoproteins C1/C2 OS=Homo sapiens GN=HNRNPC	HNRNPC	0	326.918	60.7509	24	615	1	1	293	32.318	5.08	High	High	High	High	High	High	1.058	1.009	0.967	0.08	0.01	-0.05	95.9	101.4	99.6	100.6	102.9	99.5	114933	121564	119416	120532	123316	119290	110202	107983	119416	106561	120159	106391	41	41	41	41	41
High	Master Protein	O60506-3	Isoform 3 of Heterogeneous nuclear ribonucleoprotein Q OS=Homo sapiens GN=SYNCRIP	SYNCRIP	0	325.8	56.7616	33	288	1	1	562	62.617	7.56	High	High	High	High	High	High	1.066	1.079	1.111	0.09	0.11	0.15	97.4	103.8	95.8	103.5	94.5	105	527.4	562	518.8	560	511.5	568.1	505.6	499.2	518.8	495.1	498.4	506.7	1	1	1	1	1
High	Master Protein	P61978-2	Isoform 2 of Heterogeneous nuclear ribonucleoprotein K OS=Homo sapiens GN=HNRNPK	HNRNPK	0	325.769	64.6552	24	434	1	1	464	50.996	5.33	High	High	High	High	High	High	0.791	0.965	0.877	-0.34	-0.05	-0.19	117.5	93	102	98.4	100.7	88.4	152.4	120.6	132.3	127.6	130.6	114.6	146.1	107.1	132.3	112.8	127.3	102.2	3	3	3	3	3
High	Master Protein	P50454	Serpin H1 OS=Homo sapiens GN=SERPINH1 PE=1 SV=2	SERPINH1	0	323.896	64.8325	25	234	25	1	418	46.411	8.69	High	High	High	High	High	High	0.876	0.792	0.753	-0.19	-0.34	-0.41	102.4	89.6	113.2	89.6	117.1	88.2	55635.7	48715.8	61514.5	48702	63623.5	47911.7	53345.2	43273.5	61514.5	43057	61995	42730.9	34	34	34	34	34
High	Master Protein	P07910	Heterogeneous nuclear ribonucleoproteins C1/C2 OS=Homo sapiens GN=HNRNPC PE=1 SV=4	HNRNPC	0	323.474	62.4183	24	529	1	1	306	33.65	5.08	High	High	High	High	High	High	1.022	1.164	1.085	0.03	0.22	0.12	104.9	107.3	92.2	107.3	90.4	98	687	702.4	603.6	702.5	591.7	641.8	658.7	623.9	603.6	621.1	576.6	572.4	3	3	3	3	3
High	Master Protein	E7ETY2	Treacle protein OS=Homo sapiens GN=TCOF1 PE=1 SV=1	TCOF1	0	323.457	35.9543	57	167	2	1	1488	152.213	8.85	High	High	High	High	High	High	0.739	0.805	0.817	-0.44	-0.31	-0.29	118.6	87.7	109.3	88	108.1	88.3	444.2	328.4	409.4	329.4	404.8	330.9	425.9	291.7	409.4	291.2	394.4	295.1	3	3	3	3	3
High	Master Protein	P31948-2	Isoform 2 of Stress-induced-phosphoprotein 1 OS=Homo sapiens GN=STIP1	STIP1	0	323.341	55.5932	43	219	43	1	590	68.037	7.74	High	High	High	High	High	High	0.882	1.006	1.078	-0.18	0.01	0.11	110.1	97.1	100.3	100.9	92.2	99.4	50885.6	44868.9	46349.4	46639.5	42586.8	45926.2	48790.6	39856.4	46349.4	41233.5	41496.7	40960.1	59	59	59	59	59
High	Master Protein	J3KTA4	Probable ATP-dependent RNA helicase DDX5 OS=Homo sapiens GN=DDX5 PE=1 SV=1	DDX5	0	323.102	61.8893	35	322	26	1	614	69.044	8.85	High	High	High	High	High	High	0.863	0.854	0.863	-0.21	-0.23	-0.21	105.9	91.3	108.1	92.3	108.7	93.8	59843	51640.2	61090.2	52160.8	61434.8	53015.5	57379.3	45871.2	61090.2	46114.9	59862.3	47282.8	47	47	47	47	47
High	Master Protein	P05556	Integrin beta-1 OS=Homo sapiens GN=ITGB1 PE=1 SV=2	ITGB1	0	321.095	45.7393	31	242	31	1	798	88.357	5.39	High	High	High	High	High	High	1.018	0.985	0.953	0.03	-0.02	-0.07	96.3	98	101.8	100.3	104.3	99.3	50954.2	51876.2	53893.5	53068.3	55190.7	52577.3	48856.4	46080.9	53893.5	46917.2	53778	46892	45	45	45	45	45
High	Master Protein	Q12931	Heat shock protein 75 kDa, mitochondrial OS=Homo sapiens GN=TRAP1 PE=1 SV=3	TRAP1	0	321.029	52.1307	31	224	30	1	704	80.06	8.21	High	High	High	High	High	High	1.093	0.989	1.021	0.13	-0.02	0.03	94.3	103	101.6	100.5	99.3	101.4	30440.7	33261.3	32811.8	32441.6	32070.3	32740	29187.4	29545.5	32811.8	28681.3	31249.4	29199.8	41	41	41	41	41
High	Master Protein	O75691	Small subunit processome component 20 homolog OS=Homo sapiens GN=UTP20 PE=1 SV=3	UTP20	0	320.845	24.9192	60	109	60	1	2785	318.182	7.39	High	High	High	High	High	High	0.853	0.857	0.847	-0.23	-0.22	-0.24	107.7	91.8	107.5	92.1	108.8	92.2	24948.9	21277.6	24902.4	21332	25206.1	21357.1	23921.8	18900.6	24902.4	18859.4	24560.9	19047.7	60	60	60	60	60
High	Master Protein	Q5JRX3-2	Isoform 2 of Presequence protease, mitochondrial OS=Homo sapiens GN=PITRM1	PITRM1	0	319.598	49.9037	41	155	41	1	1038	117.437	6.92	High	High	High	High	High	High	1.244	1.154	1.171	0.31	0.21	0.23	88.3	109.8	93.2	107.6	92.6	108.5	25886.8	32193.8	27333.4	31538.2	27152	31806.8	24821	28597.3	27333.4	27882.6	26457	28367.5	48	48	48	48	48
High	Master Protein	P49368	T-complex protein 1 subunit gamma OS=Homo sapiens GN=CCT3 PE=1 SV=4	CCT3	0	319.52	67.7064	42	180	42	1	545	60.495	6.49	High	High	High	High	High	High	0.878	0.989	1.021	-0.19	-0.02	0.03	111.2	97.7	99.9	98.7	95.3	97.2	45314.1	39793.1	40675.9	40212.1	38801.1	39598.7	43448.5	35347.6	40675.9	35551.1	37807.9	35316.8	53	53	53	53	53
High	Master Protein	P35221-2	Isoform 2 of Catenin alpha-1 OS=Homo sapiens GN=CTNNA1	CTNNA1	0	319.436	49.7849	40	145	31	1	930	102.571	6.34	High	High	High	High	High	High	1.099	1.083	1.087	0.14	0.11	0.12	95.7	105.2	95.3	103.2	96.1	104.5	33167.2	36458.6	33000.7	35732.7	33292.8	36192.6	31801.7	32385.6	33000.7	31590.9	32440.6	32279	49	49	49	49	49
High	Master Protein	O75694	Nuclear pore complex protein Nup155 OS=Homo sapiens GN=NUP155 PE=1 SV=1	NUP155	0	318.105	37.7426	38	144	38	1	1391	155.1	6.16	High	High	High	High	High	High	0.947	0.938	0.945	-0.08	-0.09	-0.08	101.3	96	103.1	96.7	104.3	98.6	29193.8	27660.4	29707.6	27862.4	30067.4	28401.5	27991.9	24570.3	29707.6	24632.8	29297.8	25330.4	46	46	46	46	46
High	Master Protein	O95347	Structural maintenance of chromosomes protein 2 OS=Homo sapiens GN=SMC2 PE=1 SV=2	SMC2	0	316.956	43.4419	58	163	58	1	1197	135.572	8.43	High	High	High	High	High	High	0.893	0.956	1.022	-0.16	-0.06	0.03	109.7	98	101.6	97.1	95.7	97.8	41927.8	37441.1	38829	37124.1	36581.7	37387.8	40201.6	33258.4	38829	32821.1	35645.3	33345	61	61	61	61	61
High	Master Protein	P04075-2	Isoform 2 of Fructose-bisphosphate aldolase A OS=Homo sapiens GN=ALDOA	ALDOA	0	315.936	65.0718	26	226	25	1	418	45.232	8.25	High	High	High	High	High	High	0.886	1.009	1.031	-0.17	0.01	0.04	111.2	98.6	98	98.9	95.2	98.1	42288.4	37476.2	37275	37620.6	36194.5	37301.1	40547.4	33289.6	37275	33260	35268.1	33267.7	37	37	37	37	37
High	Master Protein	Q9NVP1	ATP-dependent RNA helicase DDX18 OS=Homo sapiens GN=DDX18 PE=1 SV=2	DDX18	0	314.249	58.209	33	156	33	1	670	75.359	9.5	High	High	High	High	High	High	0.861	0.844	0.838	-0.22	-0.25	-0.26	106.4	91.6	107.9	91	110.5	92.6	30034.4	25856.6	30455.8	25693.4	31185.8	26126.8	28797.9	22968	30455.8	22715.3	30387.6	23301.7	49	49	49	49	49
High	Master Protein	P63244	Guanine nucleotide-binding protein subunit beta-2-like 1 OS=Homo sapiens GN=GNB2L1 PE=1 SV=3	GNB2L1	0	313.026	81.0726	21	309	21	1	317	35.055	7.69	High	High	High	High	High	High	0.864	0.867	0.898	-0.21	-0.21	-0.15	108.6	93.9	107.6	93.3	103.5	93	59336.7	51291.6	58806.5	51000	56559.5	50816.9	56893.8	45561.6	58806.5	45088.6	55111.8	45322	37	37	37	37	37
High	Master Protein	P11387	DNA topoisomerase 1 OS=Homo sapiens GN=TOP1 PE=1 SV=2	TOP1	0	312.133	48.8889	45	267	45	1	765	90.669	9.31	High	High	High	High	High	High	1.083	1.048	1.012	0.11	0.07	0.02	95.5	103.3	97.3	102	100.3	101.6	59782.7	64722.6	60932.5	63875.1	62844.1	63602.4	57321.4	57492.1	60932.5	56471.3	61235.5	56724.9	60	60	60	60	60
High	Master Protein	O43290	U4/U6.U5 tri-snRNP-associated protein 1 OS=Homo sapiens GN=SART1 PE=1 SV=1	SART1	0	312.041	56	41	125	41	1	800	90.2	6.13	High	High	High	High	High	High	0.951	0.975	0.957	-0.07	-0.04	-0.06	103.2	98.2	100.6	98.1	102.1	97.7	25836.6	24574.5	25179.4	24542.2	25562.3	24451.8	24772.9	21829.2	25179.4	21697.5	24908	21807.8	50	50	50	50	50
High	Master Protein	O94826	Mitochondrial import receptor subunit TOM70 OS=Homo sapiens GN=TOMM70A PE=1 SV=1	TOMM70A	0	311.615	69.4079	34	277	34	1	608	67.412	7.12	High	High	High	High	High	High	1.112	1.079	1.045	0.15	0.11	0.06	93	103.4	96.3	103.9	99.4	103.9	55003.6	61175.3	56979.2	61460.7	58813.9	61450.6	52739.1	54341.1	56979.2	54336.8	57308.5	54805.8	53	53	53	53	53
High	Master Protein	E7EQT4	Apoptotic chromatin condensation inducer in the nucleus OS=Homo sapiens GN=ACIN1 PE=1 SV=2	ACIN1	0	311.536	40.1998	48	162	26	1	1301	147.275	6.73	High	High	High	High	High	High	1.077	1.031	1.013	0.11	0.04	0.02	95.7	103.1	97.9	100.9	100.6	101.9	33960.4	36577.2	34743.9	35817.2	35698.2	36148.3	32562.2	32491	34743.9	31665.7	34784.5	32239.5	52	52	52	52	52
High	Master Protein	O60488	Long-chain-fatty-acid--CoA ligase 4 OS=Homo sapiens GN=ACSL4 PE=1 SV=2	ACSL4	0	310.165	53.4459	32	147	30	1	711	79.137	8.38	High	High	High	High	High	High	0.93	0.955	0.922	-0.1	-0.07	-0.12	103.6	96.4	101.9	97.4	104.4	96.3	25893.6	24088	25483.3	24346.8	26105.5	24059.2	24827.6	21397	25483.3	21524.8	25437.3	21457.6	44	44	44	44	44
High	Master Protein	O75976	Carboxypeptidase D OS=Homo sapiens GN=CPD PE=1 SV=2	CPD	0	310.057	41.4493	46	157	46	1	1380	152.835	6.05	High	High	High	High	High	High	1.255	1.206	1.194	0.33	0.27	0.26	87.3	109.6	90.8	109.5	92.4	110.3	28394.3	35632	29516.7	35601.8	30038	35860	27225.3	31651.4	29516.7	31475.2	29269.1	31982.4	57	57	57	57	57
High	Master Protein	Q14160-3	Isoform 3 of Protein scribble homolog OS=Homo sapiens GN=SCRIB	SCRIB	0	310.008	39.9396	52	128	49	1	1655	177.586	5.11	High	High	High	High	High	High	1.079	1.049	1.022	0.11	0.07	0.03	95.2	102.7	97.7	102.5	99.9	102.1	22024.3	23755.4	22605.4	23708.1	23115.4	23622.8	21117.5	21101.6	22605.4	20960.1	22523.7	21068.4	50	50	50	50	50
High	Master Protein	P49257	Protein ERGIC-53 OS=Homo sapiens GN=LMAN1 PE=1 SV=2	LMAN1	0	309.881	54.902	26	212	25	1	510	57.513	6.77	High	High	High	High	High	High	1.189	1.17	1.12	0.25	0.23	0.16	90.9	108.1	92.1	107.7	95	106.3	28937.7	34399.9	29303.1	34271.4	30223.7	33839.2	27746.3	30556.9	29303.1	30299	29450.1	30180.1	42	42	42	42	42
High	Master Protein	Q13740-2	Isoform 2 of CD166 antigen OS=Homo sapiens GN=ALCAM	ALCAM	0	309.375	57.3684	29	179	29	1	570	63.624	7.3	High	High	High	High	High	High	0.985	0.953	0.936	-0.02	-0.07	-0.1	99.3	97.8	102.5	97.6	104.8	98	27774.6	27362.6	28661.6	27305.7	29319.8	27428.7	26631.1	24305.8	28661.6	24140.7	28569.3	24462.8	43	43	43	43	43
High	Master Protein	Q92878-2	Isoform 2 of DNA repair protein RAD50 OS=Homo sapiens GN=RAD50	RAD50	0	309.243	43.6267	60	140	60	1	1318	154.491	6.89	High	High	High	High	High	High	1.005	1.05	1.068	0.01	0.07	0.1	101	101.6	98	102.8	95	101.6	35072.2	35260.6	34006.6	35692.8	32995.2	35254.3	33628.2	31321.5	34006.6	31555.7	32150.6	31442.2	66	66	66	66	66
High	Master Protein	P41252	Isoleucine--tRNA ligase, cytoplasmic OS=Homo sapiens GN=IARS PE=1 SV=2	IARS	0	309.013	43.1854	46	156	46	1	1262	144.406	6.15	High	High	High	High	High	High	0.988	1.052	1.087	-0.02	0.07	0.12	104.6	103.4	97.5	102.5	92	99.9	27562	27244.8	25668.7	27005.5	24221.8	26324.4	26427.3	24201.2	25668.7	23875.3	23601.8	23477.9	56	56	56	56	56
High	Master Protein	P26640	Valine--tRNA ligase OS=Homo sapiens GN=VARS PE=1 SV=4	VARS	0	306.714	40.0316	45	146	45	1	1264	140.387	7.59	High	High	High	High	High	High	0.885	0.954	0.986	-0.18	-0.07	-0.02	108.9	96.4	102.5	97.8	97.9	96.5	32174.2	28478.5	30284.5	28889.4	28905	28501.6	30849.6	25297	30284.5	25540.8	28165.1	25419.7	50	50	50	50	50
High	Master Protein	P06748-2	Isoform 2 of Nucleophosmin OS=Homo sapiens GN=NPM1	NPM1	0	306.483	48.6792	14	569	1	1	265	29.446	4.61	High	High	High	High	High	High	0.946	0.872	0.832	-0.08	-0.2	-0.27	97.7	92.4	110.6	96.4	110.8	92.1	589.3	557.6	667.4	581.9	668.4	556	565	495.3	667.4	514.5	651.3	495.9	1	1	1	1	1
High	Master Protein	Q5JTV8-3	Isoform 3 of Torsin-1A-interacting protein 1 OS=Homo sapiens GN=TOR1AIP1	TOR1AIP1	0	306.407	58.2192	31	158	1	1	584	66.279	8.18	High	High	High	High	High	High	1.068	1.079	1.087	0.09	0.11	0.12	97.9	104.5	95.2	102.7	95.7	104	1185.5	1265.7	1152.5	1244.1	1158.6	1259.4	1136.7	1124.3	1152.5	1099.9	1128.9	1123.2	1	1	1	1	1
High	Master Protein	Q5JTV8	Torsin-1A-interacting protein 1 OS=Homo sapiens GN=TOR1AIP1 PE=1 SV=2	TOR1AIP1	0	306.035	58.1475	31	156	1	1	583	66.208	8.18	High	High	High	High	High	High	1.139	1.086	1.04	0.19	0.12	0.06	91.4	104.2	96.5	104.9	99.5	103.5	24971.1	28449.8	26367.5	28646.7	27183.2	28275.4	23943	25271.5	26367.5	25326.3	26487.4	25217.9	42	42	42	42	42
High	Master Protein	Q16531	DNA damage-binding protein 1 OS=Homo sapiens GN=DDB1 PE=1 SV=1	DDB1	0	305.702	43.1579	44	128	44	1	1140	126.887	5.26	High	High	High	High	High	High	0.973	0.992	1.043	-0.04	-0.01	0.06	103.8	100.9	99.6	98.8	96.3	100.5	28113.6	27340.8	26980.6	26771.5	26084	27217.5	26956.1	24286.4	26980.6	23668.4	25416.3	24274.4	49	49	49	49	49
High	Master Protein	P07954	Fumarate hydratase, mitochondrial OS=Homo sapiens GN=FH PE=1 SV=3	FH	0	305.23	64.5098	23	185	23	1	510	54.602	8.76	High	High	High	High	High	High	1.212	1.086	1.138	0.28	0.12	0.19	90.3	109.4	95.7	104	93.8	106.8	26712	32387.9	28320.6	30770	27772.2	31597.8	25612.3	28769.7	28320.6	27203.5	27061.3	28181.1	37	37	37	37	37
High	Master Protein	P55265-4	Isoform 4 of Double-stranded RNA-specific adenosine deaminase OS=Homo sapiens GN=ADAR	ADAR	0	304.795	45.2325	51	169	51	1	1269	140.749	8.56	High	High	High	High	High	High	1.054	1.028	1.018	0.08	0.04	0.03	96	101.2	98.6	101.3	100.5	102.3	35112	37003.9	36052.9	37053.2	36738	37412.9	33666.4	32870	36052.9	32758.4	35797.6	33367.4	61	61	61	61	61
High	Master Protein	Q13509	Tubulin beta-3 chain OS=Homo sapiens GN=TUBB3 PE=1 SV=2	TUBB3	0	304.776	43.7778	18	693	2	1	450	50.4	4.93	High	High	High	High	High	High	0.988	1.241	1.411	-0.02	0.31	0.5	104.9	103.6	87.9	109.1	80.7	113.9	126.7	125.2	106.2	131.8	97.5	137.6	121.5	111.2	106.2	116.5	95	122.7	1	1	1	1	1
High	Master Protein	P49411	Elongation factor Tu, mitochondrial OS=Homo sapiens GN=TUFM PE=1 SV=2	TUFM	0	304.722	69.6903	27	281	27	1	452	49.51	7.61	High	High	High	High	High	High	1.306	1.162	1.173	0.39	0.22	0.23	85.3	111.4	93.2	108.3	92.9	108.9	37061.6	48398.1	40505.9	47070.5	40350.8	47321.7	35535.7	42991.3	40505.9	41614.6	39318	42204.7	37	37	37	37	37
High	Master Protein	P52948	Nuclear pore complex protein Nup98-Nup96 OS=Homo sapiens GN=NUP98 PE=1 SV=4	NUP98	0	304.105	32.8564	48	141	48	1	1817	197.457	6.4	High	High	High	High	High	High	0.967	0.952	0.948	-0.05	-0.07	-0.08	100.9	97.6	102.5	97.5	103.4	98.1	27307.6	26405.4	27728.5	26391.4	27973.6	26532.4	26183.3	23455.5	27728.5	23332.4	27257.6	23663.4	53	53	53	53	53
High	Master Protein	Q9NSE4	Isoleucine--tRNA ligase, mitochondrial OS=Homo sapiens GN=IARS2 PE=1 SV=2	IARS2	0	303.868	41.0079	36	200	36	1	1012	113.719	7.2	High	High	High	High	High	High	1.33	1.203	1.228	0.41	0.27	0.3	84.6	112.5	91.3	109.9	90.5	111.2	34582.9	45996.5	37349.1	44949.3	37022.6	45468.2	33159.1	40858	37349.1	39739.2	36075	40551.6	48	48	48	48	48
High	Master Protein	P29317	Ephrin type-A receptor 2 OS=Homo sapiens GN=EPHA2 PE=1 SV=2	EPHA2	0	302.61	54.918	41	138	39	1	976	108.197	6.23	High	High	High	High	High	High	1.033	0.945	0.926	0.05	-0.08	-0.11	95.7	98.9	103.6	97.9	105.9	98.1	29504.7	30484.7	31936.7	30193.3	32639.6	30231.4	28289.9	27079.1	31936.7	26693.6	31804.1	26962.4	55	55	55	55	55
High	Master Protein	P22102	Trifunctional purine biosynthetic protein adenosine-3 OS=Homo sapiens GN=GART PE=1 SV=1	GART	0	302.315	52.5743	42	118	42	1	1010	107.699	6.7	High	High	High	High	High	High	0.913	0.973	1.024	-0.13	-0.04	0.03	107.2	97.9	101.3	98.6	96.3	98.6	22871.7	20889	21602.5	21029.6	20536	21037.8	21930.1	18555.4	21602.5	18592.1	20010.4	18762.9	45	45	45	45	45
High	Master Protein	O60264	SWI/SNF-related matrix-associated actin-dependent regulator of chromatin subfamily A member 5 OS=Homo sapiens GN=SMARCA5 PE=1 SV=1	SMARCA5	0	301.853	45.8175	56	158	41	1	1052	121.828	8.09	High	High	High	High	High	High	1.025	0.977	0.963	0.04	-0.03	-0.06	96.9	99.3	101.8	99.5	103.2	99.3	39167.7	40165.7	41161.1	40227.2	41716.7	40152.7	37555.1	35678.6	41161.1	35564.5	40648.9	35810.9	57	57	57	57	57
High	Master Protein	P50991	T-complex protein 1 subunit delta OS=Homo sapiens GN=CCT4 PE=1 SV=4	CCT4	0	301.422	68.6456	32	164	31	1	539	57.888	7.83	High	High	High	High	High	High	0.864	1.042	1.097	-0.21	0.06	0.13	114.8	99.2	97.2	101.2	89.5	98.1	33411.6	28866.2	28263.8	29439	26029.7	28546.9	32036.1	25641.4	28263.8	26026.7	25363.4	25460.1	44	44	44	44	44
High	Master Protein	P18583-5	Isoform D of Protein SON OS=Homo sapiens GN=SON	SON	0	299.483	26.3928	50	176	49	1	2459	266.866	5.73	High	High	High	High	High	High	1.012	0.987	0.964	0.02	-0.02	-0.05	97.8	98.9	100.4	99.2	103.7	100	29440	29784.6	30239.9	29861.5	31208.3	30092.7	28228	26457.2	30239.9	26400.3	30409.5	26838.7	51	51	51	51	51
High	Master Protein	O43143	Putative pre-mRNA-splicing factor ATP-dependent RNA helicase DHX15 OS=Homo sapiens GN=DHX15 PE=1 SV=2	DHX15	0	297.571	50.566	33	174	32	1	795	90.875	7.46	High	High	High	High	High	High	1.01	0.991	1.004	0.01	-0.01	0.01	98.9	99.9	100.5	99.6	100.3	100.8	33737	34062.7	34271.9	33968.4	34224.1	34375.6	32348	30257.4	34271.9	30031.1	33348.1	30658.5	46	46	46	46	46
High	Master Protein	J9JID7	Lamin B2, isoform CRA_a OS=Homo sapiens GN=LMNB2 PE=1 SV=1	LMNB2	0	297.003	62.4194	46	392	41	1	620	69.906	5.59	High	High	High	High	High	High	1.03	1.015	1.001	0.04	0.02	0	96.3	99.2	99.7	101.1	101.8	101.9	61008.2	62827.7	63147.6	64065.5	64525.2	64580.3	58496.5	55808.9	63147.6	56639.7	62873.6	57597.1	51	51	51	51	51
High	Master Protein	Q16706	Alpha-mannosidase 2 OS=Homo sapiens GN=MAN2A1 PE=1 SV=2	MAN2A1	0	295.595	41.6958	38	122	38	1	1144	131.057	7.58	High	High	High	High	High	High	1.242	1.212	1.195	0.31	0.28	0.26	88	109.3	90.7	109.9	92	110	20352.3	25270	20963.3	25407.4	21277.2	25421.4	19514.4	22447	20963.3	22462.4	20732.6	22672.5	49	49	49	49	49
High	Master Protein	P61978-3	Isoform 3 of Heterogeneous nuclear ribonucleoprotein K OS=Homo sapiens GN=HNRNPK	HNRNPK	0	294.875	62.9545	25	418	2	1	440	48.532	5.54	High	High	High	High	High	High	0.941	0.945	0.952	-0.09	-0.08	-0.07	102.5	96.5	102.9	97.2	102.9	98	82494.3	77627.1	82786.3	78212.4	82833.9	78865.2	79098	68955	82786.3	69146.8	80713.7	70337.3	40	40	40	40	40
High	Master Protein	P12268	Inosine-5'-monophosphate dehydrogenase 2 OS=Homo sapiens GN=IMPDH2 PE=1 SV=2	IMPDH2	0	293.113	55.642	26	146	24	1	514	55.77	6.9	High	High	High	High	High	High	0.886	0.972	1.061	-0.18	-0.04	0.08	110.6	97.9	101.5	98.6	92.9	98.5	35310.6	31272.4	32401.5	31505.3	29671.2	31467.8	33856.9	27778.8	32401.5	27853.5	28911.7	28065.1	37	37	37	37	37
High	Master Protein	Q9H0A0	N-acetyltransferase 10 OS=Homo sapiens GN=NAT10 PE=1 SV=2	NAT10	0	292.825	47.3171	40	143	40	1	1025	115.657	8.27	High	High	High	High	High	High	0.934	0.947	0.943	-0.1	-0.08	-0.09	103.8	96.9	102	96.6	103.3	97.3	28860	26949.1	28366.4	26848.9	28706.4	27059.7	27671.8	23938.5	28366.4	23736.8	27971.6	24133.7	49	49	49	49	49
High	Master Protein	M0QZM1	Heterogeneous nuclear ribonucleoprotein M (Fragment) OS=Homo sapiens GN=HNRNPM PE=1 SV=1	HNRNPM	0	288.687	64.4909	21	202	1	1	383	40.016	6.73	High	High	High	High	High	High	1.046	0.885	0.985	0.06	-0.18	-0.02	98.3	102.9	104.8	92.7	101.4	99.9	549.3	574.6	585.3	518	566.5	558.3	526.7	510.4	585.3	458	552	497.9	1	1	1	1	1
High	Master Protein	Q10567	AP-1 complex subunit beta-1 OS=Homo sapiens GN=AP1B1 PE=1 SV=2	AP1B1	0	288.2	41.9389	38	175	1	1	949	104.57	5.06	High	High	High	High	High	High	1.005	1.059	1.096	0.01	0.08	0.13	102	102.5	97	102.8	93.3	102.3	9477	9525.5	9014.8	9549	8667.5	9499.6	9086.8	8461.4	9014.8	8442.2	8445.6	8472.4	23	23	23	23	23
High	Master Protein	P48643	T-complex protein 1 subunit epsilon OS=Homo sapiens GN=CCT5 PE=1 SV=1	CCT5	0	288.118	64.3253	34	215	33	1	541	59.633	5.66	High	High	High	High	High	High	0.884	0.953	1.047	-0.18	-0.07	0.07	111.1	98.2	103.3	98.4	92.3	96.7	52616	46534.3	48912.9	46612.1	43741.4	45794.9	50449.8	41335.7	48912.9	41209.3	42621.8	40843	45	45	45	45	45
High	Master Protein	P46459	Vesicle-fusing ATPase OS=Homo sapiens GN=NSF PE=1 SV=3	NSF	0	287.514	66.129	44	199	43	1	744	82.542	6.95	High	High	High	High	High	High	1.223	1.192	1.135	0.29	0.25	0.18	89	108.8	91.1	108.7	94.8	107.6	34791.2	42535.8	35612.8	42462	37032.9	42031.8	33358.9	37783.9	35612.8	37540.2	36085	37486.8	51	51	51	51	51
High	Master Protein	P80723	Brain acid soluble protein 1 OS=Homo sapiens GN=BASP1 PE=1 SV=2	BASP1	0	287.491	89.8678	21	167	21	1	227	22.68	4.63	High	High	High	High	High	High	0.995	0.973	0.912	-0.01	-0.04	-0.13	101.5	101	100.9	98.1	103.8	94.7	33509.3	33345.6	33280.4	32374.8	34241.8	31243.5	32129.7	29620.4	33280.4	28622.3	33365.3	27865.1	28	28	28	28	28
High	Master Protein	Q15021	Condensin complex subunit 1 OS=Homo sapiens GN=NCAPD2 PE=1 SV=3	NCAPD2	0	287.228	39.9714	45	115	45	1	1401	157.082	6.61	High	High	High	High	High	High	0.891	0.945	0.985	-0.17	-0.08	-0.02	109	97.1	102.5	96.8	98.1	96.6	26756.3	23838.6	25154.9	23767.9	24075.1	23723.2	25654.8	21175.5	25154.9	21013	23458.9	21158	50	50	50	50	50
High	Master Protein	O00116	Alkyldihydroxyacetonephosphate synthase, peroxisomal OS=Homo sapiens GN=AGPS PE=1 SV=1	AGPS	0	286.659	53.0395	27	170	27	1	658	72.866	7.34	High	High	High	High	High	High	1.098	1.119	1.069	0.13	0.16	0.1	94.8	104.1	94.5	105.7	97.1	103.8	31420	34501.3	31300	35011.1	32187.2	34393.4	30126.4	30647	31300	30952.9	31363.3	30674.4	37	37	37	37	37
High	Master Protein	Q99459	Cell division cycle 5-like protein OS=Homo sapiens GN=CDC5L PE=1 SV=2	CDC5L	0	285.81	53.8653	37	137	37	1	802	92.194	8.18	High	High	High	High	High	High	0.898	0.941	0.924	-0.15	-0.09	-0.11	106.1	95.3	102.4	96.4	103.8	96	24678.6	22170.2	23809.6	22414.7	24140.2	22316.9	23662.6	19693.5	23809.6	19816.6	23522.3	19903.7	49	49	49	49	49
High	Master Protein	P54136	Arginine--tRNA ligase, cytoplasmic OS=Homo sapiens GN=RARS PE=1 SV=2	RARS	0	285.217	63.7879	41	172	41	1	660	75.331	6.68	High	High	High	High	High	High	1.027	1.103	1.116	0.04	0.14	0.16	101.4	104.2	95	104.8	91.9	102.6	38112.2	39156.1	35715.8	39396.6	34550.5	38550	36543.1	34781.8	35715.8	34830.1	33666.1	34381.5	49	49	49	49	49
High	Master Protein	Q5JRA6	Melanoma inhibitory activity protein 3 OS=Homo sapiens GN=MIA3 PE=1 SV=1	MIA3	0	282.781	36.13	60	122	60	1	1907	213.57	4.84	High	High	High	High	High	High	1.167	1.151	1.119	0.22	0.2	0.16	91.4	106.7	93.4	107.4	95	106.2	24682.7	28815.3	25216.2	29013.2	25647.1	28686.5	23666.5	25596.2	25216.2	25650.3	24990.6	25584.6	57	57	57	57	57
High	Master Protein	Q9BUF5	Tubulin beta-6 chain OS=Homo sapiens GN=TUBB6 PE=1 SV=1	TUBB6	0	281.481	58.0717	20	314	9	1	446	49.825	4.88	High	High	High	High	High	High	0.99	1.08	1.112	-0.01	0.11	0.15	101.1	100.1	96.4	104.1	93.9	104.4	17521.9	17345.1	16714.2	18050	16271.3	18098.3	16800.5	15407.4	16714.2	15957.9	15854.8	16141.3	22	22	22	22	22
High	Master Protein	Q13283	Ras GTPase-activating protein-binding protein 1 OS=Homo sapiens GN=G3BP1 PE=1 SV=1	G3BP1	0	280.694	50.8584	17	170	17	1	466	52.132	5.52	High	High	High	High	High	High	0.866	0.85	0.871	-0.21	-0.23	-0.2	109.2	94.6	107.7	91.6	105.3	91.7	27268.1	23616.7	26910.1	22881.6	26295.9	22895.2	26145.4	20978.4	26910.1	20229.4	25622.8	20419.5	32	32	32	32	32
High	Master Protein	Q7L014	Probable ATP-dependent RNA helicase DDX46 OS=Homo sapiens GN=DDX46 PE=1 SV=2	DDX46	0	279.099	45.1018	50	128	50	1	1031	117.29	9.29	High	High	High	High	High	High	0.866	0.899	0.932	-0.21	-0.15	-0.1	106.9	92.6	105.9	95.3	103.2	96.2	29057.1	25172	28808.1	25909.2	28059.2	26145.8	27860.8	22359.9	28808.1	22906.1	27341	23318.6	51	51	51	51	51
High	Master Protein	H3BLZ8	Probable ATP-dependent RNA helicase DDX17 OS=Homo sapiens GN=DDX17 PE=1 SV=1	DDX17	0	278.837	51.71	34	262	24	1	731	80.389	8.37	High	High	High	High	High	High	1.013	0.989	0.992	0.02	-0.02	-0.01	98	99.3	100.1	99.1	102.2	101.4	24194.9	24517	24718.5	24457.7	25227.9	25033.5	23198.8	21778.1	24718.5	21622.8	24582.2	22326.6	34	34	34	34	34
High	Master Protein	P23246	Splicing factor, proline- and glutamine-rich OS=Homo sapiens GN=SFPQ PE=1 SV=2	SFPQ	0	278.445	41.1598	28	279	27	1	707	76.102	9.44	High	High	High	High	High	High	1.063	1.03	1.012	0.09	0.04	0.02	94.4	100.3	99.5	102.5	101.1	102.3	52646.1	55960.2	55473.3	57158.4	56389.4	57041.2	50478.7	49708.6	55473.3	50533.2	54946	50873.2	46	46	46	46	46
High	Master Protein	Q8NE71	ATP-binding cassette sub-family F member 1 OS=Homo sapiens GN=ABCF1 PE=1 SV=2	ABCF1	0	278.428	48.4024	39	151	22	1	845	95.866	6.8	High	High	High	High	High	High	1.029	1.032	1.055	0.04	0.05	0.08	100.2	103.1	98.3	101.5	95.8	101.1	24756.3	25476.7	24281.9	25062.8	23665.7	24961.8	23737.1	22630.6	24281.9	22157.7	23059.9	22262.6	44	44	44	44	44
High	Master Protein	Q12769	Nuclear pore complex protein Nup160 OS=Homo sapiens GN=NUP160 PE=1 SV=3	NUP160	0	278.289	37.4652	41	110	41	1	1436	162.017	5.5	High	High	High	High	High	High	0.963	0.984	0.98	-0.05	-0.02	-0.03	101.4	97.6	101	99.4	101.3	99.3	18276.4	17599.8	18220.3	17927.3	18268.7	17899.2	17523.9	15633.6	18220.3	15849.4	17801.1	15963.7	42	42	42	42	42
High	Master Protein	Q9NTJ3	Structural maintenance of chromosomes protein 4 OS=Homo sapiens GN=SMC4 PE=1 SV=2	SMC4	0	277.621	40.6832	51	98	51	1	1288	147.091	6.79	High	High	High	High	High	High	0.918	0.97	1.032	-0.12	-0.04	0.05	106.9	98.1	101.8	98.8	95.7	98.7	22089.5	20282.1	21041	20412.2	19767.8	20394.8	21180	18016.3	21041	18046.2	19261.8	18189.5	51	51	51	51	51
High	Master Protein	O95831	Apoptosis-inducing factor 1, mitochondrial OS=Homo sapiens GN=AIFM1 PE=1 SV=1	AIFM1	0	276.939	50.7341	26	203	26	1	613	66.859	8.95	High	High	High	High	High	High	1.136	1.144	1.088	0.18	0.19	0.12	92.7	105.4	92.9	106.2	97.2	105.7	36419	41382.6	36464.5	41706.5	38152.1	41495.7	34919.6	36759.6	36464.5	36872.3	37175.5	37008.7	35	35	35	35	35
High	Master Protein	O75165	DnaJ homolog subfamily C member 13 OS=Homo sapiens GN=DNAJC13 PE=1 SV=5	DNAJC13	0	276.879	28.8899	55	103	55	1	2243	254.252	6.74	High	High	High	High	High	High	1.013	0.993	0.967	0.02	-0.01	-0.05	98.2	99.5	100.2	99.5	103	99.6	14580.7	14776.7	14887.2	14778.9	15298.9	14798.7	13980.4	13125.9	14887.2	13065.9	14907.3	13198.5	49	49	49	49	49
High	Master Protein	P29401-2	Isoform 2 of Transketolase OS=Homo sapiens GN=TKT	TKT	0	276.672	55.626	31	220	31	1	631	68.77	7.52	High	High	High	High	High	High	0.958	1.041	1.08	-0.06	0.06	0.11	106.3	101.8	97.4	101.5	92.8	100.2	45349.6	43447.3	41564.7	43284.5	39588.2	42745.6	43482.6	38593.6	41564.7	38267.4	38574.9	38123.4	41	41	41	41	41
High	Master Protein	Q9UGP8	Translocation protein SEC63 homolog OS=Homo sapiens GN=SEC63 PE=1 SV=2	SEC63	0	276.612	49.3421	34	133	34	1	760	87.942	5.31	High	High	High	High	High	High	1.109	1.092	1.071	0.15	0.13	0.1	94.1	104.4	96	104.8	96.9	103.8	21186.2	23495.8	21602.6	23594.1	21821.2	23365.2	20314	20871	21602.6	20859.3	21262.7	20838.7	44	44	44	44	44
High	Master Protein	P48634	Protein PRRC2A OS=Homo sapiens GN=PRRC2A PE=1 SV=3	PRRC2A	0	275.766	32.3134	50	93	49	1	2157	228.724	9.45	High	High	High	High	High	High	0.999	1.017	1.037	0	0.02	0.05	100.1	100	99.1	100.8	98.1	101.8	16758.9	16742.1	16589.3	16868.2	16421.3	17029.2	16068.9	14871.8	16589.3	14913	16001	15187.8	50	50	50	50	50
High	Master Protein	E7EQR4	Ezrin OS=Homo sapiens GN=EZR PE=1 SV=3	EZR	0	275.522	59.0444	41	263	26	1	586	69.329	6.16	High	High	High	High	High	High	0.829	0.836	0.874	-0.27	-0.26	-0.19	110.8	91.9	108.4	90.5	105.9	92.5	37275.5	30904.7	36440.8	30450.5	35602.9	31115.8	35740.9	27452.2	36440.8	26921	34691.6	27751.2	33	33	33	33	33
High	Master Protein	Q32P28	Prolyl 3-hydroxylase 1 OS=Homo sapiens GN=LEPRE1 PE=1 SV=2	LEPRE1	0	275.329	57.6087	28	151	28	1	736	83.341	5.14	High	High	High	High	High	High	1.168	1.094	1.092	0.22	0.13	0.13	90.9	106.2	95.3	104.2	97.2	106.2	23737.9	27736.2	24880.5	27210.8	25391.6	27737.7	22760.6	24637.7	24880.5	24056.8	24741.7	24738.4	39	39	39	39	39
High	Master Protein	P24928	DNA-directed RNA polymerase II subunit RPB1 OS=Homo sapiens GN=POLR2A PE=1 SV=2	POLR2A	0	274.226	32.4873	54	95	54	1	1970	217.039	7.37	High	High	High	High	High	High	0.956	0.959	0.978	-0.07	-0.06	-0.03	101.3	96.9	102.3	98.1	101.8	99.5	17228.8	16467	17394	16683.3	17306.3	16921.1	16519.5	14627.4	17394	14749.5	16863.3	15091.4	53	53	53	53	53
High	Master Protein	Q15643	Thyroid receptor-interacting protein 11 OS=Homo sapiens GN=TRIP11 PE=1 SV=3	TRIP11	0	273.752	35.1187	58	100	57	1	1979	227.447	5.26	High	High	High	High	High	High	1.079	1.074	1.068	0.11	0.1	0.1	95.4	103	97	104.2	96.9	103.5	18560.6	20026.2	18861.6	20258.3	18841.8	20129.7	17796.5	17789	18861.6	17910.2	18359.5	17953	53	53	53	53	53
High	Master Protein	Q6NUK1	Calcium-binding mitochondrial carrier protein SCaMC-1 OS=Homo sapiens GN=SLC25A24 PE=1 SV=2	SLC25A24	0	273.55	65.8281	29	245	29	1	477	53.32	6.33	High	High	High	High	High	High	1.145	1.06	1.025	0.2	0.08	0.04	91.1	104.3	98	103.9	100.1	102.6	48366.2	55388.2	52054.1	55183	53150.8	54463.4	46375	49200.5	52054.1	48786.7	51790.3	48574.2	45	45	45	45	45
High	Master Protein	P49748-3	Isoform 3 of Very long-chain specific acyl-CoA dehydrogenase, mitochondrial OS=Homo sapiens GN=ACADVL	ACADVL	0	273.123	60.177	32	136	32	1	678	72.881	8.75	High	High	High	High	High	High	1.156	1.059	1.082	0.21	0.08	0.11	91.5	105.7	97.8	103.6	96.8	104.7	27688.5	32001	29596.1	31356.9	29288.6	31679.2	26548.6	28426	29596.1	27722.4	28538.9	28253.7	38	38	38	38	38
High	Master Protein	Q93008	Probable ubiquitin carboxyl-terminal hydrolase FAF-X OS=Homo sapiens GN=USP9X PE=1 SV=3	USP9X	0	272.408	24.1245	57	102	57	1	2570	292.094	5.8	High	High	High	High	High	High	0.986	1.044	1.088	-0.02	0.06	0.12	102.6	101.2	97.8	102.1	94.1	102.3	23081.2	22764.9	22003.3	22972.7	21162.5	23019	22131	20221.7	22003.3	20310	20620.8	20529.9	56	56	56	56	56
High	Master Protein	A0FGR8-2	Isoform 2 of Extended synaptotagmin-2 OS=Homo sapiens GN=ESYT2	ESYT2	0	272.339	45.0168	30	126	30	1	893	98.84	8.68	High	High	High	High	High	High	1.137	1.147	1.119	0.19	0.2	0.16	92.9	105.6	93.3	107.1	94.9	106.2	20483.6	23297	20587.1	23623.6	20936	23434.6	19640.3	20694.4	20587.1	20885.4	20400.1	20900.6	39	39	39	39	39
High	Master Protein	O95573	Long-chain-fatty-acid--CoA ligase 3 OS=Homo sapiens GN=ACSL3 PE=1 SV=3	ACSL3	0	271.953	53.6111	27	123	25	1	720	80.368	8.38	High	High	High	High	High	High	1.129	1.15	1.106	0.18	0.2	0.14	94.4	106.6	92.9	106.8	94.6	104.7	20040.7	22633.4	19717.1	22672.2	20092.9	22216.1	19215.6	20104.9	19717.1	20044.2	19578.6	19813.8	34	34	34	34	34
High	Master Protein	P53675	Clathrin heavy chain 2 OS=Homo sapiens GN=CLTCL1 PE=1 SV=2	CLTCL1	0	271.021	15.8537	26	211	5	1	1640	186.91	5.85	High	High	High	High	High	High	0.964	0.991	1.053	-0.05	-0.01	0.07	104.9	101.2	98.8	97.9	96.1	101.2	787.8	759.6	741.6	734.6	721.2	759.5	755.4	674.7	741.6	649.5	702.7	677.4	4	4	4	4	4
High	Master Protein	P35606	Coatomer subunit beta' OS=Homo sapiens GN=COPB2 PE=1 SV=2	COPB2	0	270.638	50.9934	38	125	38	1	906	102.422	5.27	High	High	High	High	High	High	1.011	1.04	1.077	0.02	0.06	0.11	100.4	101.5	98.4	102.3	95	102.3	23584.1	23836.5	23115.1	24029.1	22309.1	24027.7	22613.1	21173.6	23115.1	21243.9	21738.1	21429.5	48	48	48	48	48
High	Master Protein	P35241-5	Isoform 5 of Radixin OS=Homo sapiens GN=RDX	RDX	0	270.05	52.8146	37	192	20	1	604	71.005	6.71	High	High	High	High	High	High	1.016	1.017	1.061	0.02	0.02	0.09	100.2	101.8	98.5	100.2	96.6	102.6	18159.9	18448.8	17850.8	18146.5	17507.4	18577.5	17412.2	16387.8	17850.8	16043.1	17059.3	16568.7	25	25	25	25	25
High	Master Protein	P00533	Epidermal growth factor receptor OS=Homo sapiens GN=EGFR PE=1 SV=2	EGFR	0	270.039	48.1818	48	131	46	1	1210	134.19	6.68	High	High	High	High	High	High	0.883	0.874	0.832	-0.18	-0.19	-0.27	103.7	91.5	107.3	93.7	111.3	92.6	27591.4	24357.2	28552.2	24945.5	29623.9	24647.4	26455.5	21636.1	28552.2	22054	28865.6	21982.2	51	51	51	51	51
High	Master Protein	P82094	TATA element modulatory factor OS=Homo sapiens GN=TMF1 PE=1 SV=2	TMF1	0	269.86	49.2223	54	107	54	1	1093	122.767	4.92	High	High	High	High	High	High	1.082	1.004	1.001	0.11	0.01	0	92.9	100.5	101.1	101.5	101.9	102	24143.5	26128.8	26273.2	26385.6	26491.3	26516	23149.5	23209.8	26273.2	23327.3	25813.2	23648.8	55	55	55	55	55
High	Master Protein	Q01813	ATP-dependent 6-phosphofructokinase, platelet type OS=Homo sapiens GN=PFKP PE=1 SV=2	PFKP	0	269.85	49.3622	34	119	30	1	784	85.542	7.55	High	High	High	High	High	High	0.905	1	1.048	-0.14	0	0.07	109.1	98.7	99.6	99.5	94.3	98.8	23891.7	21612.3	21795.5	21788.5	20632.8	21621.9	22908	19197.9	21795.5	19263	20104.7	19283.9	38	38	38	38	38
High	Master Protein	Q9Y4W6	AFG3-like protein 2 OS=Homo sapiens GN=AFG3L2 PE=1 SV=2	AFG3L2	0	269.784	51.6939	43	141	42	1	797	88.528	8.66	High	High	High	High	High	High	1.169	1.106	1.085	0.23	0.15	0.12	91.4	106.9	94.9	105	96.8	105	26821.7	31367.3	27855.8	30809.5	28399.5	30802.7	25717.4	27863.1	27855.8	27238.4	27672.6	27471.9	45	45	45	45	45
High	Master Protein	P18031	Tyrosine-protein phosphatase non-receptor type 1 OS=Homo sapiens GN=PTPN1 PE=1 SV=1	PTPN1	0	269.434	67.5862	27	152	27	1	435	49.935	6.27	High	High	High	High	High	High	1.129	1.1	1.034	0.17	0.14	0.05	92.9	104.9	95.6	105.2	99	102.4	29976.5	33839.6	30848.3	33937.6	31927.7	33025.9	28742.3	30059.2	30848.3	30003.9	31110.5	29454.7	40	40	40	40	40
High	Master Protein	Q99460	26S proteasome non-ATPase regulatory subunit 1 OS=Homo sapiens GN=PSMD1 PE=1 SV=2	PSMD1	0	269.287	40.0839	35	123	35	1	953	105.769	5.39	High	High	High	High	High	High	0.98	1.053	1.106	-0.03	0.07	0.15	105	102.9	97.7	102.8	91	100.6	22842.6	22388	21239.9	22367.2	19781.8	21879.8	21902.2	19886.9	21239.9	19774.6	19275.5	19513.9	44	44	44	44	44
High	Master Protein	P45880-1	Isoform 1 of Voltage-dependent anion-selective channel protein 2 OS=Homo sapiens GN=VDAC2	VDAC2	0	268.751	62.4595	15	287	15	1	309	33.351	7.59	High	High	High	High	High	High	1.214	1.137	1.108	0.28	0.19	0.15	87.1	105.8	95	108	96.8	107.3	54885.3	66610.8	59811.8	68021.5	60974.9	67565.9	52625.6	59169.4	59811.8	60137.2	59414.2	60259.9	26	26	26	26	26
High	Master Protein	P62424	60S ribosomal protein L7a OS=Homo sapiens GN=RPL7A PE=1 SV=2	RPL7A	0	268.15	48.8722	19	174	19	1	266	29.977	10.61	High	High	High	High	High	High	0.943	0.899	0.929	-0.09	-0.15	-0.11	102.5	96.6	106.4	95.7	103.1	95.8	42847.9	40394.3	44482.4	40007.3	43095.6	40039.9	41083.9	35881.7	44482.4	35370.1	41992.5	35710.3	31	31	31	31	31
High	Master Protein	A0A024R571	EH domain-containing protein 1 OS=Homo sapiens GN=EHD1 PE=1 SV=1	EHD1	0	267.885	59.3066	32	152	29	1	548	61.888	6.71	High	High	High	High	High	High	0.789	0.874	0.935	-0.34	-0.19	-0.1	118.1	93.2	105.5	92.2	98.7	92.3	34037.1	26854.2	30419.3	26577.8	28456.1	26605.6	32635.8	23854.2	30419.3	23497.1	27727.7	23728.7	44	44	44	44	44
High	Master Protein	Q1KMD3	Heterogeneous nuclear ribonucleoprotein U-like protein 2 OS=Homo sapiens GN=HNRNPUL2 PE=1 SV=1	HNRNPUL2	0	267.406	51.2718	37	168	37	1	747	85.052	4.91	High	High	High	High	High	High	1.139	1.13	1.08	0.19	0.18	0.11	92.8	105.7	94	106.2	96.7	104.5	28261.3	32198.6	28641.3	32357	29464.6	31829.9	27097.8	28601.5	28641.3	28606.5	28710.4	28388.1	47	47	47	47	47
High	Master Protein	P10515	Dihydrolipoyllysine-residue acetyltransferase component of pyruvate dehydrogenase complex, mitochondrial OS=Homo sapiens GN=DLAT PE=1 SV=3	DLAT	0	267.378	47.6043	26	201	26	1	647	68.953	7.84	High	High	High	High	High	High	1.187	1.17	1.163	0.25	0.23	0.22	91.6	108.6	92.3	108	92.2	107.2	35024.9	41561.8	35329.2	41319.1	35279.5	41026.8	33582.9	36918.7	35329.2	36529.8	34376.5	36590.5	37	37	37	37	37
High	Master Protein	O75367	Core histone macro-H2A.1 OS=Homo sapiens GN=H2AFY PE=1 SV=4	H2AFY	0	266.933	55.6452	21	232	19	1	372	39.592	9.79	High	High	High	High	High	High	1.072	1.061	1.029	0.1	0.09	0.04	96.2	103.2	96.7	102.6	99.2	102.1	41701.4	44712.1	41896.4	44461.7	42972.6	44224.1	39984.6	39717.1	41896.4	39308.1	41872.7	39442.1	28	28	28	28	28
High	Master Protein	J3KN16	Proteasome-associated protein ECM29 homolog OS=Homo sapiens GN=KIAA0368 PE=1 SV=1	KIAA0368	0	266.654	28.3094	45	89	45	1	2017	223.552	8.75	High	High	High	High	High	High	0.839	0.922	0.991	-0.25	-0.12	-0.01	114.6	96.1	103.6	95.5	95.6	94.7	19165.8	16073	17329.3	15974.7	15989.3	15844.3	18376.8	14277.4	17329.3	14123.1	15580	14131	48	48	48	48	48
High	Master Protein	P17987	T-complex protein 1 subunit alpha OS=Homo sapiens GN=TCP1 PE=1 SV=1	TCP1	0	266.532	66.7266	30	118	30	1	556	60.306	6.11	High	High	High	High	High	High	0.92	1.009	1.063	-0.12	0.01	0.09	108.7	100	99.7	100.6	92.6	98.4	29003.8	26683.3	26581.6	26827.7	24687.5	26252.3	27809.7	23702.4	26581.6	23718.1	24055.6	23413.6	41	41	41	41	41
High	Master Protein	Q9BZF9	Uveal autoantigen with coiled-coil domains and ankyrin repeats OS=Homo sapiens GN=UACA PE=1 SV=2	UACA	0	266.316	41.3842	55	108	55	1	1416	162.404	7.03	High	High	High	High	High	High	0.895	0.893	0.928	-0.16	-0.16	-0.11	106.2	95.1	105.4	94.2	103.3	95.9	26739.6	23942	26550.6	23719.6	26021.9	24141.6	25638.8	21267.3	26550.6	20970.3	25355.8	21531.1	49	49	49	49	49
High	Master Protein	P08240	Signal recognition particle receptor subunit alpha OS=Homo sapiens GN=SRPR PE=1 SV=2	SRPR	0	266.09	56.5831	31	158	31	1	638	69.767	8.95	High	High	High	High	High	High	0.933	0.903	0.855	-0.1	-0.15	-0.23	101.9	95.1	103.9	93.8	110.7	94.6	34049	31777.9	34711.8	31334.4	36994.6	31626.8	32647.2	28227.8	34711.8	27702.4	36047.7	28206.9	44	44	44	44	44
High	Master Protein	Q8TEQ6	Gem-associated protein 5 OS=Homo sapiens GN=GEMIN5 PE=1 SV=3	GEMIN5	0	265.946	34.748	44	101	44	1	1508	168.483	6.62	High	High	High	High	High	High	0.906	0.94	0.956	-0.14	-0.09	-0.06	106.7	96.6	103.7	97.5	100	95.6	22507.6	20395.8	21877.4	20569.5	21098.2	20175.3	21581	18117.3	21877.4	18185.3	20558.2	17993.7	45	45	45	45	45
High	Master Protein	P26639	Threonine--tRNA ligase, cytoplasmic OS=Homo sapiens GN=TARS PE=1 SV=3	TARS	0	265.175	54.0802	32	138	30	1	723	83.382	6.67	High	High	High	High	High	High	0.821	0.949	0.99	-0.28	-0.08	-0.01	115.3	94.7	102.6	97.4	95.4	94.5	29599.9	24300.4	26341.1	24985.4	24490.9	24253.4	28381.2	21585.7	26341.1	22089.3	23864	21630.8	43	43	43	43	43
High	Master Protein	P42167	Lamina-associated polypeptide 2, isoforms beta/gamma OS=Homo sapiens GN=TMPO PE=1 SV=2	TMPO	0	264.956	58.1498	22	193	6	1	454	50.639	9.38	High	High	High	High	High	High	1.071	1.06	1.045	0.1	0.08	0.06	95.4	102.2	97.6	103.5	98.4	102.9	11894.4	12742.3	12169	12896.1	12269.3	12822	11404.7	11318.8	12169	11401.3	11955.3	11435.5	18	18	18	18	18
High	Master Protein	P34897	Serine hydroxymethyltransferase, mitochondrial OS=Homo sapiens GN=SHMT2 PE=1 SV=3	SHMT2	0	264.933	60.119	26	195	24	1	504	55.958	8.53	High	High	High	High	High	High	1.084	0.992	1.028	0.12	-0.01	0.04	94.1	102	101.2	100.4	99.8	102.5	35432.8	38416.6	38097.5	37793.6	37578.4	38615.7	33974.1	34124.9	38097.5	33413	36616.5	34440.1	36	36	36	36	36
High	Master Protein	Q96KR1	Zinc finger RNA-binding protein OS=Homo sapiens GN=ZFR PE=1 SV=2	ZFR	0	264.826	48.1378	38	108	38	1	1074	116.939	9.04	High	High	High	High	High	High	0.969	0.983	0.944	-0.05	-0.02	-0.08	100.6	97.5	100.6	98.9	104.1	98.3	19302.4	18700.2	19300.3	18977.2	19975	18852.6	18507.7	16611.1	19300.3	16777.5	19463.7	16814	45	45	45	45	45
High	Master Protein	Q9NZB2-6	Isoform F of Constitutive coactivator of PPAR-gamma-like protein 1 OS=Homo sapiens GN=FAM120A	FAM120A	0	264.11	39.8778	35	97	33	1	1146	125.192	9	High	High	High	High	High	High	1.031	1.029	1.044	0.04	0.04	0.06	98.6	101.8	98.2	101.1	98	102.3	22243	22943.4	22140.8	22793.7	22099.9	23067.9	21327.3	20380.3	22140.8	20151.7	21534.2	20573.5	40	40	40	40	40
High	Master Protein	O14980	Exportin-1 OS=Homo sapiens GN=XPO1 PE=1 SV=1	XPO1	0	264.102	45.098	39	140	39	1	1071	123.306	6.06	High	High	High	High	High	High	0.983	1.033	1.086	-0.02	0.05	0.12	103.2	101.5	98.8	102	93.2	101.3	27171.4	26708.6	25999.3	26848.3	24545.6	26661	26052.7	23724.9	25999.3	23736.4	23917.3	23778.1	47	47	47	47	47
High	Master Protein	P51114	Fragile X mental retardation syndrome-related protein 1 OS=Homo sapiens GN=FXR1 PE=1 SV=3	FXR1	0	264.012	63.124	31	149	28	1	621	69.678	6.15	High	High	High	High	High	High	0.991	0.986	0.993	-0.01	-0.02	-0.01	101.6	100.7	100.2	98.8	99.7	99	34088.5	33785.2	33625.4	33146	33443	33198.2	32685.1	30010.9	33625.4	29304.1	32587	29608.4	40	40	40	40	40
High	Master Protein	Q9UDY2	Tight junction protein ZO-2 OS=Homo sapiens GN=TJP2 PE=1 SV=2	TJP2	0	263.771	40.5042	43	132	43	1	1190	133.876	7.4	High	High	High	High	High	High	0.868	0.866	0.943	-0.2	-0.21	-0.08	108.2	93.9	106.8	92.5	102.2	96.4	31109.2	26990.3	30699.5	26572.5	29370.5	27694.6	29828.4	23975.1	30699.5	23492.5	28618.7	24699.9	51	51	51	51	51
High	Master Protein	Q5T4S7-2	Isoform 2 of E3 ubiquitin-protein ligase UBR4 OS=Homo sapiens GN=UBR4	UBR4	0	263.57	13.2206	59	88	59	1	5204	575.592	6.01	High	High	High	High	High	High	1.037	1.11	1.155	0.05	0.15	0.21	101.5	105.2	94.9	105.3	89.6	103.5	19554.3	20273.2	18282.2	20297.8	17268.7	19943.5	18749.3	18008.4	18282.2	17945.1	16826.7	17787	55	55	55	55	55
High	Master Protein	P38919	Eukaryotic initiation factor 4A-III OS=Homo sapiens GN=EIF4A3 PE=1 SV=4	EIF4A3	0	263.264	67.6399	27	173	24	1	411	46.841	6.73	High	High	High	High	High	High	0.999	0.976	0.982	0	-0.04	-0.03	100.1	100	100.6	98.1	101.5	99.7	33659	33623.1	33831.9	33016.2	34155.9	33550.6	32273.2	29866.9	33831.9	29189.3	33281.6	29922.7	38	38	38	38	38
High	Master Protein	O95602	DNA-directed RNA polymerase I subunit RPA1 OS=Homo sapiens GN=POLR1A PE=1 SV=2	POLR1A	0	262.986	40.6977	46	81	45	1	1720	194.687	7.03	High	High	High	High	High	High	0.871	0.887	0.913	-0.2	-0.17	-0.13	107	93.2	105.8	93.8	104.6	95.6	13953.2	12150.3	13787.3	12232.8	13640.6	12457.2	13378.8	10792.9	13787.3	10814.9	13291.5	11110.2	53	53	53	53	53
High	Master Protein	Q15233	Non-POU domain-containing octamer-binding protein OS=Homo sapiens GN=NONO PE=1 SV=4	NONO	0	262.649	58.3864	28	323	25	1	471	54.197	8.95	High	High	High	High	High	High	1.018	1.007	0.999	0.03	0.01	0	97.9	99.6	100	100.7	100.9	100.8	56859.8	57901.3	58124.7	58514	58649.2	58597.2	54518.8	51432.9	58124.7	51731.6	57148	52261	43	43	43	43	43
High	Master Protein	Q8N1F7	Nuclear pore complex protein Nup93 OS=Homo sapiens GN=NUP93 PE=1 SV=2	NUP93	0	262.645	56.7766	43	136	43	1	819	93.43	5.72	High	High	High	High	High	High	0.995	0.953	0.949	-0.01	-0.07	-0.08	98.9	98.3	102.3	97.5	104.2	98.9	29786	29627.3	30825.9	29375.4	31386.8	29788	28559.7	26317.5	30825.9	25970.5	30583.4	26567	49	49	49	49	49
High	Master Protein	P13637-3	Isoform 3 of Sodium/potassium-transporting ATPase subunit alpha-3 OS=Homo sapiens GN=ATP1A3	ATP1A3	0	262.284	19.5906	18	244	1	1	1026	112.987	5.38	High	High	High	High	High	High	0.989	0.878	0.944	-0.02	-0.19	-0.08	98.4	97.3	106.8	93.8	104.8	98.8	281.4	278.2	305.3	268.2	299.5	282.6	269.8	247.1	305.3	237.1	291.8	252	1	1	1	1	1
High	Master Protein	Q9Y678	Coatomer subunit gamma-1 OS=Homo sapiens GN=COPG1 PE=1 SV=1	COPG1	0	262.162	56.5217	38	116	34	1	874	97.655	5.47	High	High	High	High	High	High	0.988	1.046	1.105	-0.02	0.07	0.14	103.2	102	97.6	102.1	92.6	102.4	23575.7	23304.4	22290.9	23322.5	21158.6	23375.7	22605.1	20701	22290.9	20619.2	20617	20848	44	44	44	44	44
High	Master Protein	O75083	WD repeat-containing protein 1 OS=Homo sapiens GN=WDR1 PE=1 SV=4	WDR1	0	260.475	60.7261	29	138	29	1	606	66.152	6.65	High	High	High	High	High	High	0.891	0.896	0.917	-0.17	-0.16	-0.12	106.3	94.7	106	95	103.3	94.7	33688.1	30005.8	33599.7	30104.7	32732.8	30023.2	32301.1	26653.7	33599.7	26615.2	31895	26776.7	35	35	35	35	35
High	Master Protein	Q99832	T-complex protein 1 subunit eta OS=Homo sapiens GN=CCT7 PE=1 SV=2	CCT7	0	259.91	65.3775	33	132	33	1	543	59.329	7.65	High	High	High	High	High	High	0.908	1.016	1.09	-0.14	0.02	0.12	110.2	100.1	99.4	101	90.6	98.7	32155.9	29192	28989.4	29461.2	26419	28802.8	30832	25930.8	28989.4	26046.3	25742.8	25688.3	42	42	42	42	42
High	Master Protein	P21980	Protein-glutamine gamma-glutamyltransferase 2 OS=Homo sapiens GN=TGM2 PE=1 SV=2	TGM2	0	259.669	51.9651	27	151	27	1	687	77.28	5.22	High	High	High	High	High	High	0.91	1.025	1.026	-0.14	0.04	0.04	108.3	98.5	98.9	101.3	95.3	97.7	25781.8	23449.2	23538.5	24128	22683.1	23261.9	24720.3	20829.6	23538.5	21331.3	22102.5	20746.5	40	40	40	40	40
High	Master Protein	P04899	Guanine nucleotide-binding protein G(i) subunit alpha-2 OS=Homo sapiens GN=GNAI2 PE=1 SV=3	GNAI2	0	258.796	63.0986	18	149	10	1	355	40.425	5.54	High	High	High	High	High	High	1.114	1.065	1.035	0.16	0.09	0.05	93.3	103.9	96.5	102.9	99.9	103.4	28512.6	31760.7	29502.4	31432.2	30537	31598.6	27338.7	28212.6	29502.4	27788.9	29755.4	28181.8	29	29	29	29	29
High	Master Protein	Q15459	Splicing factor 3A subunit 1 OS=Homo sapiens GN=SF3A1 PE=1 SV=1	SF3A1	0	258.776	38.2093	29	119	29	1	793	88.831	5.22	High	High	High	High	High	High	0.876	0.928	0.922	-0.19	-0.11	-0.12	107.4	94.1	103.7	96.3	103.3	95.3	27884.1	24421.9	26916.1	24988.5	26816.5	24735.8	26736.1	21693.6	26916.1	22092.1	26130.1	22061.1	37	37	37	37	37
High	Master Protein	Q9UKM9	RNA-binding protein Raly OS=Homo sapiens GN=RALY PE=1 SV=1	RALY	0	258.322	68.3007	19	144	2	1	306	32.444	9.17	High	High	High	High	High	High	1.165	1.124	1.1	0.22	0.17	0.14	90.1	105	94.5	106.2	97.2	106.9	29228.7	34045.5	30645.5	34433	31529.2	34674.5	28025.3	30242.1	30645.5	30441.9	30722.2	30925.1	31	31	31	31	31
High	Master Protein	O43852-3	Isoform 3 of Calumenin OS=Homo sapiens GN=CALU	CALU	0	258.126	61.6099	23	261	6	1	323	38.027	4.63	High	High	High	High	High	High	1.262	1.114	1.152	0.34	0.16	0.2	87.3	110.1	95.8	106.8	93	107.1	46673.8	58897.5	51235.2	57089.8	49714.7	57248.4	44752.2	52317.8	51235.2	50472.5	48442.2	51058	33	33	33	33	33
High	Master Protein	P04264	Keratin, type II cytoskeletal 1 OS=Homo sapiens GN=KRT1 PE=1 SV=6	KRT1	0	257.525	45.6522	33	290	25	1	644	65.999	8.12	High	High	High	High	High	High	1.047	1.062	0.273	0.07	0.09	-1.87	75.8	79.4	64.6	68.6	244.7	66.9	41889.9	43844.5	35676	37887.8	135174	36957.9	40165.3	38946.4	35676	33496.3	131714	32961.6	33	33	33	33	33
High	Master Protein	C9J2C0	Tubulin alpha-8 chain (Fragment) OS=Homo sapiens GN=TUBA8 PE=3 SV=1	TUBA8	0	257.48	37.2591	14	427	1	1	467	51.952	5.31	High	High	High	High	High	High	0.908	1.235	1.216	-0.14	0.3	0.28	110.6	100.4	88.6	109.5	86.2	104.7	168.1	152.7	134.7	166.4	131	159.2	161.2	135.6	134.7	147.1	127.6	142	1	1	1	1	1
High	Master Protein	E9PLY5	Microtubule-actin cross-linking factor 1, isoforms 1/2/3/5 (Fragment) OS=Homo sapiens GN=MACF1 PE=1 SV=1	MACF1	0	257.108	42.5455	51	101	1	1	1375	159.823	5.66	High	High	High	High	High	High	0.825	0.931	0.936	-0.28	-0.1	-0.1	116	95.8	101.3	94.3	99.5	93.1	1137.5	938.5	993	924.4	975.1	912.6	1090.6	833.7	993	817.3	950.1	813.9	1	1	1	1	1
High	Master Protein	P22695	Cytochrome b-c1 complex subunit 2, mitochondrial OS=Homo sapiens GN=UQCRC2 PE=1 SV=3	UQCRC2	0	256.135	56.7329	21	120	21	1	453	48.413	8.63	High	High	High	High	High	High	1.198	1.175	1.167	0.26	0.23	0.22	89.5	107.2	91.9	108	93.9	109.5	19985.8	23938.7	20515.4	24097.2	20951.5	24443	19162.9	21264.4	20515.4	21304.1	20415.2	21799.9	30	30	30	30	30
High	Master Protein	Q9UHB9	Signal recognition particle subunit SRP68 OS=Homo sapiens GN=SRP68 PE=1 SV=2	SRP68	0	255.296	57.0973	33	118	33	1	627	70.686	8.56	High	High	High	High	High	High	0.997	1.001	1.029	0	0	0.04	101.5	101.2	100.4	100.5	96.8	99.5	19892.5	19827.4	19671.7	19696.9	18955.1	19502.8	19073.5	17612.4	19671.7	17413.9	18469.9	17393.9	39	39	39	39	39
High	Master Protein	P05091	Aldehyde dehydrogenase, mitochondrial OS=Homo sapiens GN=ALDH2 PE=1 SV=2	ALDH2	0	254.87	54.7389	22	145	21	1	517	56.346	7.05	High	High	High	High	High	High	1.391	1.281	1.309	0.48	0.36	0.39	83.4	116.1	88.4	113.2	86.1	112.8	22515.6	31324.3	23851.3	30557.1	23245.1	30438.6	21588.6	27824.9	23851.3	27015.2	22650.1	27147.2	30	30	30	30	30
High	Master Protein	P00367	Glutamate dehydrogenase 1, mitochondrial OS=Homo sapiens GN=GLUD1 PE=1 SV=2	GLUD1	0	254.53	58.6022	27	169	27	1	558	61.359	7.8	High	High	High	High	High	High	1.23	1.132	1.156	0.3	0.18	0.21	88.1	108.4	94.7	107.2	93.5	108.1	29780.2	36629	32000.3	36231.5	31581.1	36512.5	28554.1	32537	32000.3	32031.9	30772.7	32564.3	36	36	36	36	36
High	Master Protein	E5RK69	Annexin OS=Homo sapiens GN=ANXA6 PE=1 SV=1	ANXA6	0	254.403	66.087	33	191	2	1	460	51.744	6.05	High	High	High	High	High	High	0.644	0.761	0.707	-0.64	-0.39	-0.5	130.5	84.1	109.2	83.1	113.1	80	1779.5	1145.8	1488.6	1132.6	1542.1	1090.4	1706.2	1017.8	1488.6	1001.3	1502.6	972.5	2	2	2	2	2
High	Master Protein	P47897	Glutamine--tRNA ligase OS=Homo sapiens GN=QARS PE=1 SV=1	QARS	0	254.097	57.4194	42	131	41	1	775	87.743	7.15	High	High	High	High	High	High	1.005	1.035	1.072	0.01	0.05	0.1	102.5	103	98	101.4	94.2	101	24054.4	24167.6	22998.1	23808.1	22117.6	23704.5	23064.1	21467.7	22998.1	21048.5	21551.5	21141.3	47	47	47	47	47
High	Master Protein	P06744	Glucose-6-phosphate isomerase OS=Homo sapiens GN=GPI PE=1 SV=4	GPI	0	253.717	54.6595	26	114	18	1	558	63.107	8.32	High	High	High	High	High	High	0.928	0.964	0.998	-0.11	-0.05	0	107.6	99.8	101.1	97.4	97.1	96.9	23639.4	21926.3	22201.7	21392.2	21329.9	21283.1	22666.1	19476.8	22201.7	18912.7	20783.9	18981.7	39	39	39	39	39
High	Master Protein	Q8NC51	Plasminogen activator inhibitor 1 RNA-binding protein OS=Homo sapiens GN=SERBP1 PE=1 SV=2	SERBP1	0	252.199	49.7549	27	202	27	1	408	44.938	8.65	High	High	High	High	High	High	0.789	0.742	0.791	-0.34	-0.43	-0.34	112.5	88.8	116.4	86.3	109.4	86.6	49016.6	38661.6	50722.8	37613.7	47652.4	37704.8	46998.6	34342.5	50722.8	33253.9	46432.7	33627.7	32	32	32	32	32
High	Master Protein	E7EX90	Uncharacterized protein OS=Homo sapiens GN=DCTN1 PE=1 SV=1	DCTN1	0	251.625	41.879	40	84	40	1	1256	139.008	5.67	High	High	High	High	High	High	0.965	1.067	1.064	-0.05	0.09	0.09	104.4	100.7	97.1	103.6	94.1	100.1	16552.7	15967.8	15399.4	16429.3	14931.2	15879.8	15871.2	14184	15399.4	14525	14549	14162.7	42	42	42	42	42
High	Master Protein	Q14157-5	Isoform 5 of Ubiquitin-associated protein 2-like OS=Homo sapiens GN=UBAP2L	UBAP2L	0	251.564	41.5761	28	122	28	1	1104	116.569	7.02	High	High	High	High	High	High	0.88	0.888	0.931	-0.18	-0.17	-0.1	107.9	95	107	95	101	94.1	22787.9	20051.4	22587.2	20055.1	21335	19868.1	21849.7	17811.4	22587.2	17730.5	20788.9	17719.7	36	36	36	36	36
High	Master Protein	O94851-4	Isoform 4 of Protein-methionine sulfoxide oxidase MICAL2 OS=Homo sapiens GN=MICAL2	MICAL2	0	251.487	47.541	40	105	38	1	976	111.581	8.13	High	High	High	High	High	High	0.956	0.903	0.9	-0.06	-0.15	-0.15	99.1	94.8	105.6	95.3	108.1	97.2	18956.1	18127.8	20196	18238.3	20673.5	18598	18175.7	16102.7	20196	16124.3	20144.3	16587	47	47	47	47	47
High	Master Protein	O94906	Pre-mRNA-processing factor 6 OS=Homo sapiens GN=PRPF6 PE=1 SV=1	PRPF6	0	251.471	46.7588	45	119	45	1	941	106.858	8.25	High	High	High	High	High	High	0.987	1.028	1.002	-0.02	0.04	0	100.2	98.9	98.6	101.3	100.4	100.6	27645.7	27273.8	27195.4	27947.3	27707.7	27753.3	26507.5	24226.9	27195.4	24707.9	26998.5	24752.3	50	50	50	50	50
High	Master Protein	Q99714	3-hydroxyacyl-CoA dehydrogenase type-2 OS=Homo sapiens GN=HSD17B10 PE=1 SV=3	HSD17B10	0	251.286	79.3103	17	144	17	1	261	26.906	7.78	High	High	High	High	High	High	1.248	1.151	1.177	0.32	0.2	0.23	87.5	109.2	93.9	108.1	92.4	108.8	21277.1	26545.3	22827.8	26272.4	22468.7	26443	20401.1	23579.8	22827.8	23227.2	21893.6	23583.7	27	27	27	27	27
High	Master Protein	O15031	Plexin-B2 OS=Homo sapiens GN=PLXNB2 PE=1 SV=3	PLXNB2	0	250.723	31.9913	45	106	45	1	1838	204.997	6.24	High	High	High	High	High	High	1.042	1.006	0.985	0.06	0.01	-0.02	96.4	100.4	99.7	100.3	102.3	100.8	19966.4	20802.1	20652.2	20785.8	21200.9	20892.1	19144.4	18478.2	20652.2	18376.5	20658.2	18633	42	42	42	42	42
High	Master Protein	O94925-3	Isoform 3 of Glutaminase kidney isoform, mitochondrial OS=Homo sapiens GN=GLS	GLS	0	249.482	45.6522	21	117	4	1	598	65.418	7.88	High	High	High	High	High	High	1.356	1.183	1.238	0.44	0.24	0.31	83.2	112.9	92.8	109.7	90	111.4	22760.2	30870	25372.4	30004.2	24611.6	30462	21823.1	27421.4	25372.4	26526.4	23981.6	27168.1	34	34	34	34	34
High	Master Protein	P62258	14-3-3 protein epsilon OS=Homo sapiens GN=YWHAE PE=1 SV=1	YWHAE	0	249.357	76.8627	24	293	21	1	255	29.155	4.74	High	High	High	High	High	High	0.922	1.006	1.042	-0.12	0.01	0.06	107	98.6	99.9	100.5	95.1	99	62386	57501.1	58257.1	58619.2	55461.5	57764.5	59817.5	51077.4	58257.1	51824.6	54041.9	51518.3	38	38	38	38	38
High	Master Protein	O15523	ATP-dependent RNA helicase DDX3Y OS=Homo sapiens GN=DDX3Y PE=1 SV=2	DDX3Y	0	249.296	42.4242	27	180	1	1	660	73.108	7.55	High	High	High	High	High	High	0.952	1.075	1.182	-0.07	0.1	0.24	108.2	103	91.6	98.5	91	107.6	58.1	55.3	49.2	52.8	48.9	57.7	55.7	49.1	49.2	46.7	47.6	51.5	2	2	2	2	2
High	Master Protein	O76094	Signal recognition particle subunit SRP72 OS=Homo sapiens GN=SRP72 PE=1 SV=3	SRP72	0	249.164	58.4203	33	93	33	1	671	74.56	9.26	High	High	High	High	High	High	1.049	1.001	1.034	0.07	0	0.05	97.4	102.2	100.7	100.9	97.7	101.1	24185.7	25370	25001.7	25037.1	24264	25095	23189.9	22535.8	25001.7	22135.1	23642.9	22381.4	39	39	39	39	39
High	Master Protein	P16435	NADPH--cytochrome P450 reductase OS=Homo sapiens GN=POR PE=1 SV=2	POR	0	249.082	57.6071	36	128	36	1	677	76.641	5.58	High	High	High	High	High	High	1.249	1.189	1.163	0.32	0.25	0.22	87.5	109.2	91.7	109.1	93.6	108.9	22066.1	27556.9	23131	27512.5	23615	27474.2	21157.6	24478.4	23131	24323.5	23010.5	24503.4	47	47	47	47	47
High	Master Protein	O76021	Ribosomal L1 domain-containing protein 1 OS=Homo sapiens GN=RSL1D1 PE=1 SV=3	RSL1D1	0	248.987	46.9388	31	127	31	1	490	54.939	10.13	High	High	High	High	High	High	0.893	0.873	0.866	-0.16	-0.2	-0.21	104.8	93.5	106.5	93	108.4	93.9	31528.5	28142.5	32044.3	27989.9	32615.9	28256	30230.5	24998.6	32044.3	24745.6	31781.1	25200.6	35	35	35	35	35
High	Master Protein	Q9ULW0	Targeting protein for Xklp2 OS=Homo sapiens GN=TPX2 PE=1 SV=2	TPX2	0	248.942	55.9572	39	90	39	1	747	85.6	9.23	High	High	High	High	High	High	0.633	0.622	0.661	-0.66	-0.68	-0.6	122.2	77.3	122.8	76.4	121.2	80.1	21560.1	13650.2	21678.1	13491.5	21389.7	14132.7	20672.5	12125.3	21678.1	11927.7	20842.2	12604.5	41	41	41	41	41
High	Master Protein	Q9BZE4	Nucleolar GTP-binding protein 1 OS=Homo sapiens GN=GTPBP4 PE=1 SV=3	GTPBP4	0	248.445	55.3628	35	156	35	1	634	73.918	9.5	High	High	High	High	High	High	0.961	0.913	0.913	-0.06	-0.13	-0.13	100.4	96.5	105.3	96.2	105.4	96.2	37549.7	36073.3	39382.2	35959.8	39407.4	35990	36003.8	32043.4	39382.2	31791.7	38398.7	32098.3	43	43	43	43	43
High	Master Protein	Q9UKM9-2	Isoform 1 of RNA-binding protein Raly OS=Homo sapiens GN=RALY	RALY	0	247.939	66.5517	18	134	1	1	290	30.346	9.63	High	High	High	High	High	High	1.14	1.083	1.058	0.19	0.12	0.08	92.6	105.5	95	102.9	99.1	104.9	142.1	162	145.9	158	152.2	161	136.2	143.9	145.9	139.7	148.3	143.6	1	1	1	1	1
High	Master Protein	P55884-2	Isoform 2 of Eukaryotic translation initiation factor 3 subunit B OS=Homo sapiens GN=EIF3B	EIF3B	0	247.514	39.6334	28	122	28	1	873	98.967	5.08	High	High	High	High	High	High	0.768	0.839	0.89	-0.38	-0.25	-0.17	117.8	90.5	109.2	91.6	100.9	89.8	28946.5	22231	26831.6	22509.3	24794.7	22065.7	27754.8	19747.5	26831.6	19900.3	24160	19679.7	38	38	38	38	38
High	Master Protein	Q9HDC9	Adipocyte plasma membrane-associated protein OS=Homo sapiens GN=APMAP PE=1 SV=2	APMAP	0	247.236	55.5288	20	266	20	1	416	46.451	6.16	High	High	High	High	High	High	1.176	1.194	1.137	0.23	0.26	0.19	91.9	108.1	91	108.7	93.7	106.6	32429.4	38145.1	32132.9	38362.5	33092.3	37641.9	31094.3	33883.7	32132.9	33915.9	32245.3	33571.6	32	32	32	32	32
High	Master Protein	P04083	Annexin A1 OS=Homo sapiens GN=ANXA1 PE=1 SV=2	ANXA1	0	246.81	67.052	23	204	23	1	346	38.69	7.02	High	High	High	High	High	High	0.728	0.829	0.799	-0.46	-0.27	-0.32	122.8	89.4	107.2	88.9	106.6	85.1	41732.3	30380.6	36414.5	30205.4	36218.3	28928.9	40014.2	26986.6	36414.5	26704.3	35291.2	25800.8	31	31	31	31	31
High	Master Protein	P68032	Actin, alpha cardiac muscle 1 OS=Homo sapiens GN=ACTC1 PE=1 SV=1	ACTC1	0	246.002	47.7454	19	1129	6	1	377	41.992	5.39	High	High	High	High	High	High	0.937	0.984	0.938	-0.09	-0.02	-0.09	107.3	100.5	100.6	99	99.3	93.2	66937.7	62690.7	62755	61728.7	61935.8	58093.4	64181.9	55687.2	62755	54573.8	60350.5	51811.6	12	12	12	12	12
High	Master Protein	Q6WCQ1-2	Isoform 2 of Myosin phosphatase Rho-interacting protein OS=Homo sapiens GN=MPRIP	MPRIP	0	245.534	47.7842	40	94	13	1	1038	118.03	6.39	High	High	High	High	High	High	0.95	0.941	0.945	-0.07	-0.09	-0.08	101.4	96.4	102.5	96.5	104.5	98.8	6915.7	6572.9	6992.7	6579.9	7126.6	6738.1	6630.9	5838.6	6992.7	5817.2	6944.2	6009.5	16	16	16	16	16
High	Master Protein	E9PRY8	Elongation factor 1-delta OS=Homo sapiens GN=EEF1D PE=1 SV=1	EEF1D	0	245.119	32.5681	23	186	5	1	697	76.523	7.05	High	High	High	High	High	High	0.996	1.023	1.067	-0.01	0.03	0.09	101	100.6	100	102.3	94.9	101.3	40060.7	39893.9	39667.1	40563.6	37640.7	40164.8	38411.4	35437.2	39667.1	35861.9	36677.2	35821.7	37	37	37	37	37
High	Master Protein	Q96N67	Dedicator of cytokinesis protein 7 OS=Homo sapiens GN=DOCK7 PE=1 SV=4	DOCK7	0	244.62	28.6449	50	98	47	1	2140	242.407	6.8	High	High	High	High	High	High	1.049	1.012	1.03	0.07	0.02	0.04	97.2	102	99.2	100.4	99.1	102	19638.3	20594.4	20033.9	20283.2	20016.4	20608.3	18829.7	18293.7	20033.9	17932.2	19504.1	18379.9	53	53	53	53	53
High	Master Protein	Q9BVP2	Guanine nucleotide-binding protein-like 3 OS=Homo sapiens GN=GNL3 PE=1 SV=2	GNL3	0	244.568	53.9162	29	119	28	1	549	61.954	9.16	High	High	High	High	High	High	0.845	0.85	0.852	-0.24	-0.23	-0.23	108.4	91.6	107.7	91.5	108.4	92.4	26523.6	22413.3	26347.1	22401.4	26532.4	22606.9	25431.7	19909.4	26347.1	19804.9	25853.3	20162.4	40	40	40	40	40
High	Master Protein	P43490	Nicotinamide phosphoribosyltransferase OS=Homo sapiens GN=NAMPT PE=1 SV=1	NAMPT	0	244.488	62.3218	29	249	29	1	491	55.487	7.15	High	High	High	High	High	High	0.912	1.015	1.025	-0.13	0.02	0.04	109.5	99.9	98.6	100.1	94.7	97.1	51035.8	46554.4	45944.4	46634	44144.6	45244.9	48934.6	41353.6	45944.4	41228.7	43014.7	40352.5	40	40	40	40	40
High	Master Protein	Q9UHB6	LIM domain and actin-binding protein 1 OS=Homo sapiens GN=LIMA1 PE=1 SV=1	LIMA1	0	243.813	60.2108	43	132	43	1	759	85.173	6.84	High	High	High	High	High	High	0.849	0.816	0.809	-0.24	-0.29	-0.31	107.5	91.3	110.4	90	111	89.8	27308.2	23197.3	28050.5	22881.6	28201.2	22823.3	26183.9	20605.8	28050.5	20229.4	27479.4	20355.4	48	48	48	48	48
High	Master Protein	P40227	T-complex protein 1 subunit zeta OS=Homo sapiens GN=CCT6A PE=1 SV=3	CCT6A	0	243.792	49.3409	24	167	24	1	531	57.988	6.68	High	High	High	High	High	High	0.886	1.003	1.069	-0.18	0	0.1	112	99.2	99.3	99.6	91.8	98.1	31218	27645.7	27677.3	27772.2	25578.9	27351.9	29932.7	24557.3	27677.3	24553.2	24924.2	24394.3	32	32	32	32	32
High	Master Protein	E7ESP4	Integrin alpha-2 OS=Homo sapiens GN=ITGA2 PE=1 SV=1	ITGA2	0	243.493	37.8981	26	109	1	1	942	102.762	5.15	High	High	High	High	High	High	1.091	1.195	1.156	0.13	0.26	0.21	98	107	90.6	108.2	91	105.2	928.5	1013.3	857.7	1025	861.8	995.8	890.3	900.1	857.7	906.2	839.7	888.1	2	2	2	2	2
High	Master Protein	Q9UJS0-2	Isoform 2 of Calcium-binding mitochondrial carrier protein Aralar2 OS=Homo sapiens GN=SLC25A13	SLC25A13	0	243.369	46.7456	27	129	20	1	676	74.257	8.62	High	High	High	High	High	High	1.082	1.036	1.02	0.11	0.05	0.03	94.6	102.4	98.6	102.1	100.2	102.1	28332.8	30646.9	29506.7	30569.7	29984.5	30572	27166.4	27223.2	29506.7	27026.4	29217	27266.2	30	30	30	30	30
High	Master Protein	Q9UMS4	Pre-mRNA-processing factor 19 OS=Homo sapiens GN=PRPF19 PE=1 SV=1	PRPF19	0	243.162	66.8651	19	142	19	1	504	55.146	6.61	High	High	High	High	High	High	0.968	0.946	0.959	-0.05	-0.08	-0.06	100.5	97.3	103.4	97.8	102.6	98.4	23222	22473.4	23902	22608.6	23709.6	22729.8	22266	19962.8	23902	19988	23102.7	20272	31	31	31	31	31
High	Master Protein	Q9NVI7-2	Isoform 2 of ATPase family AAA domain-containing protein 3A OS=Homo sapiens GN=ATAD3A	ATAD3A	0	243.135	58.5324	32	137	13	1	586	66.177	9.25	High	High	High	High	High	High	1.02	0.964	0.958	0.03	-0.05	-0.06	96.7	98.7	102.4	98.7	103.9	99.6	27777.4	28342.7	29415.2	28361.5	29855.1	28605.4	26633.8	25176.4	29415.2	25074.1	29090.9	25512.2	43	43	43	43	43
High	Master Protein	P42892	Endothelin-converting enzyme 1 OS=Homo sapiens GN=ECE1 PE=1 SV=2	ECE1	0	242.72	38.8312	27	122	27	1	770	87.108	5.88	High	High	High	High	High	High	0.984	0.972	0.961	-0.02	-0.04	-0.06	100.5	98.9	100.4	97.6	103.3	99.3	17175.2	16896.4	17146	16673.1	17648.8	16966.2	16468.1	15008.8	17146	14740.5	17197.1	15131.6	39	39	39	39	39
High	Master Protein	Q96HE7	ERO1-like protein alpha OS=Homo sapiens GN=ERO1L PE=1 SV=2	ERO1L	0	242.684	59.4017	21	139	20	1	468	54.358	5.68	High	High	High	High	High	High	1.321	1.262	1.223	0.4	0.34	0.29	86	113.6	87.8	110.8	90.7	111	25102.4	33159.5	25629.7	32334.4	26471.4	32386.5	24068.9	29455.1	25629.7	28586.5	25793.8	28884.5	35	35	35	35	35
High	Master Protein	Q8NBS9	Thioredoxin domain-containing protein 5 OS=Homo sapiens GN=TXNDC5 PE=1 SV=2	TXNDC5	0	242.09	51.1574	23	233	23	1	432	47.599	5.97	High	High	High	High	High	High	1.25	1.163	1.12	0.32	0.22	0.16	86.8	108.4	93.4	108.7	95.6	107.1	38929	48647	41900.9	48751.2	42908	48040	37326.2	43212.4	41900.9	43100.4	41809.7	42845.3	35	35	35	35	35
High	Master Protein	P35527	Keratin, type I cytoskeletal 9 OS=Homo sapiens GN=KRT9 PE=1 SV=3	KRT9	0	240.776	67.8973	30	150	29	1	623	62.027	5.24	High	High	High	High	High	High	1.282	1.06	0.351	0.36	0.08	-1.51	76.6	98.2	69	73.2	209.5	73.5	13241.7	16974.4	11934.2	12654.7	36211.3	12706.4	12696.6	15078.1	11934.2	11187.9	35284.4	11332.4	38	38	38	38	38
High	Master Protein	G8JLB6	Heterogeneous nuclear ribonucleoprotein H OS=Homo sapiens GN=HNRNPH1 PE=1 SV=1	HNRNPH1	0	240.751	44.0678	15	459	7	1	472	51.197	6.8	High	High	High	High	High	High	0.976	0.959	0.96	-0.03	-0.06	-0.06	99.4	97.1	102.9	98.7	103	98.9	51639.1	50424.6	53474.1	51285.4	53496.5	51374.8	49513.1	44791.4	53474.1	45341	52127.2	45819.5	26	26	26	26	26
High	Master Protein	P14868	Aspartate--tRNA ligase, cytoplasmic OS=Homo sapiens GN=DARS PE=1 SV=2	DARS	0	240.467	68.0639	29	114	29	1	501	57.1	6.55	High	High	High	High	High	High	0.989	1.048	1.08	-0.02	0.07	0.11	103.1	102	98.5	103.2	92.9	100.3	25554.3	25277	24421	25588.9	23029.9	24867.9	24502.2	22453.2	24421	22622.9	22440.4	22178.9	39	39	39	39	39
High	Master Protein	P40926	Malate dehydrogenase, mitochondrial OS=Homo sapiens GN=MDH2 PE=1 SV=3	MDH2	0	240.339	65.9763	19	383	19	1	338	35.481	8.68	High	High	High	High	High	High	1.422	1.192	1.233	0.51	0.25	0.3	79.7	113.3	93.1	111	90.9	112.1	77618.6	110338	90674.2	108125	88493.9	109151	74423	98011.5	90674.2	95592.4	86228.8	97348.5	27	27	27	27	27
High	Master Protein	O60568	Procollagen-lysine,2-oxoglutarate 5-dioxygenase 3 OS=Homo sapiens GN=PLOD3 PE=1 SV=1	PLOD3	0	240.197	45.122	31	139	31	1	738	84.731	6.05	High	High	High	High	High	High	1.109	1.07	1.023	0.15	0.1	0.03	93.8	104	96.7	103.4	99.9	102.2	22113.8	24516.6	22795.9	24382.3	23544.3	24092.7	21203.3	21777.7	22795.9	21556.1	22941.7	21487.5	39	39	39	39	39
High	Master Protein	Q92499	ATP-dependent RNA helicase DDX1 OS=Homo sapiens GN=DDX1 PE=1 SV=2	DDX1	0	239.971	48.7838	31	118	31	1	740	82.38	7.23	High	High	High	High	High	High	1.038	1.03	1.063	0.05	0.04	0.09	98.9	102.7	98.4	101.3	96.3	102.3	22355.4	23205.4	22244.8	22901.7	21760.7	23124.8	21435	20613	22244.8	20247.1	21203.7	20624.3	38	38	38	38	38
High	Master Protein	Q13838-2	Isoform 2 of Spliceosome RNA helicase DDX39B OS=Homo sapiens GN=DDX39B	DDX39B	0	239.633	59.3679	24	236	11	1	443	50.647	5.88	High	High	High	High	High	High	0.951	0.959	0.964	-0.07	-0.06	-0.05	103.8	98.7	102	97.8	100.6	97.1	48934.5	46556.7	48090.4	46121.5	47449.7	45763.8	46919.8	41355.6	48090.4	40775.5	46235.2	40815.3	39	39	39	39	39
High	Master Protein	Q10471	Polypeptide N-acetylgalactosaminyltransferase 2 OS=Homo sapiens GN=GALNT2 PE=1 SV=1	GALNT2	0	238.989	55.5166	31	113	29	1	571	64.691	8.35	High	High	High	High	High	High	1.18	1.116	1.108	0.24	0.16	0.15	90.2	106.4	94.6	105.6	96.4	106.8	22438.3	26474	23548.9	26286.4	23982.1	26567.3	21514.5	23516.5	23548.9	23239.5	23368.2	23694.5	39	39	39	39	39
High	Master Protein	P62879	Guanine nucleotide-binding protein G(I)/G(S)/G(T) subunit beta-2 OS=Homo sapiens GN=GNB2 PE=1 SV=3	GNB2	0	238.798	56.1765	13	218	6	1	340	37.307	6	High	High	High	High	High	High	1.088	1.209	1.06	0.12	0.27	0.08	92.9	101.1	92.4	111.7	98	103.9	11173.2	12156.6	11105.5	13427.9	11787.6	12500.1	10713.2	10798.5	11105.5	11871.5	11485.9	11148.4	15	15	15	15	15
High	Master Protein	Q9Y230	RuvB-like 2 OS=Homo sapiens GN=RUVBL2 PE=1 SV=3	RUVBL2	0	238.692	60.4752	27	115	27	1	463	51.125	5.64	High	High	High	High	High	High	0.938	0.994	1.031	-0.09	-0.01	0.04	104.8	98.3	100.5	99.8	96.8	99.8	26835.7	25162.9	25711.2	25548	24774.6	25536.5	25730.8	22351.8	25711.2	22586.7	24140.5	22775.2	31	31	31	31	31
High	Master Protein	O95782	AP-2 complex subunit alpha-1 OS=Homo sapiens GN=AP2A1 PE=1 SV=3	AP2A1	0	238.585	43.5005	38	134	26	1	977	107.478	7.03	High	High	High	High	High	High	1.057	1.043	1.042	0.08	0.06	0.06	96.1	101.6	98.4	102.6	98.6	102.7	23059.8	24370.9	23607.1	24628	23660.8	24646.8	22110.4	21648.3	23607.1	21773.3	23055.2	21981.7	43	43	43	43	43
High	Master Protein	P26368	Splicing factor U2AF 65 kDa subunit OS=Homo sapiens GN=U2AF2 PE=1 SV=4	U2AF2	0	238.184	47.5789	15	150	15	1	475	53.467	9.09	High	High	High	High	High	High	0.977	0.957	0.995	-0.03	-0.06	-0.01	100.7	98.4	102.2	97.8	100.7	100.2	23967.6	23405.5	24302.9	23266.3	23963.8	23838.6	22980.8	20790.8	24302.9	20569.5	23350.4	21260.9	31	31	31	31	31
High	Master Protein	P09622	Dihydrolipoyl dehydrogenase, mitochondrial OS=Homo sapiens GN=DLD PE=1 SV=2	DLD	0	237.549	52.2593	22	144	22	1	509	54.143	7.85	High	High	High	High	High	High	1.236	1.143	1.149	0.31	0.19	0.2	87.9	108.6	93.6	107	94.4	108.5	25023.4	30919.9	26668.1	30481.3	26900.6	30904.7	23993.2	27465.7	26668.1	26948.2	26212	27562.9	34	34	34	34	34
High	Master Protein	P36578	60S ribosomal protein L4 OS=Homo sapiens GN=RPL4 PE=1 SV=5	RPL4	0	237.5	48.7119	21	248	21	1	427	47.667	11.06	High	High	High	High	High	High	0.914	0.915	0.923	-0.13	-0.13	-0.12	106.1	97	104.5	95.6	102.3	94.4	46362.8	42378.1	45655.9	41753.6	44681.6	41238.8	44454.1	37643.8	45655.9	36913.9	43537.9	36779.6	32	32	32	32	32
High	Master Protein	Q9Y2X3	Nucleolar protein 58 OS=Homo sapiens GN=NOP58 PE=1 SV=1	NOP58	0	237.398	51.6068	24	144	24	1	529	59.541	8.92	High	High	High	High	High	High	0.949	0.956	0.932	-0.08	-0.07	-0.1	102.4	97.1	101.5	97	104.5	97.5	32131.5	30489	31856.7	30447.6	32800.8	30586.5	30808.6	27082.9	31856.7	26918.4	31961.2	27279.1	32	32	32	32	32
High	Master Protein	O94901-9	Isoform 9 of SUN domain-containing protein 1 OS=Homo sapiens GN=SUN1	SUN1	0	237.232	48.2533	34	114	33	1	916	101.868	7.31	High	High	High	High	High	High	1.105	1.079	1.085	0.14	0.11	0.12	93.9	103.8	95.9	103.6	97.3	105.5	23837.7	26343.3	24352.4	26285.8	24691.5	26781.8	22856.3	23400.4	24352.4	23239	24059.5	23885.8	38	38	38	38	38
High	Master Protein	P67809	Nuclease-sensitive element-binding protein 1 OS=Homo sapiens GN=YBX1 PE=1 SV=3	YBX1	0	236.836	53.3951	14	176	9	1	324	35.903	9.88	High	High	High	High	High	High	0.8	0.795	0.805	-0.32	-0.33	-0.31	114.6	91.7	110.3	87.7	108.4	87.2	28052.8	22445.9	26993.9	21457.9	26533.6	21350.8	26897.8	19938.4	26993.9	18970.7	25854.4	19042.1	28	28	28	28	28
High	Master Protein	P35609-2	Isoform 2 of Alpha-actinin-2 OS=Homo sapiens GN=ACTN2	ACTN2	0	236.347	18.2327	18	240	2	1	894	103.854	5.52	High	High	High	High	High	High	0.927	1.341	1.071	-0.11	0.42	0.1	108.8	100.9	83.6	112.1	93.9	100.6	122.5	113.6	94.1	126.1	105.7	113.2	117.5	100.9	94.1	111.5	103	101	1	1	1	1	1
High	Master Protein	P62873	Guanine nucleotide-binding protein G(I)/G(S)/G(T) subunit beta-1 OS=Homo sapiens GN=GNB1 PE=1 SV=3	GNB1	0	235.322	65.2941	14	234	8	1	340	37.353	6	High	High	High	High	High	High	1.037	1.069	0.998	0.05	0.1	0	96	99.6	97.9	104.6	101	100.8	23240.5	24109.6	23691.2	25316	24443.4	24386.8	22283.7	21416.2	23691.2	22381.7	23817.7	21749.8	20	20	20	20	20
High	Master Protein	K7ELL7	Glucosidase 2 subunit beta OS=Homo sapiens GN=PRKCSH PE=1 SV=1	PRKCSH	0	235.084	48.5981	25	349	25	1	535	60.154	4.41	High	High	High	High	High	High	1.182	1.122	1.095	0.24	0.17	0.13	90.4	106.8	94.4	106	96.6	105.8	59956.8	70872.8	62652.7	70284.3	64068.3	70175	57488.4	62955.3	62652.7	62137.7	62428.4	62586.8	37	37	37	37	37
High	Master Protein	Q8IY81	pre-rRNA processing protein FTSJ3 OS=Homo sapiens GN=FTSJ3 PE=1 SV=2	FTSJ3	0	235.081	42.3849	27	117	27	1	847	96.499	8.4	High	High	High	High	High	High	0.989	0.989	0.975	-0.02	-0.02	-0.04	100.3	99.2	100	98.8	102.1	99.6	20772.3	20537.7	20700.9	20466.8	21152.8	20616.7	19917.1	18243.3	20700.9	18094.5	20611.4	18387.4	35	35	35	35	35
High	Master Protein	Q3ZCM7	Tubulin beta-8 chain OS=Homo sapiens GN=TUBB8 PE=1 SV=2	TUBB8	0	234.84	32.2072	13	381	2	1	444	49.744	4.89	High	High	High	High	High	High	1.152	1.207	1.296	0.2	0.27	0.37	96.9	111.6	88.9	107.4	85.1	110.2	757.2	872.1	695.1	839.2	665	861.8	726	774.7	695.1	741.9	648	768.6	2	2	2	2	2
High	Master Protein	Q15424-3	Isoform 3 of Scaffold attachment factor B1 OS=Homo sapiens GN=SAFB	SAFB	0	234.641	36.205	40	151	27	1	917	102.793	5.49	High	High	High	High	High	High	1.025	0.993	0.971	0.04	-0.01	-0.04	96.9	99.4	100.8	100.1	102.9	99.9	30712.3	31491.8	31958.5	31738.9	32605.9	31662.5	29447.9	27973.7	31958.5	28060.1	31771.3	28238.8	43	43	43	43	43
High	Master Protein	P31930	Cytochrome b-c1 complex subunit 1, mitochondrial OS=Homo sapiens GN=UQCRC1 PE=1 SV=3	UQCRC1	0	234.348	61.875	23	129	22	1	480	52.612	6.37	High	High	High	High	High	High	1.205	1.178	1.153	0.27	0.24	0.21	89.6	108	92.1	108.5	93.7	108.1	15047.4	18137.9	15473.5	18223.5	15740.3	18154	14427.9	16111.6	15473.5	16111.2	15337.4	16191	32	32	32	32	32
High	Master Protein	Q13751	Laminin subunit beta-3 OS=Homo sapiens GN=LAMB3 PE=1 SV=1	LAMB3	0	234.031	38.3106	35	74	35	1	1172	129.489	7.21	High	High	High	High	High	High	1.005	0.961	0.97	0.01	-0.06	-0.04	97.4	97.9	102.4	98.4	103.4	100.3	14773.9	14849.3	15533.2	14919.9	15683.6	15213.9	14165.7	13190.4	15533.2	13190.6	15282.2	13568.8	41	41	41	41	41
High	Master Protein	O60287	Nucleolar pre-ribosomal-associated protein 1 OS=Homo sapiens GN=URB1 PE=1 SV=4	URB1	0	233.811	24.6147	45	90	44	1	2271	254.227	6.47	High	High	High	High	High	High	0.941	0.95	0.958	-0.09	-0.07	-0.06	102	96	102.1	97	103.6	99.3	14316.1	13470.8	14327.2	13604.1	14540.2	13925.7	13726.7	11965.9	14327.2	12027.3	14168	12419.9	44	44	44	44	44
High	Master Protein	O95239	Chromosome-associated kinesin KIF4A OS=Homo sapiens GN=KIF4A PE=1 SV=3	KIF4A	0	233.76	39.3669	47	86	46	1	1232	139.794	6.27	High	High	High	High	High	High	0.768	0.783	0.854	-0.38	-0.35	-0.23	116.1	89.1	111.5	87.3	105.7	90.2	20437.8	15687.4	19626	15374.4	18605.7	15883.4	19596.4	13934.9	19626	13592.4	18129.5	14165.9	44	44	44	44	44
High	Master Protein	Q96I24	Far upstream element-binding protein 3 OS=Homo sapiens GN=FUBP3 PE=1 SV=2	FUBP3	0	233.719	68.5315	28	107	26	1	572	61.602	8.38	High	High	High	High	High	High	1.11	1.071	1.069	0.15	0.1	0.1	92.8	103	97.5	104.4	97.8	104.5	16710	18544	17548.4	18789.5	17595.4	18800.9	16022.1	16472.4	17548.4	16611.6	17145	16767.9	40	40	40	40	40
High	Master Protein	Q02809-2	Isoform 2 of Procollagen-lysine,2-oxoglutarate 5-dioxygenase 1 OS=Homo sapiens GN=PLOD1	PLOD1	0	233.219	44.7028	29	110	28	1	774	88.217	7.11	High	High	High	High	High	High	1.17	1.13	1.082	0.23	0.18	0.11	90.7	106.1	93.4	105.5	98.1	106.2	17113.4	20021.8	17623.7	19917.2	18516.6	20041.8	16408.9	17785.1	17623.7	17608.6	18042.6	17874.6	30	30	30	30	30
High	Master Protein	P26641-2	Isoform 2 of Elongation factor 1-gamma OS=Homo sapiens GN=EEF1G	EEF1G	0	231.991	63.4497	27	187	27	1	487	56.114	7.72	High	High	High	High	High	High	0.925	0.948	0.993	-0.11	-0.08	-0.01	106.4	98.4	103.3	97.9	97.4	96.7	43987.2	40677.7	42684.3	40462.2	40247.8	39954.7	42176.2	36133.4	42684.3	35772.2	39217.6	35634.3	38	38	38	38	38
High	Master Protein	P35908	Keratin, type II cytoskeletal 2 epidermal OS=Homo sapiens GN=KRT2 PE=1 SV=2	KRT2	0	231.719	66.8232	35	124	26	1	639	65.393	8	High	High	High	High	High	High	0.956	1.185	0.205	-0.07	0.25	-2.29	65.8	62.9	54.8	65	291.8	59.7	15353.4	14672.9	12790.4	15160.1	68107.2	13940.5	14721.3	13033.7	12790.4	13402.9	66363.9	12433.1	36	36	36	36	36
High	Master Protein	Q96AG4	Leucine-rich repeat-containing protein 59 OS=Homo sapiens GN=LRRC59 PE=1 SV=1	LRRC59	0	231.562	55.7003	18	259	18	1	307	34.909	9.57	High	High	High	High	High	High	0.951	0.966	0.915	-0.07	-0.05	-0.13	100.9	96	102.4	98.9	105.4	96.4	49425.4	47018.6	50172.3	48464.5	51627.1	47227.1	47390.5	41765.9	50172.3	42847	50305.6	42120.3	29	29	29	29	29
High	Master Protein	P07195	L-lactate dehydrogenase B chain OS=Homo sapiens GN=LDHB PE=1 SV=2	LDHB	0	231.001	50.2994	20	191	19	1	334	36.615	6.05	High	High	High	High	High	High	0.855	0.96	0.993	-0.23	-0.06	-0.01	115.1	98.4	100.1	96.1	95.4	94.8	42453.5	36297.9	36916.9	35448.5	35193.8	34962.4	40705.7	32242.9	36916.9	31339.7	34293	31181.8	28	28	28	28	28
High	Master Protein	P26358-2	Isoform 2 of DNA (cytosine-5)-methyltransferase 1 OS=Homo sapiens GN=DNMT1	DNMT1	0	230.791	30.3922	44	90	44	1	1632	184.703	7.85	High	High	High	High	High	High	0.814	0.865	0.936	-0.3	-0.21	-0.1	113.4	92.3	107.3	92.8	100.3	93.8	19481.9	15850.7	18436.8	15942.1	17221	16117.3	18679.8	14079.9	18436.8	14094.3	16780.2	14374.5	45	45	45	45	45
High	Master Protein	P35658-5	Isoform 5 of Nuclear pore complex protein Nup214 OS=Homo sapiens GN=NUP214	NUP214	0	229.831	25.0358	37	71	37	1	2093	215.269	7.69	High	High	High	High	High	High	0.951	0.936	0.977	-0.07	-0.1	-0.03	101.7	96.8	104.2	97.5	101.1	98.7	13447.3	12792.5	13771.8	12886	13361.9	13051.8	12893.7	11363.4	13771.8	11392.4	13019.9	11640.5	38	38	38	38	38
High	Master Protein	Q12888-2	Isoform 2 of Tumor suppressor p53-binding protein 1 OS=Homo sapiens GN=TP53BP1	TP53BP1	0	229.79	28.5281	43	73	43	1	1977	213.985	4.7	High	High	High	High	High	High	1.003	1.053	1.055	0	0.07	0.08	100.9	101.2	96.9	102	96.8	102.1	12328.8	12362	11836.9	12461.2	11821.8	12472.6	11821.2	10981	11836.9	11016.8	11519.2	11123.9	42	42	42	42	42
High	Master Protein	Q9UQ80	Proliferation-associated protein 2G4 OS=Homo sapiens GN=PA2G4 PE=1 SV=3	PA2G4	0	229.584	68.2741	23	233	22	1	394	43.759	6.55	High	High	High	High	High	High	0.846	0.82	0.887	-0.24	-0.29	-0.17	109.6	92.7	110.5	90.6	104.2	92.4	60293.9	51026.4	60789.8	49838.1	57357.5	50851.8	57811.6	45326	60789.8	44061.4	55889.4	45353.1	32	32	32	32	32
High	Master Protein	H0Y2S9	Myosin phosphatase Rho-interacting protein (Fragment) OS=Homo sapiens GN=MPRIP PE=1 SV=3	MPRIP	0	229.275	27.146	41	79	14	1	1794	203.36	5.22	High	High	High	High	High	High	1.003	0.98	0.982	0	-0.03	-0.03	99.6	99.9	100.9	98.8	101.3	99.4	16212.7	16263.6	16419.6	16087.4	16484.3	16183.8	15545.2	14446.7	16419.6	14222.7	16062.4	14433.8	38	38	38	38	38
High	Master Protein	P51572-2	Isoform 2 of B-cell receptor-associated protein 31 OS=Homo sapiens GN=BCAP31	BCAP31	0	229.046	43.131	23	326	23	1	313	34.73	7.84	High	High	High	High	High	High	1.136	1.073	1.026	0.18	0.1	0.04	92	104.5	96.2	103.3	100.7	103.4	82402.8	93603.3	86223.5	92528.5	90228.9	92619.2	79010.2	83146.4	86223.5	81803.5	87919.4	82604.1	40	40	40	40	40
High	Master Protein	P17980	26S protease regulatory subunit 6A OS=Homo sapiens GN=PSMC3 PE=1 SV=3	PSMC3	0	228.442	65.6036	26	103	26	1	439	49.172	5.24	High	High	High	High	High	High	0.894	0.994	1.026	-0.16	-0.01	0.04	108.8	97.3	100.6	100	95.5	97.9	21567.5	19276.4	19931.2	19811.7	18926.8	19411.2	20679.6	17122.9	19931.2	17515.3	18442.3	17312.2	37	37	37	37	37
High	Master Protein	Q6P2E9	Enhancer of mRNA-decapping protein 4 OS=Homo sapiens GN=EDC4 PE=1 SV=1	EDC4	0	228.206	36.3312	37	86	37	1	1401	151.567	5.86	High	High	High	High	High	High	0.977	0.992	1.02	-0.03	-0.01	0.03	102.6	100.3	99.6	98.7	98.4	100.3	15881.2	15519.2	15405.3	15274.7	15225.1	15525.4	15227.4	13785.5	15405.3	13504.2	14835.4	13846.6	42	42	42	42	42
High	Master Protein	P12236	ADP/ATP translocase 3 OS=Homo sapiens GN=SLC25A6 PE=1 SV=4	SLC25A6	0	227.716	68.1208	22	426	4	1	298	32.845	9.74	High	High	High	High	High	High	1.187	1.113	1.112	0.25	0.15	0.15	89.9	106.7	94	104.7	96.9	107.7	84488.5	100310	88371.2	98393.6	91035.1	101206	81010.1	89104.1	88371.2	86988.8	88704.9	90262.7	31	31	31	31	31
High	Master Protein	P25205-2	Isoform 2 of DNA replication licensing factor MCM3 OS=Homo sapiens GN=MCM3	MCM3	0	227.539	47.4795	37	110	37	1	853	95.848	5.77	High	High	High	High	High	High	0.749	0.794	0.854	-0.42	-0.33	-0.23	118.9	89	109.5	86.9	105.5	90.1	29499.6	22086.5	27162.2	21559.2	26184.5	22359.6	28285.1	19619.1	27162.2	19060.3	25514.3	19941.8	38	38	38	38	38
High	Master Protein	Q01780	Exosome component 10 OS=Homo sapiens GN=EXOSC10 PE=1 SV=2	EXOSC10	0	226.505	50.1695	38	95	38	1	885	100.768	8.46	High	High	High	High	High	High	0.923	0.934	0.955	-0.11	-0.1	-0.07	105	97	102.9	96.1	101.8	97.2	22542.3	20816.3	22091	20636	21848.1	20868.3	21614.3	18490.8	22091	18244.1	21288.9	18611.8	42	42	42	42	42
High	Master Protein	Q8NI27	THO complex subunit 2 OS=Homo sapiens GN=THOC2 PE=1 SV=2	THOC2	0	226.468	29.9435	45	133	44	1	1593	182.659	8.44	High	High	High	High	High	High	1.023	1.007	0.997	0.03	0.01	0	98.3	100.5	99.5	100.1	100.9	100.6	26468.8	27069	26783.2	26960.8	27163.4	27086	25379.1	24045	26783.2	23835.8	26468.1	24157.1	52	52	52	52	52
High	Master Protein	Q8WVM8	Sec1 family domain-containing protein 1 OS=Homo sapiens GN=SCFD1 PE=1 SV=4	SCFD1	0	225.907	44.5483	23	91	23	1	642	72.334	6.27	High	High	High	High	High	High	1.163	1.116	1.106	0.22	0.16	0.15	92.7	107.8	94.3	105.2	95	105.1	15322.6	17818.7	15584.9	17392.5	15704	17366.4	14691.8	15828.1	15584.9	15376.6	15302	15488.5	37	37	37	37	37
High	Master Protein	B0YIW6	Archain 1, isoform CRA_a OS=Homo sapiens GN=ARCN1 PE=1 SV=1	ARCN1	0	225.784	51.087	30	107	30	1	552	61.587	5.85	High	High	High	High	High	High	0.95	0.97	1.052	-0.07	-0.04	0.07	106.2	100.9	101.6	98.5	94	98.9	27432.4	26051.5	26230.5	25438.2	24275.2	25540.3	26303	23141.2	26230.5	22489.6	23653.8	22778.6	39	39	39	39	39
High	Master Protein	P56192	Methionine--tRNA ligase, cytoplasmic OS=Homo sapiens GN=MARS PE=1 SV=2	MARS	0	225.601	45.1111	32	95	32	1	900	101.052	6.16	High	High	High	High	High	High	1.036	1.082	1.088	0.05	0.11	0.12	100.1	103.7	96.4	104.3	93.6	101.9	16640.3	17245	16033.4	17352.1	15568.7	16938.7	15955.2	15318.5	16033.4	15340.8	15170.2	15107.1	35	35	35	35	35
High	Master Protein	Q03164-3	Isoform 3 of Histone-lysine N-methyltransferase 2A OS=Homo sapiens GN=KMT2A	KMT2A	0	225.476	14.854	49	72	48	1	3972	431.784	9.07	High	High	High	High	High	High	0.914	0.901	0.897	-0.13	-0.15	-0.16	103.3	94.5	104.4	94.1	107.4	96.4	18802.8	17192.9	19001.4	17123	19551.9	17537.6	18028.7	15272.2	19001.4	15138.3	19051.4	15641.2	50	50	50	50	50
High	Master Protein	Q8NBJ5	Procollagen galactosyltransferase 1 OS=Homo sapiens GN=COLGALT1 PE=1 SV=1	COLGALT1	0	225.271	51.6077	31	169	31	1	622	71.59	7.31	High	High	High	High	High	High	1.161	1.107	1.059	0.22	0.15	0.08	91.6	106.4	95	105.2	98	103.7	27680.5	32138.4	28706.6	31784.5	29600.2	31332.2	26540.9	28548.1	28706.6	28100.3	28842.5	27944.2	43	43	43	43	43
High	Master Protein	P41250	Glycine--tRNA ligase OS=Homo sapiens GN=GARS PE=1 SV=3	GARS	0	224.314	54.5332	34	120	34	1	739	83.113	7.03	High	High	High	High	High	High	0.975	1.021	1.061	-0.04	0.03	0.09	104.7	102.1	98.6	100.7	94	99.8	24916.7	24294	23463	23952.6	22372	23740.2	23890.9	21580	23463	21176.2	21799.4	21173.1	35	35	35	35	35
High	Master Protein	P23634	Plasma membrane calcium-transporting ATPase 4 OS=Homo sapiens GN=ATP2B4 PE=1 SV=2	ATP2B4	0	224.289	28.0419	29	111	15	1	1241	137.833	6.6	High	High	High	High	High	High	1.164	1.16	1.115	0.22	0.21	0.16	91.8	106.9	92.7	107.5	95.1	106	4368.3	5084.3	4407.3	5112.4	4524.6	5042.8	4188.5	4516.3	4407.3	4519.8	4408.8	4497.5	16	16	16	16	16
High	Master Protein	O60763	General vesicular transport factor p115 OS=Homo sapiens GN=USO1 PE=1 SV=2	USO1	0	224.26	41.684	35	113	35	1	962	107.828	4.91	High	High	High	High	High	High	1.062	1.109	1.141	0.09	0.15	0.19	99.6	105.8	95	105.4	90.6	103.4	20967.5	22268.4	20005.2	22194.3	19077.9	21772.7	20104.3	19780.7	20005.2	19621.8	18589.6	19418.4	41	41	41	41	41
High	Master Protein	Q92896-2	Isoform 2 of Golgi apparatus protein 1 OS=Homo sapiens GN=GLG1	GLG1	0	223.597	37.6559	39	94	38	1	1203	137.132	6.9	High	High	High	High	High	High	0.895	0.94	0.887	-0.16	-0.09	-0.17	102.3	91.6	104.6	98.3	107.7	95.5	14389.9	12875.5	14709.9	13829	15139.3	13433.2	13797.4	11437.1	14709.9	12226.1	14751.8	11980.6	41	41	41	41	41
High	Master Protein	O60610	Protein diaphanous homolog 1 OS=Homo sapiens GN=DIAPH1 PE=1 SV=2	DIAPH1	0	223.519	34.1195	39	108	38	1	1272	141.258	5.41	High	High	High	High	High	High	0.883	0.992	1.048	-0.18	-0.01	0.07	110.9	97.9	100.4	99.6	93.4	97.8	21198.6	18710.2	19200.2	19051.6	17851	18708.7	20325.8	16620	19200.2	16843.4	17394.1	16685.7	41	41	41	41	41
High	Master Protein	Q92538	Golgi-specific brefeldin A-resistance guanine nucleotide exchange factor 1 OS=Homo sapiens GN=GBF1 PE=1 SV=2	GBF1	0	223.383	26.0893	39	85	39	1	1859	206.315	5.73	High	High	High	High	High	High	1.167	1.238	1.265	0.22	0.31	0.34	93	108.5	89.9	111.3	87.1	110.2	16788.6	19600.1	16237.8	20103.4	15719.8	19892.4	16097.4	17410.5	16237.8	17773.2	15317.4	17741.4	44	44	44	44	44
High	Master Protein	P12235	ADP/ATP translocase 1 OS=Homo sapiens GN=SLC25A4 PE=1 SV=4	SLC25A4	0	223.085	63.0872	20	354	4	1	298	33.043	9.76	High	High	High	High	High	High	1.471	1.462	1.365	0.56	0.55	0.45	79	116.2	83.1	121.5	84.7	115.6	3401.5	5003.8	3579.8	5234.9	3648.2	4979.8	3261.5	4444.8	3579.8	4628.1	3554.8	4441.3	4	4	4	4	4
High	Master Protein	Q13045	Protein flightless-1 homolog OS=Homo sapiens GN=FLII PE=1 SV=2	FLII	0	223.025	36.3278	39	95	18	1	1269	144.659	6.05	High	High	High	High	High	High	0.885	0.888	0.931	-0.18	-0.17	-0.1	106.4	94.1	106.6	94.7	102.7	95.6	19421.2	17180.3	19458.3	17285.8	18756.2	17455.9	18621.6	15261	19458.3	15282.2	18276.1	15568.4	42	42	42	42	42
High	Master Protein	Q14669-3	Isoform 3 of E3 ubiquitin-protein ligase TRIP12 OS=Homo sapiens GN=TRIP12	TRIP12	0	222.817	25.4902	40	84	40	1	2040	225.379	8.69	High	High	High	High	High	High	0.967	0.984	0.978	-0.05	-0.02	-0.03	102.3	99	100.8	99.2	100.5	98.3	14127.3	13665.1	13912.4	13693.9	13871.8	13570.3	13545.6	12138.5	13912.4	12106.7	13516.7	12102.9	42	42	42	42	42
High	Master Protein	Q99613	Eukaryotic translation initiation factor 3 subunit C OS=Homo sapiens GN=EIF3C PE=1 SV=1	EIF3C	0	222.243	36.8018	33	114	33	1	913	105.278	5.68	High	High	High	High	High	High	0.763	0.809	0.871	-0.39	-0.31	-0.2	117.2	89.5	111	89.8	102.9	89.6	28378.5	21665.4	26864.1	21744.2	24911.4	21696.6	27210.1	19245.1	26864.1	19223.9	24273.8	19350.5	41	41	41	41	41
High	Master Protein	O43795	Unconventional myosin-Ib OS=Homo sapiens GN=MYO1B PE=1 SV=3	MYO1B	0	222.212	38.9965	43	100	43	1	1136	131.902	9.38	High	High	High	High	High	High	1.012	0.945	0.928	0.02	-0.08	-0.11	99	100.2	102.7	97.1	104.3	96.8	20231.3	20479.2	20999.6	19852.1	21321.2	19781.5	19398.4	18191.4	20999.6	17551	20775.5	17642.5	43	43	43	43	43
High	Master Protein	P07339	Cathepsin D OS=Homo sapiens GN=CTSD PE=1 SV=1	CTSD	0	222.111	50.9709	17	138	17	1	412	44.524	6.54	High	High	High	High	High	High	1.168	1.112	1.138	0.22	0.15	0.19	93	108.7	93.6	104.1	93.8	106.8	23100	26985.5	23245	25846.3	23301.4	26517.8	22149	23970.8	23245	22850.5	22705	23650.4	28	28	28	28	28
High	Master Protein	P05455	Lupus La protein OS=Homo sapiens GN=SSB PE=1 SV=2	SSB	0	221.896	60.5392	32	167	32	1	408	46.808	7.12	High	High	High	High	High	High	0.899	0.997	1.045	-0.15	0	0.06	112.1	100.8	98.3	98	93.3	97.5	42656.1	38348.6	37409.6	37282.2	35486.3	37093.2	40899.9	34064.5	37409.6	32960.8	34578	33082.2	35	35	35	35	35
High	Master Protein	Q14764	Major vault protein OS=Homo sapiens GN=MVP PE=1 SV=4	MVP	0	221.74	50.28	33	106	33	1	893	99.266	5.48	High	High	High	High	High	High	1.012	1.125	1.137	0.02	0.17	0.19	104	105.2	94.1	105.9	89.3	101.5	16639.2	16831.8	15058.8	16941.5	14278.5	16234.4	15954.2	14951.4	15058.8	14977.8	13913	14478.9	37	37	37	37	37
High	Master Protein	P46060	Ran GTPase-activating protein 1 OS=Homo sapiens GN=RANGAP1 PE=1 SV=1	RANGAP1	0	221.141	52.1295	26	120	26	1	587	63.502	4.68	High	High	High	High	High	High	0.862	0.901	0.918	-0.21	-0.15	-0.12	109.2	94.1	104.9	94.6	102.8	94.4	31525.2	27163.2	30287.8	27304.2	29690.9	27265.7	30227.3	24128.7	30287.8	24139.4	28930.9	24317.4	35	35	35	35	35
High	Master Protein	Q9Y265	RuvB-like 1 OS=Homo sapiens GN=RUVBL1 PE=1 SV=1	RUVBL1	0	221.013	69.5175	23	92	23	1	456	50.196	6.42	High	High	High	High	High	High	0.921	1.002	1.019	-0.12	0	0.03	106.6	98.1	99.7	100	96.8	98.7	23236.8	21389.6	21732.1	21784.1	21102.9	21511.6	22280.2	19000.1	21732.1	19259.1	20562.7	19185.5	27	27	27	27	27
High	Master Protein	P35998	26S protease regulatory subunit 7 OS=Homo sapiens GN=PSMC2 PE=1 SV=3	PSMC2	0	220.731	66.7436	28	122	28	1	433	48.603	5.95	High	High	High	High	High	High	0.922	1.037	1.084	-0.12	0.05	0.12	109.2	100.7	98.1	101.8	91.2	98.9	26006	23967.9	23362.7	24232.9	21720.8	23550	24935.3	21290.3	23362.7	21424.1	21164.8	21003.5	29	29	29	29	29
High	Master Protein	Q7Z2W4	Zinc finger CCCH-type antiviral protein 1 OS=Homo sapiens GN=ZC3HAV1 PE=1 SV=3	ZC3HAV1	0	220.216	52.1064	41	109	1	1	902	101.367	8.4	High	High	High	High	High	High	1.106	1.081	1.061	0.14	0.11	0.09	95.5	105.5	96	103.9	96.6	102.5	744.3	822.8	748.7	809.7	753.3	799.1	713.6	730.9	748.7	715.9	734	712.7	1	1	1	1	1
High	Master Protein	Q12797	Aspartyl/asparaginyl beta-hydroxylase OS=Homo sapiens GN=ASPH PE=1 SV=3	ASPH	0	219.988	43.5356	29	128	29	1	758	85.809	5.01	High	High	High	High	High	High	1.232	1.238	1.181	0.3	0.31	0.24	89.1	109.8	89.4	110.7	92.1	108.8	19353.6	23846.1	19409.3	24025.4	20006	23624.1	18556.8	21182.1	19409.3	21240.6	19493.9	21069.6	35	35	35	35	35
High	Master Protein	Q9UJZ1	Stomatin-like protein 2, mitochondrial OS=Homo sapiens GN=STOML2 PE=1 SV=1	STOML2	0	219.671	61.7978	18	139	18	1	356	38.51	7.39	High	High	High	High	High	High	1.078	1.091	1.058	0.11	0.13	0.08	97.1	104.7	95.2	103.9	96.7	102.4	19608.9	21137.6	19230.4	20986.5	19533.4	20673.5	18801.6	18776.2	19230.4	18553.9	19033.4	18438	29	29	29	29	29
High	Master Protein	Q8NI36	WD repeat-containing protein 36 OS=Homo sapiens GN=WDR36 PE=1 SV=1	WDR36	0	219.36	40.1682	31	91	31	1	951	105.255	7.53	High	High	High	High	High	High	0.953	0.947	0.944	-0.07	-0.08	-0.08	102	97.2	102.7	97.3	103.3	97.5	20295.2	19341.8	20446.5	19356	20557.6	19402.9	19459.7	17181	20446.5	17112.5	20031.4	17304.8	38	38	38	38	38
High	Master Protein	P33527-9	Isoform 9 of Multidrug resistance-associated protein 1 OS=Homo sapiens GN=ABCC1	ABCC1	0	219.02	29.2667	37	84	36	1	1541	172.53	6.81	High	High	High	High	High	High	0.979	0.973	0.95	-0.03	-0.04	-0.07	100	97.9	101	98.3	103.9	98.8	14909.3	14592.2	15056.9	14653.3	15483.9	14717	14295.5	12962	15056.9	12954.9	15087.6	13125.6	39	39	39	39	39
High	Master Protein	O43852-4	Isoform 4 of Calumenin OS=Homo sapiens GN=CALU	CALU	0	218.805	55.1084	20	220	3	1	323	38.055	4.58	High	High	High	High	High	High	1.144	1.092	1.092	0.19	0.13	0.13	93	106.4	96.9	105.8	94.6	103.3	2727.9	3119.8	2841.8	3101.9	2774.8	3029.5	2615.6	2771.3	2841.8	2742.4	2703.8	2701.9	3	3	3	3	3
High	Master Protein	P54920	Alpha-soluble NSF attachment protein OS=Homo sapiens GN=NAPA PE=1 SV=3	NAPA	0	218.613	69.1525	19	95	19	1	295	33.211	5.36	High	High	High	High	High	High	1.109	1.121	1.06	0.15	0.17	0.08	93.3	103.4	94	105.5	98.9	104.9	16154.3	17918.6	16290.1	18267.3	17138.1	18170	15489.2	15916.8	16290.1	16149.9	16699.4	16205.2	31	31	31	31	31
High	Master Protein	C9J6P4	Zinc finger CCCH-type antiviral protein 1 OS=Homo sapiens GN=ZC3HAV1 PE=1 SV=1	ZC3HAV1	0	218.396	48.4375	42	106	2	1	1024	114.013	8.56	High	High	High	High	High	High	1.093	1.045	1.066	0.13	0.06	0.09	94.2	103	98.1	102.6	97.8	104.3	18810.2	20555.1	19585.4	20472.7	19528.8	20814.2	18035.7	18258.8	19585.4	18099.7	19028.9	18563.5	44	44	44	44	44
High	Master Protein	P30876	DNA-directed RNA polymerase II subunit RPB2 OS=Homo sapiens GN=POLR2B PE=1 SV=1	POLR2B	0	218.377	41.6525	40	84	40	1	1174	133.811	6.87	High	High	High	High	High	High	0.929	0.918	0.973	-0.11	-0.12	-0.04	103.7	96.4	103.9	95.3	101.7	99	13759.9	12784.3	13773.4	12643.4	13490.9	13124.3	13193.4	11356.1	13773.4	11177.9	13145.6	11705.1	44	44	44	44	44
High	Master Protein	Q29RF7	Sister chromatid cohesion protein PDS5 homolog A OS=Homo sapiens GN=PDS5A PE=1 SV=1	PDS5A	0	218.254	33.5079	39	106	33	1	1337	150.734	7.91	High	High	High	High	High	High	0.889	0.879	0.943	-0.17	-0.19	-0.08	107.1	95.2	106.3	93.4	101.9	96.1	17827.8	15853.5	17692.7	15544	16969.7	16003.6	17093.8	14082.4	17692.7	13742.3	16535.3	14273.1	36	36	36	36	36
High	Master Protein	Q99575	Ribonucleases P/MRP protein subunit POP1 OS=Homo sapiens GN=POP1 PE=1 SV=2	POP1	0	218.157	49.1211	37	67	37	1	1024	114.636	9.22	High	High	High	High	High	High	0.837	0.866	0.887	-0.26	-0.21	-0.17	109.9	92	107.2	92.8	105	93.2	12968	10856.9	12650.1	10949.8	12391.2	10995.1	12434.1	9644	12650.1	9680.6	12074	9806.2	36	36	36	36	36
High	Master Protein	P18124	60S ribosomal protein L7 OS=Homo sapiens GN=RPL7 PE=1 SV=1	RPL7	0	218.11	54.8387	18	279	18	1	248	29.207	10.65	High	High	High	High	High	High	0.967	0.905	0.945	-0.05	-0.14	-0.08	101.9	98.5	105.3	95.3	102.3	96.7	69827.8	67520.3	72184.7	65334.5	70144.3	66291.9	66953	59977.3	72184.7	57761.6	68348.9	59123.6	28	28	28	28	28
High	Master Protein	Q14684	Ribosomal RNA processing protein 1 homolog B OS=Homo sapiens GN=RRP1B PE=1 SV=3	RRP1B	0	217.926	50.6596	27	109	27	1	758	84.375	9.76	High	High	High	High	High	High	0.903	0.904	0.886	-0.15	-0.15	-0.17	104.9	94.8	104	94.1	107.2	95	20783.5	18770.2	20604.4	18629.9	21231.8	18818.5	19927.8	16673.3	20604.4	16470.5	20688.3	16783.6	33	33	33	33	33
High	Master Protein	O94925	Glutaminase kidney isoform, mitochondrial OS=Homo sapiens GN=GLS PE=1 SV=1	GLS	0	217.848	36.9208	18	102	1	1	669	73.414	7.77	High	High	High	High	High	High	1.818	1.562	1.557	0.86	0.64	0.64	73.2	133.2	76.7	119.8	77.1	120	709.2	1289.5	742.7	1160.1	746.5	1162.5	680	1145.4	742.7	1025.6	727.4	1036.8	1	1	1	1	1
High	Master Protein	Q9NTJ5	Phosphatidylinositide phosphatase SAC1 OS=Homo sapiens GN=SACM1L PE=1 SV=2	SACM1L	0	217.841	50.7666	25	110	25	1	587	66.924	7.12	High	High	High	High	High	High	1.163	1.113	1.097	0.22	0.15	0.13	92.5	107.5	94.2	104.8	95.9	105.1	17503	20357.8	17827.5	19843.8	18145.3	19896.6	16782.4	18083.5	17827.5	17543.7	17680.8	17745.1	38	38	38	38	38
High	Master Protein	O43615	Mitochondrial import inner membrane translocase subunit TIM44 OS=Homo sapiens GN=TIMM44 PE=1 SV=2	TIMM44	0	217.397	52.4336	29	199	29	1	452	51.323	8.32	High	High	High	High	High	High	1.197	1.082	1.08	0.26	0.11	0.11	90	107.7	96.7	104.6	96.6	104.3	34745.6	41607.2	37340.6	40409.1	37315	40292.8	33315.1	36959.1	37340.6	35725.3	36359.9	35935.9	34	34	34	34	34
High	Master Protein	O14578-4	Isoform 4 of Citron Rho-interacting kinase OS=Homo sapiens GN=CIT	CIT	0	217.354	28.0812	52	87	52	1	2069	236.459	6.67	High	High	High	High	High	High	0.845	0.829	0.892	-0.24	-0.27	-0.16	108.9	92	108.8	90.2	105.8	94.4	19803	16729.8	19794.6	16414.8	19238.2	17168.1	18987.7	14860.8	19794.6	14512.2	18745.8	15311.7	48	48	48	48	48
High	Master Protein	P78347	General transcription factor II-I OS=Homo sapiens GN=GTF2I PE=1 SV=2	GTF2I	0	217.03	38.8778	34	83	34	1	998	112.346	6.39	High	High	High	High	High	High	0.792	0.802	0.849	-0.34	-0.32	-0.24	112.8	89.3	110.7	88.8	107.3	91.1	24248.5	19208.8	23803	19091.5	23084.4	19587.3	23250.2	17062.9	23803	16878.6	22493.5	17469.3	37	37	37	37	37
High	Master Protein	P62937	Peptidyl-prolyl cis-trans isomerase A OS=Homo sapiens GN=PPIA PE=1 SV=2	PPIA	0	216.485	68.4848	13	264	3	1	165	18.001	7.81	High	High	High	High	High	High	0.998	1.021	1.038	0	0.03	0.05	100.7	100.5	99.7	101.8	96.8	100.6	53275.5	53149.6	52749.6	53841.8	51230.6	53199.1	51082.1	47212	52749.6	47601	49919.3	47446.6	28	28	28	28	28
High	Master Protein	Q01518	Adenylyl cyclase-associated protein 1 OS=Homo sapiens GN=CAP1 PE=1 SV=5	CAP1	0	216.375	57.0526	26	138	1	1	475	51.869	8.06	High	High	High	High	High	High	0.817	1.012	1.009	-0.29	0.02	0.01	122.2	99.9	97.1	98.3	90.8	91.6	536.8	438.7	426.6	431.6	399	402.5	514.7	389.7	426.6	381.6	388.8	359	2	2	2	2	2
High	Master Protein	O43491	Band 4.1-like protein 2 OS=Homo sapiens GN=EPB41L2 PE=1 SV=1	EPB41L2	0	216.194	49.5522	40	100	28	1	1005	112.519	5.44	High	High	High	High	High	High	0.961	0.979	0.948	-0.06	-0.03	-0.08	102.3	98.3	100.5	98.3	103	97.6	20366.3	19564.1	19998.5	19572.8	20503.1	19434.9	19527.8	17378.5	19998.5	17304.1	19978.3	17333.4	39	39	39	39	39
High	Master Protein	Q8WUM0	Nuclear pore complex protein Nup133 OS=Homo sapiens GN=NUP133 PE=1 SV=2	NUP133	0	216.153	41.782	36	84	36	1	1156	128.898	5.1	High	High	High	High	High	High	0.99	0.945	0.947	-0.01	-0.08	-0.08	100.1	99.1	102.8	97.2	103.1	97.6	15919.4	15766.4	16350.3	15453.9	16402.4	15529.8	15264	14005.1	16350.3	13662.7	15982.6	13850.5	33	33	33	33	33
High	Master Protein	Q12788	Transducin beta-like protein 3 OS=Homo sapiens GN=TBL3 PE=1 SV=2	TBL3	0	216.051	50.9901	29	77	29	1	808	88.978	6.9	High	High	High	High	High	High	0.899	0.915	0.896	-0.15	-0.13	-0.16	105.5	94.9	103.7	94.9	106	95	17340.6	15597.5	17040.9	15594	17419.9	15612.1	16626.7	13855	17040.9	13786.5	16974	13923.9	28	28	28	28	28
High	Master Protein	P13797	Plastin-3 OS=Homo sapiens GN=PLS3 PE=1 SV=4	PLS3	0	215.555	56.5079	32	102	23	1	630	70.766	5.6	High	High	High	High	High	High	0.92	0.979	0.983	-0.12	-0.03	-0.02	107.9	99.3	100.1	98	98.1	96.5	20588.3	18942.7	19095.3	18695.2	18715.7	18404.9	19740.6	16826.5	19095.3	16528.2	18236.6	16414.7	39	39	39	39	39
High	Master Protein	Q9BXP5	Serrate RNA effector molecule homolog OS=Homo sapiens GN=SRRT PE=1 SV=1	SRRT	0	215.122	39.3836	34	124	34	1	876	100.604	5.96	High	High	High	High	High	High	0.988	1.025	1.026	-0.02	0.04	0.04	100.9	99.6	99.3	101.8	98	100.5	24747.9	24450.5	24358.9	24967.9	24043.9	24658.9	23729	21719	24358.9	22073.9	23428.5	21992.5	38	38	38	38	38
High	Master Protein	Q9NTI5	Sister chromatid cohesion protein PDS5 homolog B OS=Homo sapiens GN=PDS5B PE=1 SV=1	PDS5B	0	215.088	30.6842	46	100	40	1	1447	164.563	8.47	High	High	High	High	High	High	1.018	1.012	1.038	0.03	0.02	0.05	99.2	101	99.8	101	97.7	101.4	23428.4	23855.6	23576	23853	23092.1	23960.2	22463.9	21190.6	23576	21088.2	22501	21369.3	44	44	44	44	44
High	Master Protein	Q15154	Pericentriolar material 1 protein OS=Homo sapiens GN=PCM1 PE=1 SV=4	PCM1	0	215.062	22.1838	42	88	41	1	2024	228.392	5.02	High	High	High	High	High	High	0.992	0.947	0.96	-0.01	-0.08	-0.06	97.1	96.3	101.9	96.5	106.2	102	16073.6	15952.3	16875.2	15980.9	17585.4	16889.2	15411.9	14170.2	16875.2	14128.6	17135.3	15062.9	45	45	45	45	45
High	Master Protein	Q96GQ7	Probable ATP-dependent RNA helicase DDX27 OS=Homo sapiens GN=DDX27 PE=1 SV=2	DDX27	0	214.918	43.9698	35	93	35	1	796	89.779	9.28	High	High	High	High	High	High	0.968	0.955	0.945	-0.05	-0.07	-0.08	100.7	97.5	102.3	97.7	103.7	98	22996.7	22266.3	23356.3	22305.5	23678.2	22374.5	22049.9	19778.8	23356.3	19720	23072.1	19955.1	36	36	36	36	36
High	Master Protein	O75400	Pre-mRNA-processing factor 40 homolog A OS=Homo sapiens GN=PRPF40A PE=1 SV=2	PRPF40A	0	214.748	25.9143	27	107	1	1	957	108.737	7.56	High	High	High	High	High	High	0.884	1.097	0.962	-0.18	0.13	-0.06	112.4	99.4	94.7	103.8	96.7	93	1103.9	976.3	929.3	1019.3	949	913.1	1058.5	867.2	929.3	901.2	924.7	814.4	1	1	1	1	1
High	Master Protein	F8W0P7	ATP synthase subunit beta, mitochondrial (Fragment) OS=Homo sapiens GN=ATP5B PE=1 SV=2	ATP5B	0	214.602	53.7037	11	187	2	1	270	28.375	6.21	High	High	High	High	High	High	1.132	1.133	1.098	0.18	0.18	0.13	100.1	113.3	92.1	104.3	90.7	99.6	611	691.9	562.1	636.8	553.9	608	585.9	614.6	562.1	563	539.7	542.3	4	4	4	4	4
High	Master Protein	Q53EP0	Fibronectin type III domain-containing protein 3B OS=Homo sapiens GN=FNDC3B PE=1 SV=2	FNDC3B	0	214.509	33.3056	32	71	32	1	1204	132.803	5.95	High	High	High	High	High	High	0.903	0.861	0.847	-0.15	-0.22	-0.24	101.7	91.9	108.8	93.6	110.5	93.6	16536.5	14939.3	17694.4	15229.4	17964.3	15215.4	15855.7	13270.4	17694.4	13464.1	17504.5	13570.1	38	38	38	38	38
High	Master Protein	O95613	Pericentrin OS=Homo sapiens GN=PCNT PE=1 SV=4	PCNT	0	214.302	18.735	57	82	57	1	3336	377.806	5.55	High	High	High	High	High	High	1.088	1.054	1.069	0.12	0.08	0.1	95.6	104.1	96.7	101.8	97.5	104.3	14634.7	15922.1	14789.7	15581.4	14920.8	15954.7	14032.2	14143.4	14789.7	13775.4	14538.9	14229.5	49	49	49	49	49
High	Master Protein	Q13263	Transcription intermediary factor 1-beta OS=Homo sapiens GN=TRIM28 PE=1 SV=5	TRIM28	0	213.789	44.1916	29	208	29	1	835	88.493	5.77	High	High	High	High	High	High	1.037	1.018	1.064	0.05	0.03	0.09	97.9	101.5	100.1	101.9	96.2	102.4	44551.2	46212.2	45566.5	46383.2	43776.2	46597.6	42717	41049.6	45566.5	41006.9	42655.7	41558.9	39	39	39	39	39
High	Master Protein	O95793	Double-stranded RNA-binding protein Staufen homolog 1 OS=Homo sapiens GN=STAU1 PE=1 SV=2	STAU1	0	213.602	50.7799	32	105	29	1	577	63.143	9.44	High	High	High	High	High	High	1.102	1.019	1.056	0.14	0.03	0.08	94.6	104.2	99.7	101.5	97.3	102.7	23124.3	25474	24353.8	24812.2	23769	25093.6	22172.2	22628.2	24353.8	21936.2	23160.6	22380.2	39	39	39	39	39
High	Master Protein	Q15293	Reticulocalbin-1 OS=Homo sapiens GN=RCN1 PE=1 SV=1	RCN1	0	213.122	64.0483	18	280	18	1	331	38.866	5	High	High	High	High	High	High	1.115	1.025	1.037	0.16	0.04	0.05	93.5	104.3	99.9	102.4	98.1	101.7	45030.3	50217.1	48091.1	49298.2	47245.5	48984	43176.4	44607.1	48091.1	43584	46036.2	43687.3	28	28	28	28	28
High	Master Protein	O95373	Importin-7 OS=Homo sapiens GN=IPO7 PE=1 SV=1	IPO7	0	213.067	35.5491	29	94	28	1	1038	119.44	4.82	High	High	High	High	High	High	0.874	0.996	1.066	-0.19	-0.01	0.09	112.1	98	99.9	99.5	92.2	98.3	15721.2	13737.8	14007.9	13954.3	12927.6	13781.3	15073.9	12203.1	14007.9	12336.9	12596.7	12291.1	35	35	35	35	35
High	Master Protein	Q99623	Prohibitin-2 OS=Homo sapiens GN=PHB2 PE=1 SV=2	PHB2	0	212.771	79.9331	24	322	24	1	299	33.276	9.83	High	High	High	High	High	High	1.111	1.036	1.006	0.15	0.05	0.01	92.5	102.8	98.8	102.4	101.4	102.1	63229.1	70277.1	67499.3	69958.1	69303.8	69752.9	60625.9	62426.1	67499.3	61849.3	67529.9	62210.4	32	32	32	32	32
High	Master Protein	O00231	26S proteasome non-ATPase regulatory subunit 11 OS=Homo sapiens GN=PSMD11 PE=1 SV=3	PSMD11	0	212.377	56.872	22	103	22	1	422	47.434	6.48	High	High	High	High	High	High	0.901	1	1.033	-0.15	0	0.05	110.3	99.4	100.3	100.3	93.4	96.4	21794.1	19647.2	19815.1	19818.6	18453.8	19061.1	20896.8	17452.3	19815.1	17521.4	17981.5	17000	30	30	30	30	30
High	Master Protein	Q14126	Desmoglein-2 OS=Homo sapiens GN=DSG2 PE=1 SV=2	DSG2	0	212.037	35.5098	26	75	26	1	1118	122.218	5.24	High	High	High	High	High	High	0.973	0.951	0.919	-0.04	-0.07	-0.12	100.2	97.4	102.2	97.2	105.8	97.2	10315.8	10033.6	10525.6	10010.2	10895.7	10015.7	9891.1	8912.7	10525.6	8849.9	10616.8	8932.7	31	31	31	31	31
High	Master Protein	Q70UQ0-4	Isoform 4 of Inhibitor of nuclear factor kappa-B kinase-interacting protein OS=Homo sapiens GN=IKBIP	IKBIP	0	211.967	59.1512	25	179	19	1	377	43.057	4.92	High	High	High	High	High	High	0.995	0.963	0.939	-0.01	-0.05	-0.09	98.4	97.9	102.3	98.6	104.6	98.2	39635.3	39418.2	41195.1	39689.3	42115.9	39531.7	38003.5	35014.6	41195.1	35089	41037.9	35257.1	33	33	33	33	33
High	Master Protein	P08865	40S ribosomal protein SA OS=Homo sapiens GN=RPSA PE=1 SV=4	RPSA	0	211.953	52.2034	12	134	12	1	295	32.833	4.87	High	High	High	High	High	High	0.885	0.879	0.901	-0.18	-0.19	-0.15	107.6	95.2	106.8	93.8	103.4	93.2	26891.5	23806.9	26686.8	23447.6	25852.2	23283.7	25784.3	21147.3	26686.8	20729.8	25190.5	20766	23	23	23	23	23
High	Master Protein	P23526	Adenosylhomocysteinase OS=Homo sapiens GN=AHCY PE=1 SV=4	AHCY	0	211.904	53.7037	24	145	22	1	432	47.685	6.34	High	High	High	High	High	High	0.958	1.065	1.086	-0.06	0.09	0.12	107	102.5	95.8	102.1	92.3	100.2	23693	22691.8	21214.4	22597.6	20426.4	22175.8	22717.6	20156.8	21214.4	19978.3	19903.6	19777.9	32	32	32	32	32
High	Master Protein	Q9Y3I0	tRNA-splicing ligase RtcB homolog OS=Homo sapiens GN=RTCB PE=1 SV=1	RTCB	0	211.849	52.6733	20	88	20	1	505	55.175	7.23	High	High	High	High	High	High	1.032	1.035	1.072	0.05	0.05	0.1	99.6	102.8	98.1	101.5	95.5	102.4	19058.6	19668.6	18762.5	19419.5	18277.3	19598.4	18273.9	17471.3	18762.5	17168.6	17809.5	17479.2	29	29	29	29	29
High	Master Protein	P11216	Glycogen phosphorylase, brain form OS=Homo sapiens GN=PYGB PE=1 SV=5	PYGB	0	211.568	43.6536	30	82	25	1	843	96.635	6.86	High	High	High	High	High	High	1.052	1.159	1.168	0.07	0.21	0.22	100.6	105.8	92.6	107.3	89.4	104.4	10434.4	10977.2	9607.6	11135.5	9272.9	10832.9	10004.8	9750.9	9607.6	9844.8	9035.5	9661.5	31	31	31	31	31
High	Master Protein	Q9H0U4	Ras-related protein Rab-1B OS=Homo sapiens GN=RAB1B PE=1 SV=1	RAB1B	0	211.551	79.602	14	418	6	1	201	22.157	5.73	High	High	High	High	High	High	1.165	1.148	1.119	0.22	0.2	0.16	91.8	106.9	93.3	107.2	94.7	106	20840.8	24278.7	21191.9	24334.4	21512.1	24077.6	19982.8	21566.4	21191.9	21513.8	20961.5	21474	17	17	17	17	17
High	Master Protein	Q08J23	tRNA (cytosine(34)-C(5))-methyltransferase OS=Homo sapiens GN=NSUN2 PE=1 SV=2	NSUN2	0	211.535	52.412	33	103	33	1	767	86.416	6.77	High	High	High	High	High	High	0.843	0.834	0.89	-0.25	-0.26	-0.17	110.4	93	109.5	91.2	103.7	92.2	19521.4	16452.6	19360.5	16139.8	18338.7	16314.7	18717.7	14614.6	19360.5	14269.1	17869.3	14550.6	39	39	39	39	39
High	Master Protein	D3DQV9	Eukaryotic translation initiation factor 4 gamma 2 (Fragment) OS=Homo sapiens GN=EIF4G2 PE=1 SV=1	EIF4G2	0	211.504	44.4322	37	100	37	1	907	102.265	7.14	High	High	High	High	High	High	0.871	0.908	0.96	-0.2	-0.14	-0.06	110.5	96.2	105.6	95.9	97.9	94	20864.4	18172.3	19933.7	18106.5	18489.6	17743.5	20005.4	16142.2	19933.7	16007.8	18016.3	15824.9	41	41	41	41	41
High	Master Protein	P61106	Ras-related protein Rab-14 OS=Homo sapiens GN=RAB14 PE=1 SV=4	RAB14	0	211.397	85.5814	17	150	16	1	215	23.882	6.21	High	High	High	High	High	High	1.102	1.077	1.034	0.14	0.11	0.05	94.7	104.3	96.9	104.3	98.2	101.5	24648.6	27160.9	25230.7	27167.4	25572.4	26429.5	23633.8	24126.6	25230.7	24018.4	24917.8	23571.6	28	28	28	28	28
High	Master Protein	P00505	Aspartate aminotransferase, mitochondrial OS=Homo sapiens GN=GOT2 PE=1 SV=3	GOT2	0	211.057	59.0698	25	153	25	1	430	47.487	9.01	High	High	High	High	High	High	1.308	1.122	1.141	0.39	0.17	0.19	84	109.8	96.3	108	94.3	107.6	30863.8	40362.1	35403.9	39714.7	34669.4	39571	29593.2	35853.1	35403.9	35111.4	33782	35292.1	34	34	34	34	34
High	Master Protein	Q9NZ08-2	Isoform 2 of Endoplasmic reticulum aminopeptidase 1 OS=Homo sapiens GN=ERAP1	ERAP1	0	211.05	43.1435	33	98	33	1	948	107.772	6.28	High	High	High	High	High	High	1.184	1.134	1.13	0.24	0.18	0.18	90.8	107.5	93.2	105.6	95.3	107.7	18746.7	22187.7	19233.9	21810.3	19670.1	22226.3	17974.9	19709	19233.9	19282.3	19166.6	19822.9	34	34	34	34	34
High	Master Protein	P51148-2	Isoform 2 of Ras-related protein Rab-5C OS=Homo sapiens GN=RAB5C	RAB5C	0	210.731	68.2731	12	178	9	1	249	27.019	8.66	High	High	High	High	High	High	1.077	1.066	1.038	0.11	0.09	0.05	97.1	104.6	96.7	103	97.4	101.2	20347.3	21912.9	20250.8	21585.8	20411.9	21196.3	19509.6	19464.9	20250.8	19083.8	19889.4	18904.3	22	22	22	22	22
High	Master Protein	P26006	Integrin alpha-3 OS=Homo sapiens GN=ITGA3 PE=1 SV=5	ITGA3	0	210.684	26.1656	25	139	25	1	1051	116.538	6.77	High	High	High	High	High	High	1.035	0.976	0.949	0.05	-0.04	-0.08	94.8	98.1	101.9	99.4	105.6	100.2	25574.2	26462.1	27499.2	26827.3	28479.7	27031.6	24521.3	23505.9	27499.2	23717.8	27750.7	24108.6	33	33	33	33	33
High	Master Protein	Q06210	Glutamine--fructose-6-phosphate aminotransferase [isomerizing] 1 OS=Homo sapiens GN=GFPT1 PE=1 SV=3	GFPT1	0	210.29	52.2175	30	85	26	1	699	78.756	7.11	High	High	High	High	High	High	1.016	1.151	1.154	0.02	0.2	0.21	102.9	104.5	92.5	106.4	89.9	103.8	18262.1	18546.4	16405.2	18876.7	15952.1	18408.3	17510.3	16474.5	16405.2	16688.7	15543.8	16417.8	40	40	40	40	40
High	Master Protein	Q8WUM4	Programmed cell death 6-interacting protein OS=Homo sapiens GN=PDCD6IP PE=1 SV=1	PDCD6IP	0	210.121	45.9677	37	110	37	1	868	95.963	6.52	High	High	High	High	High	High	1.053	1.117	1.175	0.07	0.16	0.23	99.8	105	94.6	105.7	89.6	105.3	24986	26304.8	23691.9	26467.6	22433.6	26369.2	23957.3	23366.2	23691.9	23399.7	21859.4	23517.8	39	39	39	39	39
High	Master Protein	Q8TCS8	Polyribonucleotide nucleotidyltransferase 1, mitochondrial OS=Homo sapiens GN=PNPT1 PE=1 SV=2	PNPT1	0	209.733	51.341	36	88	36	1	783	85.897	7.77	High	High	High	High	High	High	1.073	1.008	1.024	0.1	0.01	0.03	95.9	102.9	99.8	100.6	99.2	101.6	19264.2	20666.3	20042.4	20197.8	19910.2	20394.4	18471.1	18357.6	20042.4	17856.6	19400.6	18189.1	38	38	38	38	38
High	Master Protein	Q8WWI1-3	Isoform 3 of LIM domain only protein 7 OS=Homo sapiens GN=LMO7	LMO7	0	209.462	40.1038	43	79	10	1	1349	153.575	7.75	High	High	High	High	High	High	0.999	1.007	1.009	0	0.01	0.01	98.2	98.1	99.4	100.1	101.7	102.6	16504.3	16484.5	16705.5	16818.9	17087.9	17236.7	15824.9	14642.9	16705.5	14869.4	16650.5	15372.9	43	43	43	43	43
High	Master Protein	Q96ST3	Paired amphipathic helix protein Sin3a OS=Homo sapiens GN=SIN3A PE=1 SV=2	SIN3A	0	208.96	37.0778	39	81	38	1	1273	145.085	7.25	High	High	High	High	High	High	0.982	0.964	0.963	-0.03	-0.05	-0.05	99.7	97.9	101.4	97.7	103.6	99.7	12614.1	12392.3	12828.4	12368.3	13103.5	12613.5	12094.8	11007.9	12828.4	10934.7	12768.1	11249.6	37	37	37	37	37
High	Master Protein	Q01518-2	Isoform 2 of Adenylyl cyclase-associated protein 1 OS=Homo sapiens GN=CAP1	CAP1	0	208.764	56.962	26	137	1	1	474	51.798	8.06	High	High	High	High	High	High	0.858	0.953	1.022	-0.22	-0.07	0.03	112.1	96.2	102.3	97.5	94.8	97	35378.4	30363.7	32287.4	30773.3	29923.1	30593.7	33921.9	26971.6	32287.4	27206.4	29157.2	27285.5	40	40	40	40	40
High	Master Protein	P29692-3	Isoform 3 of Elongation factor 1-delta OS=Homo sapiens GN=EEF1D	EEF1D	0	208.731	68.0934	19	152	1	1	257	28.54	4.92	High	High	High	High	High	High	1.167	1.101	1.04	0.22	0.14	0.06	89.4	104.3	98	107.9	98.2	102.2	136	158.7	149.2	164.3	149.5	155.5	130.4	141	149.2	145.2	145.7	138.7	1	1	1	1	1
High	Master Protein	P04181	Ornithine aminotransferase, mitochondrial OS=Homo sapiens GN=OAT PE=1 SV=1	OAT	0	208.649	62.6424	20	119	20	1	439	48.504	7.03	High	High	High	High	High	High	1.237	1.121	1.17	0.31	0.17	0.23	88.7	109.7	94.4	105.9	92.8	108.6	18564.3	22958.3	19763.5	22163.2	19424.9	22734.6	17800	20393.5	19763.5	19594.3	18927.7	20276.3	27	27	27	27	27
High	Master Protein	Q9BUJ2	Heterogeneous nuclear ribonucleoprotein U-like protein 1 OS=Homo sapiens GN=HNRNPUL1 PE=1 SV=2	HNRNPUL1	0	208.404	35.3972	30	73	30	1	856	95.679	6.92	High	High	High	High	High	High	0.973	0.929	0.94	-0.04	-0.11	-0.09	99.5	96.9	104.9	97.5	103.7	97.5	15619.2	15203	16459.7	15293.1	16273.2	15294.5	14976.2	13504.6	16459.7	13520.4	15856.7	13640.7	33	33	33	33	33
High	Master Protein	Q9BZF1	Oxysterol-binding protein-related protein 8 OS=Homo sapiens GN=OSBPL8 PE=1 SV=3	OSBPL8	0	208.187	40.7199	32	129	31	1	889	101.132	6.96	High	High	High	High	High	High	1.08	1.063	1.007	0.11	0.09	0.01	95.7	103.4	97	103.1	100.1	100.8	21909.2	23667.8	22205	23612.8	22913.7	23079.6	21007.2	21023.8	22205	20875.9	22327.2	20584	39	39	39	39	39
High	Master Protein	Q92576	PHD finger protein 3 OS=Homo sapiens GN=PHF3 PE=1 SV=3	PHF3	0	207.546	27.6116	44	66	44	1	2039	229.339	6.96	High	High	High	High	High	High	0.944	0.981	0.976	-0.08	-0.03	-0.03	102.4	96.7	101.5	99.6	101.1	98.7	14129.6	13340.6	14004	13738.7	13943.2	13614.7	13547.9	11850.3	14004	12146.2	13586.3	12142.5	41	41	41	41	41
High	Master Protein	O15226-2	Isoform 2 of NF-kappa-B-repressing factor OS=Homo sapiens GN=NKRF	NKRF	0	207.427	52.1986	32	95	32	1	705	79.446	8.88	High	High	High	High	High	High	0.984	0.908	0.894	-0.02	-0.14	-0.16	98	96.4	105.7	95.9	107.7	96.2	18055.6	17758.3	19469.8	17669.5	19824.6	17716.1	17312.3	15774.4	19469.8	15621.4	19317.2	15800.4	36	36	36	36	36
High	Master Protein	Q5JTH9	RRP12-like protein OS=Homo sapiens GN=RRP12 PE=1 SV=2	RRP12	0	207.347	32.9221	40	108	39	1	1297	143.611	8.75	High	High	High	High	High	High	0.888	0.89	0.902	-0.17	-0.17	-0.15	104.8	93	106.2	94.5	106	95.6	30292.6	26890.7	30702.3	27329.7	30641.8	27643.9	29045.4	23886.6	30702.3	24161.9	29857.5	24654.7	41	41	41	41	41
High	Master Protein	P62191	26S protease regulatory subunit 4 OS=Homo sapiens GN=PSMC1 PE=1 SV=1	PSMC1	0	207.318	69.5455	31	129	29	1	440	49.154	6.21	High	High	High	High	High	High	0.913	1.01	1.058	-0.13	0.01	0.08	108.8	99.4	99.2	100.2	93.5	98.9	23608.6	21553.7	21525.9	21746.2	20281.8	21448.5	22636.6	19145.8	21525.9	19225.6	19762.7	19129.2	39	39	39	39	39
High	Master Protein	Q07021	Complement component 1 Q subcomponent-binding protein, mitochondrial OS=Homo sapiens GN=C1QBP PE=1 SV=1	C1QBP	0	207.257	52.1277	9	217	9	1	282	31.343	4.84	High	High	High	High	High	High	1.112	1.103	1.092	0.15	0.14	0.13	95.6	106.4	95.9	105.7	93.9	102.5	36733.8	40857.3	36817.2	40602.5	36060.3	39367.8	35221.5	36292.9	36817.2	35896.3	35137.3	35110.9	18	18	18	18	18
High	Master Protein	P23229-6	Isoform Alpha-6X1X2A of Integrin alpha-6 OS=Homo sapiens GN=ITGA6	ITGA6	0	207.013	39.1187	37	94	2	1	1112	123.951	6.61	High	High	High	High	High	High	0.639	0.618	0.555	-0.65	-0.69	-0.85	119	76	118.8	73.4	136.8	76	328.7	210	328.1	202.9	377.9	209.8	315.2	186.5	328.1	179.3	368.2	187.1	2	2	2	2	2
High	Master Protein	Q6PKG0	La-related protein 1 OS=Homo sapiens GN=LARP1 PE=1 SV=2	LARP1	0	206.195	40.6934	40	97	36	1	1096	123.434	8.82	High	High	High	High	High	High	0.914	0.898	0.936	-0.13	-0.15	-0.1	105.2	96.1	105.5	94.7	102.5	95.9	22394	20459.4	22446.3	20160.5	21805.5	20406.6	21472.1	18173.8	22446.3	17823.7	21247.4	18200	40	40	40	40	40
High	Master Protein	Q9UNX4	WD repeat-containing protein 3 OS=Homo sapiens GN=WDR3 PE=1 SV=1	WDR3	0	206.145	38.3881	30	93	30	1	943	106.032	6.64	High	High	High	High	High	High	0.903	0.905	0.899	-0.15	-0.14	-0.15	103.9	93.8	105.2	95.3	106.2	95.5	17883.8	16148.4	18110.8	16393.2	18275.3	16435.7	17147.5	14344.4	18110.8	14493.1	17807.5	14658.5	31	31	31	31	31
High	Master Protein	P29966	Myristoylated alanine-rich C-kinase substrate OS=Homo sapiens GN=MARCKS PE=1 SV=4	MARCKS	0	205.908	53.6145	16	149	15	1	332	31.536	4.45	High	High	High	High	High	High	0.73	0.745	0.732	-0.45	-0.43	-0.45	119.4	87.2	112.3	83.6	114	83.5	35601.8	25988	33482.3	24930.4	33979.3	24882.3	34136.1	23084.8	33482.3	22040.7	33109.6	22191.7	21	21	21	21	21
High	Master Protein	P57740	Nuclear pore complex protein Nup107 OS=Homo sapiens GN=NUP107 PE=1 SV=1	NUP107	0	205.449	43.5676	31	80	31	1	925	106.307	5.43	High	High	High	High	High	High	0.974	0.956	0.951	-0.04	-0.07	-0.07	101.5	98.8	101.8	97.3	102.9	97.8	14729.4	14344.4	14774.4	14117.9	14930.8	14197.4	14123	12741.9	14774.4	12481.5	14548.6	12662.2	33	33	33	33	33
High	Master Protein	Q9UH99-2	Isoform 2 of SUN domain-containing protein 2 OS=Homo sapiens GN=SUN2	SUN2	0	204.856	54.4715	26	87	21	1	738	82.452	6.47	High	High	High	High	High	High	1.154	1.177	1.159	0.21	0.23	0.21	91.8	105.9	92.2	108.5	93.4	108.3	9538.6	11008.5	9577.8	11272	9707	11254.8	9145.9	9778.7	9577.8	9965.5	9458.5	10037.8	32	32	32	32	32
High	Master Protein	O75955	Flotillin-1 OS=Homo sapiens GN=FLOT1 PE=1 SV=3	FLOT1	0	204.636	62.7635	24	89	24	1	427	47.326	7.49	High	High	High	High	High	High	1.072	1.026	1.013	0.1	0.04	0.02	95	101.9	98	100.6	101.6	102.9	17772.7	19060.9	18332.4	18809	19005.3	19254.5	17041	16931.5	18332.4	16628.8	18518.8	17172.5	27	27	27	27	27
High	Master Protein	Q96RS6	NudC domain-containing protein 1 OS=Homo sapiens GN=NUDCD1 PE=1 SV=2	NUDCD1	0	204.593	57.1184	26	98	26	1	583	66.713	5.11	High	High	High	High	High	High	0.817	0.901	0.949	-0.29	-0.15	-0.08	115.1	94.1	104.8	94.4	98.3	93.3	22714.6	18567.9	20681.3	18638.3	19404.4	18418.5	21779.4	16493.6	20681.3	16477.9	18907.7	16426.9	34	34	34	34	34
High	Master Protein	P23396	40S ribosomal protein S3 OS=Homo sapiens GN=RPS3 PE=1 SV=2	RPS3	0	204.567	80.6584	20	335	19	1	243	26.671	9.66	High	High	High	High	High	High	0.906	0.881	0.91	-0.14	-0.18	-0.14	106.2	96.2	106.7	94	103.1	93.8	73975.6	67015.1	74369.2	65514.3	71818.2	65356.3	70930	59528.5	74369.2	57920.5	69979.9	58289.2	30	30	30	30	30
High	Master Protein	Q9UG63-2	Isoform 2 of ATP-binding cassette sub-family F member 2 OS=Homo sapiens GN=ABCF2	ABCF2	0	204.463	43.2177	27	108	27	1	634	72.397	7.49	High	High	High	High	High	High	0.8	0.775	0.809	-0.32	-0.37	-0.31	111.4	89.1	113.5	88	109.5	88.6	29194.3	23341.5	29734	23049.2	28691.1	23205.8	27992.4	20733.9	29734	20377.5	27956.7	20696.5	33	33	33	33	33
High	Master Protein	P42765	3-ketoacyl-CoA thiolase, mitochondrial OS=Homo sapiens GN=ACAA2 PE=1 SV=2	ACAA2	0	204.383	70.0252	20	95	20	1	397	41.898	8.09	High	High	High	High	High	High	1.319	1.23	1.243	0.4	0.3	0.31	86.6	114.3	89.9	110.6	88.6	110.1	10558.7	13932	10961.2	13477.8	10794.9	13417.8	10124	12375.6	10961.2	11915.6	10518.6	11966.9	31	31	31	31	31
High	Master Protein	Q9Y2A7-2	Isoform 2 of Nck-associated protein 1 OS=Homo sapiens GN=NCKAP1	NCKAP1	0	204.27	38.0071	37	90	37	1	1134	129.433	6.68	High	High	High	High	High	High	0.955	1.002	1.052	-0.07	0	0.07	105.6	100.9	99.4	99.6	94.8	99.7	17639	16850.4	16596.8	16622.1	15825.4	16647.8	16912.8	14968	16596.8	14695.4	15420.3	14847.6	38	38	38	38	38
High	Master Protein	Q92973	Transportin-1 OS=Homo sapiens GN=TNPO1 PE=1 SV=2	TNPO1	0	204.026	35.7461	26	128	20	1	898	102.289	4.98	High	High	High	High	High	High	0.98	0.987	0.994	-0.03	-0.02	-0.01	100.3	98.3	101	99.7	100.6	100	25272.1	24763.2	25452.9	25120.7	25342.9	25180.7	24231.6	21996.8	25452.9	22208.9	24694.2	22457.9	33	33	33	33	33
High	Master Protein	Q9NW13	RNA-binding protein 28 OS=Homo sapiens GN=RBM28 PE=1 SV=3	RBM28	0	204.019	43.083	37	101	37	1	759	85.685	9.22	High	High	High	High	High	High	0.996	0.952	0.964	-0.01	-0.07	-0.05	98.4	98	102.9	98	103.2	99.4	20848.6	20769.5	21805.5	20763.5	21855.4	21066.3	19990.2	18449.2	21805.5	18356.8	21296	18788.4	39	39	39	39	39
High	Master Protein	P49750-4	Isoform 4 of YLP motif-containing protein 1 OS=Homo sapiens GN=YLPM1	YLPM1	0	203.718	22.6934	43	71	42	1	2146	241.495	6.55	High	High	High	High	High	High	1.003	1.012	0.998	0	0.02	0	98	98.3	99.3	100.5	102.1	101.8	15371.5	15423.8	15584.3	15777.7	16018.2	15978.3	14738.7	13700.7	15584.3	13948.9	15608.2	14250.5	43	43	43	43	43
High	Master Protein	P35613	Basigin OS=Homo sapiens GN=BSG PE=1 SV=2	BSG	0	203.665	40.7792	14	155	14	1	385	42.174	5.66	High	High	High	High	High	High	0.98	0.944	0.935	-0.03	-0.08	-0.1	100.4	98.4	101.8	96.1	105.1	98.2	28615.3	28036.1	29020.1	27402	29942.3	27995.1	27437.2	24904.1	29020.1	24225.8	29175.9	24967.9	23	23	23	23	23
High	Master Protein	P05198	Eukaryotic translation initiation factor 2 subunit 1 OS=Homo sapiens GN=EIF2S1 PE=1 SV=3	EIF2S1	0	203.595	60	20	116	20	1	315	36.089	5.08	High	High	High	High	High	High	0.974	1.005	1.008	-0.04	0.01	0.01	104	101.4	100.1	100.7	96.5	97.3	25410.5	24759.7	24448.8	24582.6	23572.6	23760.7	24364.4	21993.7	24448.8	21733.2	22969.2	21191.4	29	29	29	29	29
High	Master Protein	P62195	26S protease regulatory subunit 8 OS=Homo sapiens GN=PSMC5 PE=1 SV=1	PSMC5	0	203.57	69.7044	29	104	27	1	406	45.597	7.55	High	High	High	High	High	High	0.972	1.079	1.126	-0.04	0.11	0.17	106.6	103.6	95.6	103.2	89.9	101.2	20616.9	20032.8	18495.4	19955.7	17394.7	19578	19768.1	17794.8	18495.4	17642.7	16949.5	17461	31	31	31	31	31
High	Master Protein	Q8IWJ2	GRIP and coiled-coil domain-containing protein 2 OS=Homo sapiens GN=GCC2 PE=1 SV=4	GCC2	0	203.251	27.2565	45	79	42	1	1684	195.789	5.14	High	High	High	High	High	High	1.117	1.087	1.104	0.16	0.12	0.14	94.7	105.7	97	105.4	93.7	103.4	14275.3	15943.4	14633.6	15899.5	14130	15598.4	13687.5	14162.3	14633.6	14056.6	13768.3	13911.7	41	41	41	41	41
High	Master Protein	P61247	40S ribosomal protein S3a OS=Homo sapiens GN=RPS3A PE=1 SV=2	RPS3A	0	203.024	72.7273	24	324	24	1	264	29.926	9.73	High	High	High	High	High	High	0.885	0.861	0.892	-0.18	-0.22	-0.16	106.5	94.2	107.5	92.5	105.3	94	77447.5	68510.3	78131.8	67238.7	76548.7	68302.5	74259	60856.7	78131.8	59445	74589.3	60916.8	30	30	30	30	30
High	Master Protein	O75400-3	Isoform 3 of Pre-mRNA-processing factor 40 homolog A OS=Homo sapiens GN=PRPF40A	PRPF40A	0	202.988	25.3461	27	101	1	1	939	106.84	7.43	High	High	High	High	High	High	0.976	0.966	0.933	-0.03	-0.05	-0.1	99.8	97.4	102.4	98.9	104.2	97.3	20719.8	20230.1	21260.7	20538.9	21647.8	20206.6	19866.8	17970.1	21260.7	18158.2	21093.7	18021.6	35	35	35	35	35
High	Master Protein	P23229	Integrin alpha-6 OS=Homo sapiens GN=ITGA6 PE=1 SV=5	ITGA6	0	202.771	38.6726	37	95	2	1	1130	126.526	6.61	High	High	High	High	High	High	0.788	0.753	0.752	-0.34	-0.41	-0.41	109	85.9	114.5	86.3	116.6	87.7	21614.4	17033.9	22707.8	17108.2	23131.2	17396.3	20724.5	15131	22707.8	15125.2	22539.1	15515.2	40	40	40	40	40
High	Master Protein	Q14978-3	Isoform 3 of Nucleolar and coiled-body phosphoprotein 1 OS=Homo sapiens GN=NOLC1	NOLC1	0	202.644	35.2857	28	174	1	1	700	73.702	9.47	High	High	High	High	High	High	0.743	0.913	0.864	-0.43	-0.13	-0.21	117.9	87.6	104	94.9	104.9	90.6	614.2	456.3	541.8	494.4	546.3	471.8	588.9	405.3	541.8	437.1	532.3	420.8	2	2	2	2	2
High	Master Protein	P63104	14-3-3 protein zeta/delta OS=Homo sapiens GN=YWHAZ PE=1 SV=1	YWHAZ	0	202.597	69.3878	17	288	12	1	245	27.728	4.79	High	High	High	High	High	High	0.839	0.967	0.984	-0.25	-0.05	-0.02	113.8	95.5	101.3	97.9	96.5	95	55127.3	46231.4	49031.5	47389.8	46746.4	46019.9	52857.7	41066.7	49031.5	41896.8	45549.9	41043.7	23	23	23	23	23
High	Master Protein	P51149	Ras-related protein Rab-7a OS=Homo sapiens GN=RAB7A PE=1 SV=1	RAB7A	0	202.461	83.0918	18	219	18	1	207	23.475	6.7	High	High	High	High	High	High	1.08	1.066	1.04	0.11	0.09	0.06	95.3	102.9	96.7	103.1	99	102.9	46507.9	50235.2	47197.8	50317.2	48307.2	50236.9	44593.1	44623.2	47197.8	44484.9	47070.7	44804.7	26	26	26	26	26
High	Master Protein	Q9H307	Pinin OS=Homo sapiens GN=PNN PE=1 SV=4	PNN	0	202.359	43.9331	34	95	33	1	717	81.565	7.14	High	High	High	High	High	High	0.965	0.926	0.899	-0.05	-0.11	-0.15	100.9	97.3	103.7	96	106.4	95.7	22945.2	22134.9	23582.6	21835.4	24209.7	21760.1	22000.5	19662.1	23582.6	19304.4	23590	19407.1	37	37	37	37	37
High	Master Protein	O95757	Heat shock 70 kDa protein 4L OS=Homo sapiens GN=HSPA4L PE=1 SV=3	HSPA4L	0	202.339	42.9082	29	83	25	1	839	94.453	5.88	High	High	High	High	High	High	1.181	1.314	1.342	0.24	0.39	0.42	94	111	86.5	113.7	83.2	111.7	12837.8	15157.3	11812	15524.5	11364.2	15249.7	12309.3	13464	11812	13725.1	11073.3	13600.7	28	28	28	28	28
High	Master Protein	F5H2F4	C-1-tetrahydrofolate synthase, cytoplasmic OS=Homo sapiens GN=MTHFD1 PE=1 SV=1	MTHFD1	0	202.238	37.3529	35	79	34	1	1020	110.544	8.43	High	High	High	High	High	High	0.883	0.985	1.031	-0.18	-0.02	0.04	110.6	97.6	100.9	99.4	94.3	97.2	17071.7	15077.5	15580.3	15342	14561.3	15016.2	16368.9	13393.1	15580.3	13563.8	14188.6	13392.5	33	33	33	33	33
High	Master Protein	Q15067-2	Isoform 2 of Peroxisomal acyl-coenzyme A oxidase 1 OS=Homo sapiens GN=ACOX1	ACOX1	0	201.927	50.303	21	79	21	1	660	74.62	7.62	High	High	High	High	High	High	1.307	1.327	1.268	0.39	0.41	0.34	87.4	114.3	85	112.8	88.4	112.1	9459	12360.4	9195.6	12203.8	9566	12127	9069.6	10979.6	9195.6	10789.3	9321.1	10815.7	28	28	28	28	28
High	Master Protein	P27816-5	Isoform 5 of Microtubule-associated protein 4 OS=Homo sapiens GN=MAP4	MAP4	0	201.899	45.4883	30	116	1	1	809	85.199	7.71	High	High	High	High	High	High	0.974	1.123	1.071	-0.04	0.17	0.1	101.1	98.5	94.5	106.1	96.4	103.3	552.3	538	516.4	579.7	526.7	564.2	529.5	477.9	516.4	512.5	513.2	503.2	2	2	2	2	2
High	Master Protein	P09543	2',3'-cyclic-nucleotide 3'-phosphodiesterase OS=Homo sapiens GN=CNP PE=1 SV=2	CNP	0	201.702	55.5819	28	99	27	1	421	47.549	9.07	High	High	High	High	High	High	1.11	1.109	1.06	0.15	0.15	0.08	93.8	104.1	94.9	105.2	98.1	103.9	19971.3	22176.9	20210.5	22416.1	20888.1	22132.5	19149.1	19699.4	20210.5	19817.9	20353.4	19739.3	33	33	33	33	33
High	Master Protein	P60174	Triosephosphate isomerase OS=Homo sapiens GN=TPI1 PE=1 SV=3	TPI1	0	201.69	76.2238	18	116	18	1	286	30.772	5.92	High	High	High	High	High	High	0.992	1.03	1.076	-0.01	0.04	0.11	105.2	104.4	97.4	100.3	92.8	99.9	28033.5	27813.9	25969.1	26736	24747.5	26625.1	26879.4	24706.7	25969.1	23637	24114.1	23746.1	23	23	23	23	23
High	Master Protein	P08559-4	Isoform 4 of Pyruvate dehydrogenase E1 component subunit alpha, somatic form, mitochondrial OS=Homo sapiens GN=PDHA1	PDHA1	0	201.684	55.6075	23	105	23	1	428	47.549	8.54	High	High	High	High	High	High	1.189	1.136	1.117	0.25	0.18	0.16	89.5	106.5	94.9	107.8	95.2	106.3	17563.8	20891.7	18621.1	21148.4	18676.3	20853.4	16840.7	18557.8	18621.1	18697.1	18198.3	18598.5	31	31	31	31	31
High	Master Protein	Q5SRE5	Nucleoporin NUP188 homolog OS=Homo sapiens GN=NUP188 PE=1 SV=1	NUP188	0	201.652	25.7862	37	64	37	1	1749	195.917	6.73	High	High	High	High	High	High	0.936	0.944	0.934	-0.1	-0.08	-0.1	103.1	96.5	103.1	97.4	103.4	96.6	16803.5	15726.6	16812.3	15876.2	16851.7	15741	16111.7	13969.7	16812.3	14036	16420.4	14038.9	35	35	35	35	35
High	Master Protein	Q08945	FACT complex subunit SSRP1 OS=Homo sapiens GN=SSRP1 PE=1 SV=1	SSRP1	0	201.032	41.3258	29	120	29	1	709	81.024	6.87	High	High	High	High	High	High	1.05	0.996	0.97	0.07	-0.01	-0.04	95.1	99.8	100.7	100.3	103.6	100.5	25459.5	26738.9	26973	26875.1	27743	26910.3	24411.4	23751.8	26973	23760	27032.9	24000.4	33	33	33	33	33
High	Master Protein	O60716	Catenin delta-1 OS=Homo sapiens GN=CTNND1 PE=1 SV=1	CTNND1	0	200.506	41.0124	32	87	32	1	968	108.103	6.23	High	High	High	High	High	High	1.03	1.029	1.036	0.04	0.04	0.05	97.9	100.8	98.3	101.2	99.1	102.7	13621.8	14026.7	13677.7	14081.2	13794.8	14284.6	13061	12459.7	13677.7	12449.1	13441.7	12740	36	36	36	36	36
High	Master Protein	Q9UM54-6	Isoform 6 of Unconventional myosin-VI OS=Homo sapiens GN=MYO6	MYO6	0	200.494	33.2296	37	76	37	1	1285	148.565	8.56	High	High	High	High	High	High	1.054	1.074	1.009	0.08	0.1	0.01	97.6	102.9	95.8	102.8	100	100.9	14710.7	15505	14435.2	15498.2	15081.4	15214.1	14105.1	13772.9	14435.2	13701.8	14695.4	13569	40	40	40	40	40
High	Master Protein	O43242	26S proteasome non-ATPase regulatory subunit 3 OS=Homo sapiens GN=PSMD3 PE=1 SV=2	PSMD3	0	200.388	51.6854	28	126	28	1	534	60.939	8.44	High	High	High	High	High	High	0.921	1.017	1.061	-0.12	0.02	0.09	108.8	100.2	98.6	100.2	93.2	98.9	25011.3	23039.6	22669.3	23048.8	21438.9	22746.8	23981.6	20465.7	22669.3	20377.3	20890.1	20287.1	31	31	31	31	31
High	Master Protein	Q5U5J2	CSNK2A1 protein OS=Homo sapiens GN=CSNK2A1 PE=1 SV=1	CSNK2A1	0	200.371	53.1486	17	87	16	1	397	45.879	7.96	High	High	High	High	High	High	0.93	0.963	0.987	-0.1	-0.05	-0.02	105.5	98.1	100.7	97	100	98.7	18145.8	16879.8	17326.4	16680.6	17201.5	16970	17398.8	14994.1	17326.4	14747.2	16761.2	15135	24	24	24	24	24
High	Master Protein	O15231	Zinc finger protein 185 OS=Homo sapiens GN=ZNF185 PE=1 SV=3	ZNF185	0	200.051	56.894	31	79	12	1	689	73.48	7.01	High	High	High	High	High	High	0.881	0.806	0.825	-0.18	-0.31	-0.28	101.9	89.8	112.9	91	111.9	92.4	13758.8	12123.9	15247.6	12289.6	15108.4	12471	13192.3	10769.5	15247.6	10865.1	14721.7	11122.5	33	33	33	33	33
High	Master Protein	Q9C0C2	182 kDa tankyrase-1-binding protein OS=Homo sapiens GN=TNKS1BP1 PE=1 SV=4	TNKS1BP1	0	199.966	29.6703	40	71	40	1	1729	181.685	4.86	High	High	High	High	High	High	1.035	1.066	1.114	0.05	0.09	0.16	98.4	101.9	98.6	105.2	92.7	103.3	15029.6	15562.5	15065.8	16065.9	14166.6	15776.2	14410.8	13823.9	15065.8	14203.7	13804	14070.3	37	37	37	37	37
High	Master Protein	Q99996	A-kinase anchor protein 9 OS=Homo sapiens GN=AKAP9 PE=1 SV=3	AKAP9	0	199.759	15.9039	56	68	55	1	3911	453.387	4.98	High	High	High	High	High	High	1.026	1.024	1.055	0.04	0.03	0.08	99.9	102.5	98.7	101.1	96.2	101.5	11682.5	11988.9	11544	11825.3	11243	11862.3	11201.6	10649.6	11544	10454.6	10955.2	10579.6	44	44	44	44	44
High	Master Protein	P05141	ADP/ATP translocase 2 OS=Homo sapiens GN=SLC25A5 PE=1 SV=7	SLC25A5	0	199.41	56.0403	21	434	6	1	298	32.831	9.69	High	High	High	High	High	High	1.204	1.164	1.081	0.27	0.22	0.11	87.6	105.5	92	107.1	99.8	107.9	32862.5	39552.2	34505.5	40178.4	37440.7	40460.4	31509.5	35133.6	34505.5	35521.4	36482.4	36085.3	9	9	9	9	9
High	Master Protein	P48960	CD97 antigen OS=Homo sapiens GN=CD97 PE=1 SV=4	CD97	0	199.083	25.509	16	120	16	1	835	91.809	6.87	High	High	High	High	High	High	0.904	0.882	0.874	-0.15	-0.18	-0.19	103.7	93.8	107.2	94.5	107.1	93.6	14290.9	12917.2	14768.4	13023.9	14750.4	12897.6	13702.5	11474.2	14768.4	11514.3	14372.8	11503	25	25	25	25	25
High	Master Protein	Q8WWQ0	PH-interacting protein OS=Homo sapiens GN=PHIP PE=1 SV=2	PHIP	0	199.067	23.7232	34	77	32	1	1821	206.56	8.85	High	High	High	High	High	High	1.051	1.055	1.029	0.07	0.08	0.04	96.3	101.2	96.7	102.1	100.4	103.3	12799.1	13446.7	12854.5	13561.3	13337.9	13725.9	12272.2	11944.5	12854.5	11989.4	12996.5	12241.7	35	35	35	35	35
High	Master Protein	E7EMK3	Flotillin-2 OS=Homo sapiens GN=FLOT2 PE=1 SV=1	FLOT2	0	198.874	52.588	26	117	26	1	483	53.104	5.24	High	High	High	High	High	High	1.023	0.992	0.978	0.03	-0.01	-0.03	97.1	99.3	101	100.2	102.4	100.1	23241.8	23768.8	24179.7	23988.7	24511.1	23971.3	22284.9	21113.5	24179.7	21208.2	23883.7	21379.2	28	28	28	28	28
High	Master Protein	Q02790	Peptidyl-prolyl cis-trans isomerase FKBP4 OS=Homo sapiens GN=FKBP4 PE=1 SV=3	FKBP4	0	198.828	65.7952	24	82	24	1	459	51.772	5.43	High	High	High	High	High	High	0.855	0.923	0.994	-0.23	-0.12	-0.01	112.2	95.9	103.9	95.9	96.3	95.7	17553.7	15004	16247.9	14999.5	15061.8	14964.4	16831	13327.8	16247.9	13260.9	14676.3	13346.3	32	32	32	32	32
High	Master Protein	P27694	Replication protein A 70 kDa DNA-binding subunit OS=Homo sapiens GN=RPA1 PE=1 SV=2	RPA1	0	198.767	53.4091	30	92	30	1	616	68.095	7.21	High	High	High	High	High	High	0.841	0.919	0.931	-0.25	-0.12	-0.1	111.4	93.7	103.1	94.7	102.1	95	19656.4	16536.1	18182.6	16700.9	18013.5	16766.7	18847.1	14688.8	18182.6	14765.1	17552.4	14953.7	34	34	34	34	34
High	Master Protein	P35232	Prohibitin OS=Homo sapiens GN=PHB PE=1 SV=1	PHB	0	198.174	80.8824	18	203	18	1	272	29.786	5.76	High	High	High	High	High	High	1.075	1.039	1.013	0.1	0.06	0.02	94.7	101.9	98.6	102.5	100.5	101.8	37530.1	40361.2	39083.9	40625.2	39829.6	40330.7	35984.9	35852.3	39083.9	35916.3	38810.1	35969.7	22	22	22	22	22
High	Master Protein	Q92797	Symplekin OS=Homo sapiens GN=SYMPK PE=1 SV=2	SYMPK	0	198.089	35.4788	36	88	36	1	1274	141.059	6.13	High	High	High	High	High	High	0.993	1.019	0.999	-0.01	0.03	0	100.3	99.6	98.7	100.6	100.5	100.4	16475.3	16355.7	16216.4	16523.6	16513.7	16490.8	15797	14528.5	16216.4	14608.4	16091	14707.6	39	39	39	39	39
High	Master Protein	P50395	Rab GDP dissociation inhibitor beta OS=Homo sapiens GN=GDI2 PE=1 SV=2	GDI2	0	198.052	63.5955	24	95	16	1	445	50.631	6.47	High	High	High	High	High	High	0.925	0.972	0.994	-0.11	-0.04	-0.01	107.1	99	101.5	98.7	97.1	96.5	20463.6	18927.8	19397.7	18862.1	18562.5	18451.4	19621.1	16813.3	19397.7	16675.8	18087.4	16456.2	31	31	31	31	31
High	Master Protein	P30153	Serine/threonine-protein phosphatase 2A 65 kDa regulatory subunit A alpha isoform OS=Homo sapiens GN=PPP2R1A PE=1 SV=4	PPP2R1A	0	197.991	53.1409	27	97	20	1	589	65.267	5.11	High	High	High	High	High	High	0.878	0.976	0.991	-0.19	-0.04	-0.01	110.1	96.7	101.9	99.5	96.3	95.5	24577.1	21580.6	22755.4	22207.1	21506.8	21312.8	23565.2	19169.7	22755.4	19633.1	20956.3	19008.2	33	33	33	33	33
High	Master Protein	P13674-2	Isoform 2 of Prolyl 4-hydroxylase subunit alpha-1 OS=Homo sapiens GN=P4HA1	P4HA1	0	197.886	57.3034	28	117	28	1	534	60.929	6.01	High	High	High	High	High	High	1.279	1.244	1.177	0.36	0.31	0.23	87.4	111.8	88.8	110.4	92.6	109	25189.9	32224.6	25590.4	31826.1	26707.6	31421.6	24152.9	28624.6	25590.4	28137.2	26024	28023.9	31	31	31	31	31
High	Master Protein	Q9NQC3	Reticulon-4 OS=Homo sapiens GN=RTN4 PE=1 SV=2	RTN4	0	197.797	14.5973	12	194	3	1	1192	129.851	4.5	High	High	High	High	High	High	1.059	1.04	1.005	0.08	0.06	0.01	96.8	102.5	97.4	101.3	100.8	101.3	30289	32073.8	30469.4	31697.3	31547.4	31704.1	29041.9	28490.7	30469.4	28023.2	30739.9	28275.9	19	19	19	19	19
High	Master Protein	Q9H2P0	Activity-dependent neuroprotector homeobox protein OS=Homo sapiens GN=ADNP PE=1 SV=1	ADNP	0	197.429	41.6515	39	77	39	1	1102	123.485	7.34	High	High	High	High	High	High	1.008	0.958	0.963	0.01	-0.06	-0.06	97.5	98.3	102.2	97.9	104	100.1	15194	15310.3	15917.9	15254.2	16210.7	15604.3	14568.4	13599.9	15917.9	13486.1	15795.8	13917	44	44	44	44	44
High	Master Protein	Q9NQW6	Actin-binding protein anillin OS=Homo sapiens GN=ANLN PE=1 SV=2	ANLN	0	197.332	41.9039	42	77	42	1	1124	124.122	8.07	High	High	High	High	High	High	0.642	0.625	0.688	-0.64	-0.68	-0.54	122.2	78.5	123.8	77.4	117.4	80.8	23373.8	15011.2	23665.6	14793.6	22443.2	15450.3	22411.5	13334.2	23665.6	13078.9	21868.7	13779.6	41	41	41	41	41
High	Master Protein	Q9H0D6	5'-3' exoribonuclease 2 OS=Homo sapiens GN=XRN2 PE=1 SV=1	XRN2	0	197.182	40.7368	33	82	33	1	950	108.513	7.47	High	High	High	High	High	High	0.947	0.927	0.943	-0.08	-0.11	-0.08	103.7	98.2	103.9	96.3	101.9	96.1	20041.8	18975.7	20078.3	18604.2	19695.5	18574.5	19216.6	16855.8	20078.3	16447.8	19191.4	16566	37	37	37	37	37
High	Master Protein	Q9P0L0	Vesicle-associated membrane protein-associated protein A OS=Homo sapiens GN=VAPA PE=1 SV=3	VAPA	0	197.116	50.2008	14	196	2	1	249	27.875	8.62	High	High	High	High	High	High	1.12	1.067	0.981	0.16	0.09	-0.03	95.9	107.4	97.2	103.7	98.8	97	2357.7	2641.4	2388.8	2548.3	2429.7	2384.4	2260.7	2346.3	2388.8	2252.9	2367.5	2126.6	6	6	6	6	6
High	Master Protein	O14979	Heterogeneous nuclear ribonucleoprotein D-like OS=Homo sapiens GN=HNRNPDL PE=1 SV=3	HNRNPDL	0	197.088	41.9048	21	203	19	1	420	46.409	9.57	High	High	High	High	High	High	0.863	0.821	0.815	-0.21	-0.28	-0.29	104.3	90	111.2	91.3	112	91.3	46457.9	40083.9	49551.5	40675.5	49900.2	40691.4	44545.2	35605.9	49551.5	35960.8	48622.9	36291.4	26	26	26	26	26
High	Master Protein	O60664	Perilipin-3 OS=Homo sapiens GN=PLIN3 PE=1 SV=3	PLIN3	0	196.946	74.8848	26	99	26	1	434	47.046	5.44	High	High	High	High	High	High	1.086	1.129	1.148	0.12	0.18	0.2	96.9	105.3	94.7	106.9	91.3	104.9	17678.9	19206.1	17267.9	19502.4	16657.7	19127	16951	17060.5	17267.9	17241.9	16231.3	17058.8	30	30	30	30	30
High	Master Protein	P18669	Phosphoglycerate mutase 1 OS=Homo sapiens GN=PGAM1 PE=1 SV=2	PGAM1	0	196.737	72.8346	14	98	14	1	254	28.786	7.18	High	High	High	High	High	High	0.954	1.022	1.014	-0.07	0.03	0.02	106.7	101.8	97.6	99.7	96.4	97.8	17466.7	16657	15967.2	16323.8	15777.1	16005.8	16747.6	14796.2	15967.2	14431.7	15373.3	14275.1	25	25	25	25	25
High	Master Protein	Q9UHX1-2	Isoform 2 of Poly(U)-binding-splicing factor PUF60 OS=Homo sapiens GN=PUF60	PUF60	0	196.643	52.0295	23	86	23	1	542	58.135	5.35	High	High	High	High	High	High	0.956	0.988	1.008	-0.07	-0.02	0.01	102	97.5	100.7	99.5	99.7	100.5	19118.4	18273.3	18874.5	18652.3	18689.6	18834.4	18331.3	16231.9	18874.5	16490.3	18211.2	16797.8	33	33	33	33	33
High	Master Protein	O14646	Chromodomain-helicase-DNA-binding protein 1 OS=Homo sapiens GN=CHD1 PE=1 SV=2	CHD1	0	196.556	25.0877	40	73	35	1	1710	196.567	7.14	High	High	High	High	High	High	0.998	0.978	0.953	0	-0.03	-0.07	97.8	97.7	101	98.7	104.9	100	11135.8	11117	11493.9	11236.3	11940.2	11383.3	10677.3	9875.1	11493.9	9933.9	11634.6	10152.4	36	36	36	36	36
High	Master Protein	Q15365	Poly(rC)-binding protein 1 OS=Homo sapiens GN=PCBP1 PE=1 SV=2	PCBP1	0	196.431	74.1573	18	85	13	1	356	37.474	7.09	High	High	High	High	High	High	0.983	0.998	1.037	-0.02	0	0.05	101.3	99.6	100.1	99.9	97.7	101.3	16346.7	16071.2	16149.5	16115.6	15768.3	16346.4	15673.7	14275.8	16149.5	14247.6	15364.7	14578.8	29	29	29	29	29
High	Master Protein	P08758	Annexin A5 OS=Homo sapiens GN=ANXA5 PE=1 SV=2	ANXA5	0	196.298	81.5625	25	192	24	1	320	35.914	5.05	High	High	High	High	High	High	0.869	0.974	0.979	-0.2	-0.04	-0.03	113	98.3	100.4	97.8	96.2	94.2	47684.3	41457.7	42363.7	41272.3	40577.8	39739.2	45721.1	36826.3	42363.7	36488.4	39539.2	35442.1	31	31	31	31	31
High	Master Protein	Q9NQC3-2	Isoform 2 of Reticulon-4 OS=Homo sapiens GN=RTN4	RTN4	0	195.903	43.1635	10	194	1	1	373	40.293	4.78	High	High	High	High	High	High	1.06	1.035	1.093	0.08	0.05	0.13	96.5	102.3	96.2	99.5	98.2	107.3	900.5	954.3	897.2	928.2	916.4	1001.3	863.5	847.7	897.2	820.6	892.9	893	1	1	1	1	1
High	Master Protein	Q86VP6	Cullin-associated NEDD8-dissociated protein 1 OS=Homo sapiens GN=CAND1 PE=1 SV=2	CAND1	0	195.847	31.3008	33	82	33	1	1230	136.289	5.78	High	High	High	High	High	High	0.919	1.041	1.108	-0.12	0.06	0.15	109.5	100.7	97.7	101.7	90.3	100.1	17352.7	15950.5	15481.1	16113.8	14311.6	15854.7	16638.3	14168.6	15481.1	14246	13945.3	14140.3	35	35	35	35	35
High	Master Protein	G5E9E7	Tight junction protein 1 (Zona occludens 1), isoform CRA_e OS=Homo sapiens GN=TJP1 PE=1 SV=1	TJP1	0	195.699	27.6596	35	67	35	1	1692	189.56	6.71	High	High	High	High	High	High	0.913	0.93	0.969	-0.13	-0.11	-0.04	104.3	95.2	103.7	96.4	101.8	98.7	15251.9	13917.6	15164	14095.8	14882.7	14428.5	14623.9	12362.8	15164	12461.9	14501.8	12868.3	33	33	33	33	33
High	Master Protein	P55084	Trifunctional enzyme subunit beta, mitochondrial OS=Homo sapiens GN=HADHB PE=1 SV=3	HADHB	0	195.65	53.1646	23	152	23	1	474	51.262	9.41	High	High	High	High	High	High	1.349	1.27	1.264	0.43	0.34	0.34	84.3	113.8	88.3	112.2	88.9	112.4	27948.2	37712.3	29276.6	37177.6	29478.3	37258.4	26797.6	33499.3	29276.6	32868.4	28723.8	33229.6	30	30	30	30	30
High	Master Protein	P52292	Importin subunit alpha-1 OS=Homo sapiens GN=KPNA2 PE=1 SV=1	KPNA2	0	195.574	41.966	21	175	21	1	529	57.826	5.4	High	High	High	High	High	High	0.738	0.736	0.752	-0.44	-0.44	-0.41	113.3	83.6	115.4	85	115.7	87.1	48854.2	36062.4	49773.2	36646.2	49913	37556.5	46842.8	32033.7	49773.2	32398.5	48635.4	33495.4	30	30	30	30	30
High	Master Protein	P54577	Tyrosine--tRNA ligase, cytoplasmic OS=Homo sapiens GN=YARS PE=1 SV=4	YARS	0	195.536	65.5303	33	96	33	1	528	59.106	7.05	High	High	High	High	High	High	0.919	1.019	1.062	-0.12	0.03	0.09	108.5	99.7	99	100.9	93	98.8	21080.4	19375	19236.8	19600.1	18073.7	19191.5	20212.5	17210.5	19236.8	17328.2	17611.1	17116.3	34	34	34	34	34
High	Master Protein	F8VXC8	SWI/SNF complex subunit SMARCC2 OS=Homo sapiens GN=SMARCC2 PE=1 SV=1	SMARCC2	0	195.493	29.8795	36	78	2	1	1245	136.1	5.71	High	High	High	High	High	High	0.932	0.97	0.978	-0.1	-0.04	-0.03	104.9	97.7	101.2	98.2	100.1	97.9	17933.7	16706.3	17313.5	16789.3	17117.2	16748.7	17195.4	14840	17313.5	14843.3	16679.1	14937.6	37	37	37	37	37
High	Master Protein	Q14103-3	Isoform 3 of Heterogeneous nuclear ribonucleoprotein D0 OS=Homo sapiens GN=HNRNPD	HNRNPD	0	195.304	50.3268	21	266	3	1	306	32.814	8.16	High	High	High	High	High	High	0.868	0.86	0.863	-0.2	-0.22	-0.21	107.7	93.5	107.2	92.2	107	92.4	48017.7	41696.2	47796.7	41126.6	47725.9	41211	46040.8	37038.1	47796.7	36359.7	46504.3	36754.8	26	26	26	26	26
High	Master Protein	P52789	Hexokinase-2 OS=Homo sapiens GN=HK2 PE=1 SV=2	HK2	0	195.026	41.7666	32	82	29	1	917	102.313	6.05	High	High	High	High	High	High	0.816	0.867	0.814	-0.29	-0.21	-0.3	110.9	90.5	106.6	92.5	109.9	89.5	14586	11895.1	14017.6	12157.4	14455	11770.9	13985.5	10566.2	14017.6	10748.3	14085	10498.1	31	31	31	31	31
High	Master Protein	Q13620	Cullin-4B OS=Homo sapiens GN=CUL4B PE=1 SV=4	CUL4B	0	195.016	43.264	38	86	26	1	913	103.916	7.37	High	High	High	High	High	High	0.937	0.949	1.005	-0.09	-0.08	0.01	105.6	99	102.6	97.4	97.4	97.9	23336.4	21866.5	22664.9	21511.5	21520.1	21635.3	22375.6	19423.7	22664.9	19018.1	20969.3	19295.8	38	38	38	38	38
High	Master Protein	Q14151	Scaffold attachment factor B2 OS=Homo sapiens GN=SAFB2 PE=1 SV=1	SAFB2	0	194.737	37.4607	36	136	23	1	953	107.408	6.16	High	High	High	High	High	High	1.14	1.07	1.027	0.19	0.1	0.04	90.9	103.6	96.9	103.7	101.1	103.8	17129	19521.7	18255.8	19534.6	19042.4	19558.9	16423.8	17340.8	18255.8	17270.4	18555	17444	25	25	25	25	25
High	Master Protein	P49756	RNA-binding protein 25 OS=Homo sapiens GN=RBM25 PE=1 SV=3	RBM25	0	194.606	32.6216	31	108	31	1	843	100.124	6.32	High	High	High	High	High	High	0.942	1.003	0.956	-0.09	0	-0.06	103.5	97.5	99.5	99.8	102.1	97.6	20849.6	19640.9	20042.2	20101.2	20565.1	19670.4	19991.2	17446.7	20042.2	17771.3	20038.7	17543.4	40	40	40	40	40
High	Master Protein	Q9P0L0-2	Isoform 2 of Vesicle-associated membrane protein-associated protein A OS=Homo sapiens GN=VAPA	VAPA	0	194.432	53.4014	15	188	3	1	294	32.593	8.91	High	High	High	High	High	High	1.108	1.066	1.019	0.15	0.09	0.03	94.4	104.6	97	103.4	99.3	101.2	48237.7	53443.3	49520.8	52797.1	50731.1	51705.7	46251.8	47472.9	49520.8	46677.4	49432.6	46114.7	28	28	28	28	28
High	Master Protein	P55795	Heterogeneous nuclear ribonucleoprotein H2 OS=Homo sapiens GN=HNRNPH2 PE=1 SV=1	HNRNPH2	0	193.753	47.6615	15	293	8	1	449	49.232	6.3	High	High	High	High	High	High	1.022	1.083	1.068	0.03	0.12	0.1	101.3	103.6	95.4	103.3	94.9	101.4	18742.2	19154.1	17643.9	19114.9	17561.3	18760	17970.5	17014.3	17643.9	16899.3	17111.8	16731.4	15	15	15	15	15
High	Master Protein	P0CW22	40S ribosomal protein S17-like OS=Homo sapiens GN=RPS17L PE=1 SV=1	RPS17L	0	193.716	65.9259	12	153	12	1	135	15.54	9.85	High	High	High	High	High	High	0.86	0.835	0.889	-0.22	-0.26	-0.17	109.5	94.2	107.7	89.9	105.2	93.5	22019.2	18940.1	21654.7	18077.8	21138.1	18786.1	21112.7	16824.2	21654.7	15982.4	20597	16754.7	22	22	22	22	22
High	Master Protein	P11177	Pyruvate dehydrogenase E1 component subunit beta, mitochondrial OS=Homo sapiens GN=PDHB PE=1 SV=3	PDHB	0	193.649	53.2033	14	148	14	1	359	39.208	6.65	High	High	High	High	High	High	1.204	1.118	1.122	0.27	0.16	0.17	89.7	108	95	106.2	94.8	106.3	28369	34152.4	30019	33565.7	29964.2	33608.5	27201	30337.1	30019	29675.1	29197.2	29974.3	27	27	27	27	27
High	Master Protein	Q14258	E3 ubiquitin/ISG15 ligase TRIM25 OS=Homo sapiens GN=TRIM25 PE=1 SV=2	TRIM25	0	193.396	42.6984	23	88	23	1	630	70.928	8.09	High	High	High	High	High	High	1.02	1.09	1.138	0.03	0.12	0.19	102	104	95.8	104.4	90.6	103.1	19360.7	19752.3	18189.6	19820.4	17208	19582.7	18563.6	17545.7	18189.6	17523.1	16767.5	17465.2	32	32	32	32	32
High	Master Protein	Q8IY17-4	Isoform 4 of Neuropathy target esterase OS=Homo sapiens GN=PNPLA6	PNPLA6	0	192.65	28	33	64	33	1	1375	150.859	7.74	High	High	High	High	High	High	1.318	1.316	1.28	0.4	0.4	0.36	86.2	113.6	86.1	113.3	88.1	112.7	11176.3	14734.2	11161.8	14693.4	11419.2	14616.8	10716.1	13088.2	11161.8	12990.3	11126.9	13036.3	33	33	33	33	33
High	Master Protein	P00338-3	Isoform 3 of L-lactate dehydrogenase A chain OS=Homo sapiens GN=LDHA	LDHA	0	192.547	61.4958	22	238	21	1	361	39.812	8.43	High	High	High	High	High	High	0.895	0.961	1.002	-0.16	-0.06	0	109.4	97.9	101.4	97.4	96.9	97	54160.1	48468.9	50195.8	48252.1	47967.3	48046.6	51930.3	43054.2	50195.8	42659.2	46739.5	42851.2	32	32	32	32	32
High	Master Protein	O96008	Mitochondrial import receptor subunit TOM40 homolog OS=Homo sapiens GN=TOMM40 PE=1 SV=1	TOMM40	0	192.299	43.7673	9	239	9	1	361	37.869	7.25	High	High	High	High	High	High	1.054	1.068	1.045	0.08	0.09	0.06	97.5	102.7	96.3	102.9	98.1	102.5	40314.6	42473.3	39843.5	42554.3	40599.2	42412.9	38654.8	37728.4	39843.5	37621.9	39560	37826.7	22	22	22	22	22
High	Master Protein	Q8TAQ2	SWI/SNF complex subunit SMARCC2 OS=Homo sapiens GN=SMARCC2 PE=1 SV=1	SMARCC2	0	191.942	29.5717	35	77	1	1	1214	132.797	5.69	High	High	High	High	High	High	1.058	1.13	1.113	0.08	0.18	0.15	100.4	106.2	92.4	104.5	93	103.5	296.5	313.6	272.9	308.4	274.4	305.5	284.3	278.6	272.9	272.7	267.4	272.5	1	1	1	1	1
High	Master Protein	P28288	ATP-binding cassette sub-family D member 3 OS=Homo sapiens GN=ABCD3 PE=1 SV=1	ABCD3	0	191.859	38.3915	24	97	24	1	659	75.428	9.36	High	High	High	High	High	High	1.3	1.264	1.231	0.38	0.34	0.3	85.7	111.4	88.6	112	90.6	111.6	18627.6	24219.4	19256.3	24346.6	19698.4	24249.7	17860.7	21513.7	19256.3	21524.5	19194.2	21627.5	31	31	31	31	31
High	Master Protein	F2Z2U4	Transformation/transcription domain-associated protein OS=Homo sapiens GN=TRRAP PE=1 SV=3	TRRAP	0	191.791	15.0988	52	63	6	1	3848	435.858	8.22	High	High	High	High	High	High	1.037	1.029	1.048	0.05	0.04	0.07	97.7	101.3	98.5	101.3	98.2	102.9	15221.3	15784.7	15344.9	15785.7	15307.3	16037.9	14594.7	14021.3	15344.9	13956	14915.5	14303.7	49	49	49	49	49
High	Master Protein	Q8TEM1	Nuclear pore membrane glycoprotein 210 OS=Homo sapiens GN=NUP210 PE=1 SV=3	NUP210	0	191.561	21.7806	30	66	30	1	1887	204.983	6.81	High	High	High	High	High	High	1.151	1.169	1.143	0.2	0.22	0.19	92.8	106.8	91.8	107.3	93.9	107.3	12278.5	14127.9	12148.8	14198.7	12423	14197.8	11773	12549.6	12148.8	12552.9	12105	12662.6	32	32	32	32	32
High	Master Protein	Q96I99	Succinyl-CoA ligase [GDP-forming] subunit beta, mitochondrial OS=Homo sapiens GN=SUCLG2 PE=1 SV=2	SUCLG2	0	191.517	59.0278	24	82	23	1	432	46.481	6.39	High	High	High	High	High	High	1.346	1.163	1.187	0.43	0.22	0.25	84.1	113.2	93.2	108.4	91.9	109.1	14467.9	19473.9	16035.2	18643.3	15813.4	18767.8	13872.2	17298.4	16035.2	16482.4	15408.6	16738.4	31	31	31	31	31
High	Master Protein	P28838	Cytosol aminopeptidase OS=Homo sapiens GN=LAP3 PE=1 SV=3	LAP3	0	191.424	60.501	26	87	26	1	519	56.131	7.93	High	High	High	High	High	High	1.078	1.05	1.093	0.11	0.07	0.13	96.1	103.6	97.8	102.7	95.4	104.3	17595.5	18965.1	17917.5	18816.9	17480.3	19110.2	16871.1	16846.4	17917.5	16635.8	17032.9	17043.8	32	32	32	32	32
High	Master Protein	Q9UDR5	Alpha-aminoadipic semialdehyde synthase, mitochondrial OS=Homo sapiens GN=AASS PE=1 SV=1	AASS	0	191.099	38.6609	27	68	27	1	926	102.066	6.64	High	High	High	High	High	High	1.37	1.277	1.292	0.45	0.35	0.37	84.2	115.3	87.6	111.8	87.7	113.3	11327.8	15513.7	11780.8	15041.8	11796.9	15241.4	10861.5	13780.6	11780.8	13298.3	11494.9	13593.3	30	30	30	30	30
High	Master Protein	Q6ZRP7	Sulfhydryl oxidase 2 OS=Homo sapiens GN=QSOX2 PE=1 SV=3	QSOX2	0	190.878	50.7163	30	113	30	1	698	77.48	7.72	High	High	High	High	High	High	1.091	1.053	1.039	0.13	0.07	0.05	94	102.5	97.1	102.2	100.2	104	24355.9	26568	25152.4	26493.7	25957.8	26962.2	23353.2	23600	25152.4	23422.8	25293.4	24046.7	31	31	31	31	31
High	Master Protein	Q15084-2	Isoform 2 of Protein disulfide-isomerase A6 OS=Homo sapiens GN=PDIA6	PDIA6	0	190.454	53.252	20	175	20	1	492	53.867	5.33	High	High	High	High	High	High	1.205	1.151	1.118	0.27	0.2	0.16	90.4	108.9	92.6	106.6	95.1	106.4	28939.1	34863.3	29657.5	34133.1	30467.5	34076.2	27747.7	30968.6	29657.5	30176.7	29687.6	30391.5	25	25	25	25	25
High	Master Protein	P06396-2	Isoform 2 of Gelsolin OS=Homo sapiens GN=GSN	GSN	0	190.302	41.7237	25	109	25	1	731	80.591	5.85	High	High	High	High	High	High	1.345	1.397	1.34	0.43	0.48	0.42	85.1	114.4	83.8	117.1	85.3	114.3	15911.2	21398.3	15677.3	21896.7	15947.8	21366.6	15256.2	19007.8	15677.3	19358.6	15539.6	19056.2	36	36	36	36	36
High	Master Protein	Q03701	CCAAT/enhancer-binding protein zeta OS=Homo sapiens GN=CEBPZ PE=1 SV=3	CEBPZ	0	190.293	33.9658	31	83	31	1	1054	120.898	5.94	High	High	High	High	High	High	0.924	0.928	0.918	-0.11	-0.11	-0.12	103.7	95.8	103.2	95.8	105.1	96.4	17422.7	16102.4	17350.3	16106.7	17659.6	16203.9	16705.4	14303.5	17350.3	14239.7	17207.6	14451.7	35	35	35	35	35
High	Master Protein	Q86VI3	Ras GTPase-activating-like protein IQGAP3 OS=Homo sapiens GN=IQGAP3 PE=1 SV=2	IQGAP3	0	190.276	28.2036	39	64	37	1	1631	184.584	7.65	High	High	High	High	High	High	0.734	0.729	0.769	-0.45	-0.46	-0.38	116.1	85.3	115.8	84.4	112.2	86.3	11457.9	8410.5	11422.1	8322.9	11069.8	8509.9	10986.1	7470.9	11422.1	7358.2	10786.5	7589.7	38	38	38	38	38
High	Master Protein	A6NEM2	HCF N-terminal chain 5 OS=Homo sapiens GN=HCFC1 PE=1 SV=2	HCFC1	0	190.146	23.4135	36	72	2	1	2080	213.343	7.33	High	High	High	High	High	High	0.929	0.939	0.974	-0.11	-0.09	-0.04	104	96.6	103.5	97.2	100.7	98	18681.1	17354.6	18603.9	17473.8	18092.6	17613.8	17912	15415.8	18603.9	15448.4	17629.5	15709.2	35	35	35	35	35
High	Master Protein	P33993	DNA replication licensing factor MCM7 OS=Homo sapiens GN=MCM7 PE=1 SV=4	MCM7	0	190.093	50.0695	29	68	29	1	719	81.257	6.46	High	High	High	High	High	High	0.813	0.883	0.94	-0.3	-0.18	-0.09	115.3	93.7	104.6	92.3	100	94	14199.6	11541.4	12877.8	11368.7	12319.7	11575.8	13615	10252.1	12877.8	10051	12004.4	10324.1	32	32	32	32	32
High	Master Protein	H7C2I1	Protein arginine N-methyltransferase 1 OS=Homo sapiens GN=PRMT1 PE=1 SV=1	PRMT1	0	190.084	60.3774	23	106	23	1	371	42.434	5.35	High	High	High	High	High	High	0.862	0.94	0.984	-0.21	-0.09	-0.02	112	96.5	102.9	96.7	96.7	95.2	22653.1	19518.5	20809.3	19553.9	19553.3	19241.3	21720.5	17338	20809.3	17287.4	19052.8	17160.7	28	28	28	28	28
High	Master Protein	O00148	ATP-dependent RNA helicase DDX39A OS=Homo sapiens GN=DDX39A PE=1 SV=2	DDX39A	0	189.812	48.9461	20	220	7	1	427	49.098	5.68	High	High	High	High	High	High	0.96	0.966	1.028	-0.06	-0.05	0.04	104.6	100.4	100.6	97.2	97.2	99.9	3978.9	3818.3	3827.2	3695.7	3696.8	3801	3815	3391.7	3827.2	3267.4	3602.2	3390	11	11	11	11	11
High	Master Protein	Q86SF2	N-acetylgalactosaminyltransferase 7 OS=Homo sapiens GN=GALNT7 PE=1 SV=1	GALNT7	0	189.792	42.0091	25	73	25	1	657	75.341	7.11	High	High	High	High	High	High	0.998	0.966	0.925	0	-0.05	-0.11	98.4	98.2	101.5	98	105.9	97.9	16211.7	16173.1	16725	16149.6	17442.9	16128.8	15544.2	14366.3	16725	14277.7	16996.4	14384.8	33	33	33	33	33
High	Master Protein	Q14444	Caprin-1 OS=Homo sapiens GN=CAPRIN1 PE=1 SV=2	CAPRIN1	0	189.664	32.299	18	89	18	1	709	78.318	5.25	High	High	High	High	High	High	0.873	0.82	0.845	-0.2	-0.29	-0.24	106	92.6	111.9	91.8	107.2	90.6	19593.4	17109	20677.5	16964.9	19816.5	16743.6	18786.7	15197.7	20677.5	14998.5	19309.3	14933.1	25	25	25	25	25
High	Master Protein	Q16666	Gamma-interferon-inducible protein 16 OS=Homo sapiens GN=IFI16 PE=1 SV=3	IFI16	0	189.548	43.949	29	87	29	1	785	88.199	9.28	High	High	High	High	High	High	0.937	0.941	0.952	-0.09	-0.09	-0.07	105.3	98.7	103.5	97.3	100	95.2	22275.1	20871.6	21880.6	20584.4	21140.4	20120.5	21358	18539.9	21880.6	18198.4	20599.3	17944.8	36	36	36	36	36
High	Master Protein	P36551	Oxygen-dependent coproporphyrinogen-III oxidase, mitochondrial OS=Homo sapiens GN=CPOX PE=1 SV=3	CPOX	0	188.689	46.0352	19	102	19	1	454	50.12	8.25	High	High	High	High	High	High	1.1	1.083	1.076	0.14	0.12	0.11	95.2	104.8	95.9	103.9	96.5	103.8	17696	19468.7	17821.8	19307.3	17925.4	19284.2	16967.5	17293.8	17821.8	17069.4	17466.6	17199	22	22	22	22	22
High	Master Protein	Q14978-2	Isoform Beta of Nucleolar and coiled-body phosphoprotein 1 OS=Homo sapiens GN=NOLC1	NOLC1	0	188.284	35.9661	29	170	2	1	709	74.702	9.47	High	High	High	High	High	High	0.805	0.774	0.766	-0.31	-0.37	-0.38	109.1	87.8	112.6	87.2	115.1	88.2	47864.4	38528.4	49411.8	38260.1	50477.1	38676.2	45893.8	34224.2	49411.8	33825.4	49185.1	34494.1	36	36	36	36	36
High	Master Protein	O75534-4	Isoform 4 of Cold shock domain-containing protein E1 OS=Homo sapiens GN=CSDE1	CSDE1	0	188.164	46.2085	37	89	37	1	844	93.683	6.52	High	High	High	High	High	High	0.855	0.875	0.955	-0.23	-0.19	-0.07	110.6	94.5	106.9	93.5	99.5	95	22841.1	19527.8	22079	19308.9	20548.7	19630.4	21900.7	17346.3	22079	17070.8	20022.7	17507.7	38	38	38	38	38
High	Master Protein	Q9H2G2-2	Isoform 2 of STE20-like serine/threonine-protein kinase OS=Homo sapiens GN=SLK	SLK	0	188.047	31.3953	36	76	35	1	1204	138.91	5.1	High	High	High	High	High	High	1.005	1.088	1.133	0.01	0.12	0.18	102.7	103.2	96	104.4	90.8	102.9	17410	17493.1	16267.2	17701.8	15390.4	17435.4	16693.2	15538.9	16267.2	15650	14996.5	15550.1	38	38	38	38	38
High	Master Protein	Q16643-3	Isoform 3 of Drebrin OS=Homo sapiens GN=DBN1	DBN1	0	188.044	34.5324	20	74	20	1	695	76.253	4.51	High	High	High	High	High	High	0.902	0.874	0.862	-0.15	-0.19	-0.21	103.3	93.2	107.8	94.2	108.2	93.3	12788.6	11536.6	13337.5	11663.6	13390.4	11543	12262.1	10247.8	13337.5	10311.7	13047.7	10294.8	23	24	24	24	24
High	Master Protein	P46777	60S ribosomal protein L5 OS=Homo sapiens GN=RPL5 PE=1 SV=3	RPL5	0	187.942	58.2492	18	174	18	1	297	34.341	9.72	High	High	High	High	High	High	0.891	0.885	0.891	-0.17	-0.18	-0.17	107	95.4	106.1	93.9	104.5	93.1	41861.3	37314	41496.9	36738.5	40868	36420.9	40137.8	33145.5	41496.9	32480.2	39821.9	32482.6	26	26	26	26	26
High	Master Protein	Q6NZI2	Polymerase I and transcript release factor OS=Homo sapiens GN=PTRF PE=1 SV=1	PTRF	0	187.891	36.6667	14	165	14	1	390	43.45	5.6	High	High	High	High	High	High	0.876	0.849	0.833	-0.19	-0.24	-0.26	106.2	93.1	108.5	92.1	109.1	90.9	31139.7	27284.1	31806.9	27014	31990.5	26656.4	29857.7	24236.1	31806.9	23882.8	31171.7	23774	23	23	23	23	23
High	Master Protein	P62701	40S ribosomal protein S4, X isoform OS=Homo sapiens GN=RPS4X PE=1 SV=2	RPS4X	0	187.85	65.019	19	237	19	1	263	29.579	10.15	High	High	High	High	High	High	0.935	0.845	0.893	-0.1	-0.24	-0.16	102.8	96.2	109.1	92.2	105.5	94.2	44773.1	41884.7	47498.2	40155.8	45931.7	41013.5	42929.8	37205.6	47498.2	35501.4	44756	36578.6	26	26	26	26	26
High	Master Protein	P33121	Long-chain-fatty-acid--CoA ligase 1 OS=Homo sapiens GN=ACSL1 PE=1 SV=1	ACSL1	0	187.61	44.1261	26	95	24	1	698	77.893	7.15	High	High	High	High	High	High	1.259	1.273	1.219	0.33	0.35	0.29	88.3	111.2	87.9	111.9	90.4	110.2	16062	20222.6	15991.7	20351.3	16436.3	20042.9	15400.7	17963.4	15991.7	17992.4	16015.6	17875.6	32	32	32	32	32
High	Master Protein	Q5SW79	Centrosomal protein of 170 kDa OS=Homo sapiens GN=CEP170 PE=1 SV=1	CEP170	0	187.371	32.0076	41	77	2	1	1584	175.187	7.11	High	High	High	High	High	High	0.801	0.773	0.825	-0.32	-0.37	-0.28	110.9	88.8	113.7	87.8	108.9	89.9	15648.2	12535.4	16046.1	12399	15373.7	12686.3	15004	11135	16046.1	10961.8	14980.2	11314.5	38	38	38	38	38
High	Master Protein	Q6XZF7	Dynamin-binding protein OS=Homo sapiens GN=DNMBP PE=1 SV=1	DNMBP	0	187.293	30.8814	42	68	42	1	1577	177.236	5.39	High	High	High	High	High	High	0.851	0.831	0.888	-0.23	-0.27	-0.17	107.7	91.6	109.5	91.1	105.9	94.1	14276	12145.5	14516.7	12069.2	14037.5	12468.1	13688.2	10788.7	14516.7	10670.2	13678.2	11119.9	42	42	42	42	42
High	Master Protein	E9PHV5	Sperm-specific antigen 2 OS=Homo sapiens GN=SSFA2 PE=1 SV=1	SSFA2	0	186.927	32.498	35	55	34	1	1237	136.054	5.2	High	High	High	High	High	High	1.054	1.032	1.02	0.08	0.05	0.03	96.1	101.2	98.3	101.4	100.5	102.5	9426.3	9930.9	9646.4	9952.7	9856.9	10058.4	9038.2	8821.5	9646.4	8799.1	9604.6	8970.8	32	32	32	32	32
High	Master Protein	P42167-2	Isoform Gamma of Lamina-associated polypeptide 2, isoforms beta/gamma OS=Homo sapiens GN=TMPO	TMPO	0	186.923	54.4928	17	153	2	1	345	38.714	9.16	High	High	High	High	High	High	1.461	1.423	1.582	0.55	0.51	0.66	76.9	112.4	82.4	117.2	81.8	129.3	656.7	959.4	703.5	1001	698.2	1104.2	629.7	852.2	703.5	885	680.3	984.8	3	3	3	3	3
High	Master Protein	O75179	Ankyrin repeat domain-containing protein 17 OS=Homo sapiens GN=ANKRD17 PE=1 SV=3	ANKRD17	0	186.913	20.7069	41	62	24	1	2603	274.088	6.52	High	High	High	High	High	High	0.928	0.932	0.984	-0.11	-0.1	-0.02	105.3	97.8	103.8	96.7	99	97.4	13301.1	12346.8	13100.6	12208.1	12502.3	12302.5	12753.5	10967.5	13100.6	10793.1	12182.3	10972.2	37	37	37	37	37
High	Master Protein	Q99666	RANBP2-like and GRIP domain-containing protein 5/6 OS=Homo sapiens GN=RGPD5 PE=1 SV=3	RGPD5	0	186.875	22.6062	38	82	1	1	1765	198.8	6.42	High	High	High	High	High	High	0.842	1.01	0.937	-0.25	0.01	-0.09	113.3	95.4	97.2	98.2	101.2	94.8	246	207.1	211.2	213.3	219.8	206	235.9	184	211.2	188.6	214.2	183.7	1	1	1	1	1
High	Master Protein	P60228	Eukaryotic translation initiation factor 3 subunit E OS=Homo sapiens GN=EIF3E PE=1 SV=1	EIF3E	0	186.742	51.0112	21	117	21	1	445	52.187	6.04	High	High	High	High	High	High	0.833	0.821	0.889	-0.26	-0.29	-0.17	110.3	91.9	110.1	90.4	104.4	92.8	17143.8	14282.2	17113.7	14044.4	16217.5	14423.7	16438	12686.7	17113.7	12416.5	15802.4	12864	38	38	38	38	38
High	Master Protein	Q9BVJ6	U3 small nucleolar RNA-associated protein 14 homolog A OS=Homo sapiens GN=UTP14A PE=1 SV=1	UTP14A	0	186.544	46.0441	32	73	32	1	771	87.924	7.87	High	High	High	High	High	High	0.907	0.913	0.895	-0.14	-0.13	-0.16	103.7	94.1	105.2	96	106.1	94.9	15389.9	13960.2	15619.4	14254	15744.4	14087.5	14756.3	12400.6	15619.4	12601.8	15341.4	12564.2	33	33	33	33	33
High	Master Protein	P32969	60S ribosomal protein L9 OS=Homo sapiens GN=RPL9 PE=1 SV=1	RPL9	0	186.533	73.4375	12	160	12	1	192	21.85	9.95	High	High	High	High	High	High	0.922	0.933	0.961	-0.12	-0.1	-0.06	105.9	97.6	103.6	96.6	100.1	96.2	23954.5	22075.1	23432.6	21852.5	22644.1	21754.3	22968.2	19609	23432.6	19319.6	22064.5	19402	22	22	22	22	22
High	Master Protein	O14715	RANBP2-like and GRIP domain-containing protein 8 OS=Homo sapiens GN=RGPD8 PE=1 SV=2	RGPD8	0	186.413	22.4929	38	82	1	1	1765	198.869	6.49	High	High	High	High	High	High	1.026	1.008	1.018	0.04	0.01	0.03	97.9	100.5	99.2	100	100.3	102.1	1890.8	1939.5	1916.1	1930.7	1936.7	1970.7	1813	1722.8	1916.1	1706.9	1887.1	1757.6	6	6	6	6	6
High	Master Protein	O75521	Enoyl-CoA delta isomerase 2, mitochondrial OS=Homo sapiens GN=ECI2 PE=1 SV=4	ECI2	0	186.389	51.7766	14	67	14	1	394	43.557	9	High	High	High	High	High	High	1.205	1.157	1.146	0.27	0.21	0.2	89.7	108.1	93.8	108.5	93.2	106.8	9142.4	11013.8	9556	11055.1	9492.6	10880.4	8766	9783.4	9556	9773.7	9249.6	9703.9	23	23	23	23	23
High	Master Protein	P06737	Glycogen phosphorylase, liver form OS=Homo sapiens GN=PYGL PE=1 SV=4	PYGL	0	185.863	46.0449	36	76	32	1	847	97.087	7.17	High	High	High	High	High	High	0.844	0.943	0.989	-0.24	-0.08	-0.02	113.3	95.7	102.5	96.6	96.5	95.4	22401.8	18909.8	20256.5	19101.3	19064.4	18849.8	21479.5	16797.3	20256.5	16887.3	18576.4	16811.5	38	38	38	38	38
High	Master Protein	Q9Y4P3	Transducin beta-like protein 2 OS=Homo sapiens GN=TBL2 PE=1 SV=1	TBL2	0	185.83	64.2058	30	76	30	1	447	49.766	9.44	High	High	High	High	High	High	1.162	1.159	1.111	0.22	0.21	0.15	90	104.5	93.3	108.1	96.6	107.4	14587	16948.4	15132.4	17531.8	15665.4	17411.8	13986.5	15055	15132.4	15499.7	15264.4	15529	36	36	36	36	36
High	Master Protein	P28331-2	Isoform 2 of NADH-ubiquinone oxidoreductase 75 kDa subunit, mitochondrial OS=Homo sapiens GN=NDUFS1	NDUFS1	0	185.636	51.6869	27	62	27	1	741	80.945	6.64	High	High	High	High	High	High	1.173	1.145	1.142	0.23	0.19	0.19	91.2	107	93.2	106.7	94.2	107.6	12765	14975.8	13043.3	14930.5	13183	15058.8	12239.5	13302.8	13043.3	13199.9	12845.6	13430.5	29	29	29	29	29
High	Master Protein	Q96SB4	SRSF protein kinase 1 OS=Homo sapiens GN=SRPK1 PE=1 SV=2	SRPK1	0	185.334	40.6107	26	155	20	1	655	74.278	6.16	High	High	High	High	High	High	0.885	0.878	0.903	-0.18	-0.19	-0.15	107.6	95.2	106.2	93.2	104	93.9	24670.8	21827.6	24335.8	21360.5	23836.1	21522.4	23655.1	19389.1	24335.8	18884.6	23226	19195.1	33	33	33	33	33
High	Master Protein	V9GYM8	Rho guanine nucleotide exchange factor 2 OS=Homo sapiens GN=ARHGEF2 PE=1 SV=1	ARHGEF2	0	185.107	41.2221	35	75	35	1	1031	115.999	7.37	High	High	High	High	High	High	1.084	1.087	1.089	0.12	0.12	0.12	95.5	103.6	96.8	105.2	95.2	103.6	12652.8	13720.8	12827.4	13941.7	12609.2	13725.7	12131.9	12188	12827.4	12325.7	12286.5	12241.5	34	34	34	34	34
High	Master Protein	A5YKK6	CCR4-NOT transcription complex subunit 1 OS=Homo sapiens GN=CNOT1 PE=1 SV=2	CNOT1	0	185.061	21.6751	42	63	34	1	2376	266.768	7.11	High	High	High	High	High	High	0.979	1.018	1.076	-0.03	0.03	0.11	102.3	100.1	99.5	101.3	94.8	102	13908	13622.1	13538.9	13780.8	12888.9	13872.8	13335.4	12100.3	13538.9	12183.4	12559	12372.7	39	39	39	39	39
High	Master Protein	A1L0T0	Acetolactate synthase-like protein OS=Homo sapiens GN=ILVBL PE=1 SV=2	ILVBL	0	184.977	43.5127	19	59	19	1	632	67.825	8.15	High	High	High	High	High	High	1.102	1.063	1.044	0.14	0.09	0.06	93.4	102.8	97	103.1	99.7	104	9235.4	10174.7	9594.7	10202.6	9859.5	10292.6	8855.2	9038	9594.7	9020	9607.1	9179.6	24	24	24	24	24
High	Master Protein	P51610	Host cell factor 1 OS=Homo sapiens GN=HCFC1 PE=1 SV=2	HCFC1	0	184.85	23.9312	35	70	1	1	2035	208.602	7.46	High	High	High	High	High	High	1	1.196	1.052	0	0.26	0.07	104.8	104.9	91	108.9	92.8	97.6	93.2	93.2	80.9	96.8	82.5	86.8	89.4	82.8	80.9	85.6	80.4	77.4	1	1	1	1	1
High	Master Protein	Q9Y2L1	Exosome complex exonuclease RRP44 OS=Homo sapiens GN=DIS3 PE=1 SV=2	DIS3	0	184.742	38.1002	33	70	33	1	958	108.934	7.14	High	High	High	High	High	High	0.909	0.907	0.971	-0.14	-0.14	-0.04	106.8	97.1	103.7	94.1	100.6	97.7	12938.7	11763.7	12568.5	11405.3	12185.9	11834.2	12406	10449.5	12568.5	10083.3	11874	10554.5	31	31	31	31	31
High	Master Protein	Q96PK6	RNA-binding protein 14 OS=Homo sapiens GN=RBM14 PE=1 SV=2	RBM14	0	184.63	45.142	25	105	25	1	669	69.449	9.67	High	High	High	High	High	High	1.011	0.986	0.975	0.02	-0.02	-0.04	98.1	99.2	100.9	99.5	102.5	99.9	18907.8	19120.4	19457.9	19189.4	19754.1	19259.6	18129.3	16984.4	19457.9	16965.2	19248.5	17177	29	29	29	29	29
High	Master Protein	Q7Z3B4	Nucleoporin p54 OS=Homo sapiens GN=NUP54 PE=1 SV=2	NUP54	0	184.535	58.5799	24	73	24	1	507	55.401	7.02	High	High	High	High	High	High	0.924	0.921	0.921	-0.11	-0.12	-0.12	102.9	95.1	104.6	96.3	104.8	96.4	14272.2	13192.5	14510.3	13358.1	14538.2	13383.1	13684.6	11718.7	14510.3	11809.8	14166.1	11936	29	29	29	29	29
High	Master Protein	P18754-2	Isoform 2 of Regulator of chromosome condensation OS=Homo sapiens GN=RCC1	RCC1	0	184.533	47.7876	15	94	15	1	452	48.115	8.16	High	High	High	High	High	High	1.01	0.99	0.984	0.01	-0.02	-0.02	101.1	102.1	99.9	98.8	99.8	98.3	14835.3	14987.4	14656.4	14504	14654.2	14425.7	14224.5	13313.1	14656.4	12822.8	14279.1	12865.8	26	26	26	26	26
High	Master Protein	P10412	Histone H1.4 OS=Homo sapiens GN=HIST1H1E PE=1 SV=2	HIST1H1E	0	184.452	47.9452	20	409	7	1	219	21.852	11.03	High	High	High	High	High	High	1.083	1.04	1.012	0.11	0.06	0.02	93.4	101.1	97.6	101.5	102.6	103.8	97469.9	105518	101880	105990	107058	108353	93457	93730.1	101880	93704.5	104318	96636.3	22	22	22	22	22
High	Master Protein	Q9Y2W1	Thyroid hormone receptor-associated protein 3 OS=Homo sapiens GN=THRAP3 PE=1 SV=2	THRAP3	0	184.378	34.6597	35	127	35	1	955	108.601	10.15	High	High	High	High	High	High	0.895	0.846	0.82	-0.16	-0.24	-0.29	102.6	91.9	108.2	91.6	113.1	92.7	36414.2	32602.6	38388.8	32491.9	40121	32908.3	34915.1	28960.4	38388.8	28725.8	39094.1	29349.9	37	37	37	37	37
High	Master Protein	Q7Z478	ATP-dependent RNA helicase DHX29 OS=Homo sapiens GN=DHX29 PE=1 SV=2	DHX29	0	184.324	31.6289	38	63	37	1	1369	155.139	8.09	High	High	High	High	High	High	1.091	1.066	1.077	0.13	0.09	0.11	96.7	105.5	96.7	103.1	95.3	102.6	12813.5	13982.8	12814.6	13665.1	12622.8	13593.3	12286	12420.7	12814.6	12081.1	12299.7	12123.4	36	36	36	36	36
High	Master Protein	E9PK25	Cofilin-1 OS=Homo sapiens GN=CFL1 PE=1 SV=1	CFL1	0	184.128	57.8431	18	151	15	1	204	22.714	8.34	High	High	High	High	High	High	0.92	0.982	0.965	-0.12	-0.03	-0.05	105.1	96.6	101.9	100.1	99.9	96.4	41316.8	37998.7	40087.4	39375.9	39281	37894.8	39615.7	33753.7	40087.4	34811.8	38275.6	33797.2	23	23	23	23	23
High	Master Protein	Q6YN16	Hydroxysteroid dehydrogenase-like protein 2 OS=Homo sapiens GN=HSDL2 PE=1 SV=1	HSDL2	0	184.004	55.7416	23	65	23	1	418	45.366	7.99	High	High	High	High	High	High	1.388	1.261	1.261	0.47	0.33	0.33	83.5	116	88.9	112.1	88.2	111.2	14923.5	20717.2	15883.1	20030.8	15758.9	19867.5	14309.1	18402.8	15883.1	17709	15355.5	17719.2	26	26	26	26	26
High	Master Protein	P52597	Heterogeneous nuclear ribonucleoprotein F OS=Homo sapiens GN=HNRNPF PE=1 SV=3	HNRNPF	0	183.557	54.2169	14	268	12	1	415	45.643	5.58	High	High	High	High	High	High	0.95	0.953	0.964	-0.07	-0.07	-0.05	102.5	97.4	102.6	97.7	101.7	98.1	17981.9	17084.9	17993.3	17143.6	17841	17200.5	17241.6	15176.3	17993.3	15156.5	17384.3	15340.6	22	22	22	22	22
High	Master Protein	P08243	Asparagine synthetase [glutamine-hydrolyzing] OS=Homo sapiens GN=ASNS PE=1 SV=4	ASNS	0	183.112	52.7629	23	123	23	1	561	64.329	6.86	High	High	High	High	High	High	0.923	0.952	0.978	-0.12	-0.07	-0.03	107.2	99	101.8	96.9	98.6	96.5	22843.4	21080.2	21680.7	20637.4	21009.4	20551.8	21902.9	18725.2	21680.7	18245.4	20471.6	18329.5	27	27	27	27	27
High	Master Protein	A0A087WZN1	Isocitrate dehydrogenase 3 (NAD+) beta, isoform CRA_d OS=Homo sapiens GN=IDH3B PE=1 SV=1	IDH3B	0	183.026	56.3307	18	88	18	1	387	42.384	8.46	High	High	High	High	High	High	1.273	1.2	1.206	0.35	0.26	0.27	86.8	110.6	91.4	109.7	91.3	110.1	13073.4	16648	13766.9	16519.9	13747	16579.6	12535.1	14788.2	13766.9	14605	13395.1	14786.8	27	27	27	27	27
High	Master Protein	Q969V3	Nicalin OS=Homo sapiens GN=NCLN PE=1 SV=2	NCLN	0	182.961	38.8988	21	82	21	1	563	62.935	6.89	High	High	High	High	High	High	1.109	1.102	1.055	0.15	0.14	0.08	94.5	104.8	95.1	104.9	97.6	103	16162.6	17925.5	16269.4	17936.9	16696.7	17616.5	15497.2	15923	16269.4	15857.8	16269.3	15711.6	25	25	25	25	25
High	Master Protein	Q9BUQ8	Probable ATP-dependent RNA helicase DDX23 OS=Homo sapiens GN=DDX23 PE=1 SV=3	DDX23	0	182.555	46.7073	35	97	35	1	820	95.524	9.55	High	High	High	High	High	High	1.06	1.107	1.058	0.08	0.15	0.08	96.7	102.5	94.6	104.7	97.9	103.5	21133.7	22404.2	20675.4	22885.6	21383.4	22624.2	20263.6	19901.3	20675.4	20233	20836.1	20177.8	39	39	39	39	39
High	Master Protein	P09211	Glutathione S-transferase P OS=Homo sapiens GN=GSTP1 PE=1 SV=2	GSTP1	0	182.526	70	12	96	12	1	210	23.341	5.64	High	High	High	High	High	High	1.055	1.183	1.15	0.08	0.24	0.2	101.2	106.8	91.3	108	89.6	103.1	20025.4	21135.2	18053.9	21362.3	17735.7	20390	19200.9	18774.1	18053.9	18886.2	17281.7	18185.2	23	23	23	23	23
High	Master Protein	P49588	Alanine--tRNA ligase, cytoplasmic OS=Homo sapiens GN=AARS PE=1 SV=2	AARS	0	182.517	33.4711	26	61	26	1	968	106.743	5.53	High	High	High	High	High	High	0.94	1.068	1.087	-0.09	0.1	0.12	108.2	101.7	96.6	103.2	91.2	99.1	15702.9	14766.8	14030.8	14989.2	13238.4	14384.3	15056.4	13117.1	14030.8	13251.8	12899.5	12828.9	27	27	27	27	27
High	Master Protein	P30048	Thioredoxin-dependent peroxide reductase, mitochondrial OS=Homo sapiens GN=PRDX3 PE=1 SV=3	PRDX3	0	182.447	55.0781	10	177	10	1	256	27.675	7.78	High	High	High	High	High	High	1.329	1.217	1.257	0.41	0.28	0.33	84.8	112.7	90.9	110.6	89	111.9	27766.1	36900.8	29759.1	36221.8	29143.8	36635.1	26623	32778.4	29759.1	32023.3	28397.8	32673.7	23	23	23	23	23
High	Master Protein	B0QY89	Eukaryotic translation initiation factor 3 subunit L OS=Homo sapiens GN=EIF3L PE=1 SV=1	EIF3L	0	182.092	39.2092	23	98	23	1	607	70.857	6.65	High	High	High	High	High	High	0.781	0.831	0.891	-0.36	-0.27	-0.17	117	91.3	109.8	91.2	100.8	89.9	20759.9	16208.9	19492.4	16192.5	17899.9	15949.8	19905.2	14398.1	19492.4	14315.6	17441.7	14225.1	28	28	28	28	28
High	Master Protein	H0YDN1	Plectin (Fragment) OS=Homo sapiens GN=PLEC PE=1 SV=3	PLEC	0	181.976	71	15	198	1	1	200	23.886	4.93	High	High	High	High	High	High	0.871	1.837	1.363	-0.2	0.88	0.45	112.9	98.3	65.6	120.5	85.8	117	48.5	42.2	28.2	51.7	36.8	50.2	46.5	37.5	28.2	45.7	35.9	44.8	2	2	2	2	2
High	Master Protein	P22087	rRNA 2'-O-methyltransferase fibrillarin OS=Homo sapiens GN=FBL PE=1 SV=2	FBL	0	181.88	72.8972	21	132	4	1	321	33.763	10.18	High	High	High	High	High	High	0.929	0.879	0.878	-0.11	-0.19	-0.19	102.2	94.9	106.5	93.6	107.9	94.8	28625.1	26586.2	29818.4	26204.3	30224.3	26547.8	27446.6	23616.1	29818.4	23166.9	29450.7	23677.1	28	28	28	28	28
High	Master Protein	P05362	Intercellular adhesion molecule 1 OS=Homo sapiens GN=ICAM1 PE=1 SV=2	ICAM1	0	181.73	48.4962	21	83	21	1	532	57.789	7.99	High	High	High	High	High	High	0.913	0.876	0.846	-0.13	-0.19	-0.24	102.1	93.2	106.9	93.7	110.6	93.6	18427.9	16830.7	19298.7	16913.5	19965.1	16900	17669.3	14950.5	19298.7	14953	19454.1	15072.6	30	30	30	30	30
High	Master Protein	P30479	HLA class I histocompatibility antigen, B-41 alpha chain OS=Homo sapiens GN=HLA-B PE=1 SV=1	HLA-B	0	181.548	56.9061	16	145	9	1	362	40.514	6.54	High	High	High	High	High	High	1.111	1.051	1.018	0.15	0.07	0.03	92.5	102.9	97.8	102.8	101.1	102.9	17545.9	19501.1	18543.9	19487.2	19170.5	19510.2	16823.5	17322.5	18543.9	17228.4	18679.8	17400.5	20	20	20	20	20
High	Master Protein	Q00325-2	Isoform B of Phosphate carrier protein, mitochondrial OS=Homo sapiens GN=SLC25A3	SLC25A3	0	181.376	54.5706	18	260	18	1	361	39.933	9.36	High	High	High	High	High	High	1.12	1.073	1.048	0.16	0.1	0.07	91.8	102.8	96.6	103.6	100.2	105	56707.3	63535.2	59676.3	64008.5	61939.4	64906.7	54372.6	56437.4	59676.3	56589.3	60354	57888.2	28	28	28	28	28
High	Master Protein	P05388	60S acidic ribosomal protein P0 OS=Homo sapiens GN=RPLP0 PE=1 SV=1	RPLP0	0	181.365	58.0442	14	284	1	1	317	34.252	5.97	High	High	High	High	High	High	0.901	0.947	0.964	-0.15	-0.08	-0.05	109.7	98.8	101.7	96.3	98.6	95	58357.5	52581	54101.9	51245.2	52455.8	50562.2	55954.9	46706.9	54101.9	45305.4	51113.1	45094.8	19	19	19	19	19
High	Master Protein	O60832	H/ACA ribonucleoprotein complex subunit 4 OS=Homo sapiens GN=DKC1 PE=1 SV=3	DKC1	0	180.982	49.0272	24	91	24	1	514	57.638	9.42	High	High	High	High	High	High	0.898	0.866	0.882	-0.15	-0.21	-0.18	105.6	94.9	105.7	91.5	107.5	94.9	22158.4	19905.2	22174.8	19201.1	22555	19902.5	21246.1	17681.5	22174.8	16975.5	21977.7	17750.4	30	30	30	30	30
High	Master Protein	P31939	Bifunctional purine biosynthesis protein PURH OS=Homo sapiens GN=ATIC PE=1 SV=3	ATIC	0	180.828	61.4865	25	78	25	1	592	64.575	6.71	High	High	High	High	High	High	0.95	1.032	1.043	-0.07	0.05	0.06	105.6	100.3	97.6	100.7	95.8	99.9	15737.4	14948.7	14553.9	15016	14282.4	14896.5	15089.5	13278.7	14553.9	13275.5	13916.8	13285.7	29	29	29	29	29
High	Master Protein	P20290	Transcription factor BTF3 OS=Homo sapiens GN=BTF3 PE=1 SV=1	BTF3	0	180.607	75.7282	14	82	4	1	206	22.154	9.38	High	High	High	High	High	High	0.73	0.686	0.777	-0.45	-0.54	-0.36	117.8	85.9	119.4	81.9	109.7	85.2	11002.3	8028.1	11154.6	7653.6	10250.5	7961.2	10549.4	7131.2	11154.6	6766.4	9988.1	7100.3	24	24	24	24	24
High	Master Protein	Q9Y277	Voltage-dependent anion-selective channel protein 3 OS=Homo sapiens GN=VDAC3 PE=1 SV=1	VDAC3	0	180.192	61.1307	13	157	12	1	283	30.639	8.66	High	High	High	High	High	High	1.162	1.125	1.111	0.22	0.17	0.15	91.5	106.3	94.6	106.4	95.3	105.9	22798.5	26483.9	23560.2	26506.4	23727.1	26370.6	21859.9	23525.3	23560.2	23434	23119.8	23519.1	22	22	22	22	22
High	Master Protein	P04040	Catalase OS=Homo sapiens GN=CAT PE=1 SV=3	CAT	0	179.941	60.9108	27	94	27	1	527	59.719	7.39	High	High	High	High	High	High	1.35	1.31	1.29	0.43	0.39	0.37	84.5	114.1	86.9	113.9	87.6	113	16378.8	22106.5	16847.8	22071	16974.5	21898.9	15704.5	19636.9	16847.8	19512.7	16540	19530.9	32	32	32	32	32
High	Master Protein	Q9NUQ6-3	Isoform 3 of SPATS2-like protein OS=Homo sapiens GN=SPATS2L	SPATS2L	0	179.906	43.0272	24	71	2	1	588	65.111	9.66	High	High	High	High	High	High	0.713	0.697	0.716	-0.49	-0.52	-0.48	115.4	82.3	117.7	82.1	118	84.5	18639.4	13288.3	19005.9	13251.8	19051.5	13647.4	17872	11803.8	19005.9	11715.8	18563.9	12171.7	30	30	30	30	30
High	Master Protein	P50416	Carnitine O-palmitoyltransferase 1, liver isoform OS=Homo sapiens GN=CPT1A PE=1 SV=2	CPT1A	0	179.838	37.2574	25	77	25	1	773	88.311	8.65	High	High	High	High	High	High	1.317	1.3	1.266	0.4	0.38	0.34	84.9	111.8	87.7	114	89	112.6	14208.6	18719.2	14681.2	19083.9	14895.8	18852.5	13623.6	16628	14681.2	16871.8	14514.5	16813.9	32	32	32	32	32
High	Master Protein	P49321	Nuclear autoantigenic sperm protein OS=Homo sapiens GN=NASP PE=1 SV=2	NASP	0	179.804	44.6701	31	68	30	1	788	85.186	4.3	High	High	High	High	High	High	0.823	0.937	0.999	-0.28	-0.09	0	115.5	95.1	102.8	96.2	95.2	95.1	17341.1	14274.9	15425.7	14446.2	14292.1	14277.9	16627.2	12680.2	15425.7	12771.8	13926.3	12734	34	34	34	34	34
High	Master Protein	P31689	DnaJ homolog subfamily A member 1 OS=Homo sapiens GN=DNAJA1 PE=1 SV=2	DNAJA1	0	179.368	55.4156	19	104	19	1	397	44.839	7.08	High	High	High	High	High	High	0.866	0.847	0.895	-0.21	-0.24	-0.16	109.2	94.5	107.9	91.5	103.9	93	21916.2	18975.7	21673.2	18362.6	20868.1	18669	21013.9	16855.8	21673.2	16234.2	20334	16650.3	27	27	27	27	27
High	Master Protein	Q96EY7	Pentatricopeptide repeat domain-containing protein 3, mitochondrial OS=Homo sapiens GN=PTCD3 PE=1 SV=3	PTCD3	0	179.098	38.6067	23	83	23	1	689	78.5	6.42	High	High	High	High	High	High	1.12	1.065	1.078	0.16	0.09	0.11	92.3	103.4	98.1	104.5	97.1	104.6	13220.8	14808.5	14050.6	14958.5	13896.9	14980.4	12676.5	13154.2	14050.6	13224.6	13541.2	13360.5	31	31	31	31	31
High	Master Protein	Q96RP9	Elongation factor G, mitochondrial OS=Homo sapiens GN=GFM1 PE=1 SV=2	GFM1	0	178.919	41.1451	27	78	27	1	751	83.418	7.01	High	High	High	High	High	High	1.185	1.066	1.106	0.25	0.09	0.14	89.3	105.8	97.9	104.4	96.2	106.4	13885	16457	15225.7	16230	14968.1	16549.5	13313.3	14618.5	15225.7	14348.8	14585	14760	30	30	30	30	30
High	Master Protein	P06753-5	Isoform 5 of Tropomyosin alpha-3 chain OS=Homo sapiens GN=TPM3	TPM3	0	178.684	60.8871	25	243	3	1	248	28.853	4.75	High	High	High	High	High	High	0.875	0.948	0.977	-0.19	-0.08	-0.03	110.4	96.6	101.8	96.5	98.5	96.2	8369.6	7325.6	7723.2	7320.7	7468	7297.4	8025	6507.2	7723.2	6472.2	7276.8	6508.3	5	5	5	5	5
High	Master Protein	Q13162	Peroxiredoxin-4 OS=Homo sapiens GN=PRDX4 PE=1 SV=1	PRDX4	0	178.488	64.5756	14	140	11	1	271	30.521	6.29	High	High	High	High	High	High	1.213	1.169	1.171	0.28	0.22	0.23	90.1	109.3	91.8	107.2	92.8	108.8	24207.9	29374	24654.2	28814.4	24944	29221.8	23211.3	26092.5	24654.2	25474.5	24305.5	26062	17	17	17	17	17
High	Master Protein	P05387	60S acidic ribosomal protein P2 OS=Homo sapiens GN=RPLP2 PE=1 SV=1	RPLP2	0	178.466	92.1739	10	144	9	1	115	11.658	4.54	High	High	High	High	High	High	0.912	0.888	0.94	-0.13	-0.17	-0.09	104.6	95.4	108.3	96.1	100.8	94.8	31168.5	28436.9	32279.2	28649.6	30053	28261.9	29885.2	25260.1	32279.2	25328.9	29283.8	25205.9	17	17	17	17	17
High	Master Protein	Q7L0Y3	Mitochondrial ribonuclease P protein 1 OS=Homo sapiens GN=TRMT10C PE=1 SV=2	TRMT10C	0	178.361	62.2829	21	61	21	1	403	47.317	9.36	High	High	High	High	High	High	1.095	1.015	0.955	0.13	0.02	-0.07	91.8	100.5	99.7	101.2	105.7	101	12493.4	13683.6	13572.2	13779.4	14391	13749.2	11979	12154.9	13572.2	12182.3	14022.6	12262.5	27	27	27	27	27
High	Master Protein	O75746	Calcium-binding mitochondrial carrier protein Aralar1 OS=Homo sapiens GN=SLC25A12 PE=1 SV=2	SLC25A12	0	178.105	42.0354	24	97	17	1	678	74.715	8.38	High	High	High	High	High	High	1.09	1.079	1.08	0.12	0.11	0.11	95.7	104.3	95.8	103.4	96.6	104.3	9928.4	10822.3	9939.4	10727	10020.1	10823.9	9519.6	9613.3	9939.4	9483.7	9763.6	9653.5	18	18	18	18	18
High	Master Protein	Q9P0K7-2	Isoform 2 of Ankycorbin OS=Homo sapiens GN=RAI14	RAI14	0	178.037	38.1485	36	65	36	1	983	110.354	6.11	High	High	High	High	High	High	0.891	0.881	0.877	-0.17	-0.18	-0.19	103.9	92.6	106.9	94.2	107.8	94.5	17610.3	15696.3	18115.5	15963.1	18256.4	16015	16885.3	13942.8	18115.5	14112.8	17789.1	14283.3	33	33	33	33	33
High	Master Protein	P17655	Calpain-2 catalytic subunit OS=Homo sapiens GN=CAPN2 PE=1 SV=6	CAPN2	0	177.713	36.7143	21	64	21	1	700	79.945	4.98	High	High	High	High	High	High	0.868	1.025	1.021	-0.21	0.04	0.03	113.5	98.5	97.4	99.8	94.4	96.3	12319.5	10687.2	10566.6	10833.4	10240.3	10453.1	11812.3	9493.3	10566.6	9577.7	9978.2	9322.8	27	27	27	27	27
High	Master Protein	Q16881	Thioredoxin reductase 1, cytoplasmic OS=Homo sapiens GN=TXNRD1 PE=1 SV=3	TXNRD1	0	177.446	43.6055	22	110	22	1	649	70.862	7.39	High	High	High	High	High	High	0.972	1.048	1.072	-0.04	0.07	0.1	104.2	101.2	97.5	102.2	94.1	100.9	15214.6	14786.6	14242.9	14926.7	13738.4	14732.7	14588.2	13134.7	14242.9	13196.6	13386.7	13139.6	27	27	27	27	27
High	Master Protein	P28370	Probable global transcription activator SNF2L1 OS=Homo sapiens GN=SMARCA1 PE=1 SV=2	SMARCA1	0	177.312	36.4326	42	87	27	1	1054	122.527	8.09	High	High	High	High	High	High	0.897	0.892	0.893	-0.16	-0.16	-0.16	104.6	93.8	104.8	93.6	107.3	95.8	10154.2	9108.4	10176.8	9082.6	10421.1	9304.1	9736.1	8090.9	10176.8	8029.8	10154.4	8298	25	25	25	25	25
High	Master Protein	P54578	Ubiquitin carboxyl-terminal hydrolase 14 OS=Homo sapiens GN=USP14 PE=1 SV=3	USP14	0	177.289	54.8583	26	85	26	1	494	56.033	5.3	High	High	High	High	High	High	0.918	1.06	1.092	-0.12	0.08	0.13	108.8	99.9	96.8	102.7	91.7	100.1	14836.9	13626.4	13205.1	14000.6	12503.4	13648.3	14226.1	12104.1	13205.1	12377.8	12183.4	12172.5	31	31	31	31	31
High	Master Protein	Q13206	Probable ATP-dependent RNA helicase DDX10 OS=Homo sapiens GN=DDX10 PE=1 SV=2	DDX10	0	177.069	39.7714	30	65	30	1	875	100.825	8.63	High	High	High	High	High	High	0.855	0.834	0.833	-0.23	-0.26	-0.26	107.6	92	108.2	90.2	110.2	91.8	15050.9	12871.8	15130.8	12616.3	15414.6	12836.7	14431.2	11433.8	15130.8	11154	15020	11448.6	33	33	33	33	33
High	Master Protein	P49915	GMP synthase [glutamine-hydrolyzing] OS=Homo sapiens GN=GMPS PE=1 SV=1	GMPS	0	177.017	47.4747	28	76	28	1	693	76.667	6.87	High	High	High	High	High	High	0.883	0.99	1.022	-0.18	-0.01	0.03	108	95.4	100.4	99.4	97.3	99.5	16125.8	14245	14993.3	14839.1	14526.6	14851.4	15461.9	12653.6	14993.3	13119.1	14154.8	13245.5	29	29	29	29	29
High	Master Protein	P52907	F-actin-capping protein subunit alpha-1 OS=Homo sapiens GN=CAPZA1 PE=1 SV=3	CAPZA1	0	176.921	69.2308	13	84	11	1	286	32.902	5.69	High	High	High	High	High	High	0.926	0.992	1.013	-0.11	-0.01	0.02	106.1	98.3	100	99.1	97.6	98.9	14009.6	12973.8	13197.2	13088	12889.8	13059.8	13432.8	11524.4	13197.2	11570.9	12559.9	11647.6	23	23	23	23	23
High	Master Protein	P54652	Heat shock-related 70 kDa protein 2 OS=Homo sapiens GN=HSPA2 PE=1 SV=1	HSPA2	0	176.751	22.2222	18	458	1	1	639	69.978	5.74	High	High	High	High	High	High	1.15	1.124	1.231	0.2	0.17	0.3	102.9	118.3	92.7	104.2	81.6	100.4	160.9	185.1	145	163	127.6	157	154.3	164.4	145	144.1	124.3	140	1	1	1	1	1
High	Master Protein	Q15020	Squamous cell carcinoma antigen recognized by T-cells 3 OS=Homo sapiens GN=SART3 PE=1 SV=1	SART3	0	176.511	36.5524	30	63	11	1	963	109.865	5.57	High	High	High	High	High	High	0.937	0.998	1.038	-0.09	0	0.05	104.9	98.3	100.6	100.3	96.1	99.8	14616.2	13689	14008.8	13974.1	13386.6	13899.3	14014.5	12159.7	14008.8	12354.4	13044	12396.3	34	34	34	34	34
High	Master Protein	O76031	ATP-dependent Clp protease ATP-binding subunit clpX-like, mitochondrial OS=Homo sapiens GN=CLPX PE=1 SV=2	CLPX	0	176.338	47.7093	26	77	26	1	633	69.181	7.58	High	High	High	High	High	High	1.082	0.988	0.998	0.11	-0.02	0	94.9	102.7	100.9	99.7	101	100.8	16888.2	18266.8	17954.8	17734.4	17970.9	17931.4	16192.9	16226.1	17954.8	15678.8	17510.9	15992.4	28	28	28	28	28
High	Master Protein	O94776	Metastasis-associated protein MTA2 OS=Homo sapiens GN=MTA2 PE=1 SV=1	MTA2	0	176.317	49.1018	29	100	25	1	668	74.976	9.66	High	High	High	High	High	High	0.861	0.871	0.874	-0.22	-0.2	-0.19	107.1	92.2	107.3	93.4	106.7	93.2	23164.4	19938.8	23200.4	20205	23071.2	20157.8	22210.7	17711.3	23200.4	17863	22480.7	17978.1	32	32	32	32	32
High	Master Protein	Q12907	Vesicular integral-membrane protein VIP36 OS=Homo sapiens GN=LMAN2 PE=1 SV=1	LMAN2	0	176.279	59.2697	16	111	16	1	356	40.203	6.95	High	High	High	High	High	High	1.2	1.209	1.164	0.26	0.27	0.22	90.5	108.6	90.6	109.5	92.8	108	19135.4	22967.7	19148.4	23151.9	19615.6	22840.6	18347.6	20401.9	19148.4	20468.4	19113.5	20370.8	31	31	31	31	31
High	Master Protein	P49589-3	Isoform 3 of Cysteine--tRNA ligase, cytoplasmic OS=Homo sapiens GN=CARS	CARS	0	175.888	37.7858	28	72	28	1	831	94.578	6.83	High	High	High	High	High	High	0.965	1.045	1.078	-0.05	0.06	0.11	105.5	101.8	97.7	102.1	92.8	100.1	14514.9	14007	13437.1	14039.9	12774	13774	13917.3	12442.2	13437.1	12412.5	12447	12284.6	27	27	27	27	27
High	Master Protein	P51991	Heterogeneous nuclear ribonucleoprotein A3 OS=Homo sapiens GN=HNRNPA3 PE=1 SV=2	HNRNPA3	0	175.648	41.0053	21	196	18	1	378	39.571	9.01	High	High	High	High	High	High	1.016	1.022	1.004	0.02	0.03	0.01	98.7	100.2	98.3	100.4	101	101.4	29241.6	29699.7	29111.5	29746.5	29934.3	30046.2	28037.7	26381.8	29111.5	26298.6	29168.1	26797.2	22	22	22	22	22
High	Master Protein	H0Y4W2	Transformation/transcription domain-associated protein (Fragment) OS=Homo sapiens GN=TRRAP PE=1 SV=1	TRRAP	0	175.603	14.7157	47	56	1	1	3588	405.649	8.18	High	High	High	High	High	High	0.96	1.067	1.043	-0.06	0.09	0.06	99.6	95.6	97.1	103.6	99.9	104.2	257.3	246.9	250.9	267.6	257.9	269.1	246.7	219.3	250.9	236.5	251.3	240	1	1	1	1	1
High	Master Protein	P38159	RNA-binding motif protein, X chromosome OS=Homo sapiens GN=RBMX PE=1 SV=3	RBMX	0	175.533	64.9616	29	257	9	1	391	42.306	10.05	High	High	High	High	High	High	0.971	0.914	0.902	-0.04	-0.13	-0.15	98.2	95.4	104.9	95.9	108.1	97.5	55115	53540.1	58906.5	53847.1	60662.4	54701.4	52845.9	47558.9	58906.5	47605.7	59109.7	48786.4	36	36	36	36	36
High	Master Protein	Q5QJE6	Deoxynucleotidyltransferase terminal-interacting protein 2 OS=Homo sapiens GN=DNTTIP2 PE=1 SV=2	DNTTIP2	0	175.532	39.8148	24	81	24	1	756	84.418	6.16	High	High	High	High	High	High	0.945	0.894	0.895	-0.08	-0.16	-0.16	99.8	94.4	106.5	95.2	107.7	96.4	11459.7	10833.6	12224.1	10924.6	12365.8	11067.6	10987.9	9623.3	12224.1	9658.3	12049.3	9870.8	29	29	29	29	29
High	Master Protein	Q86XP3	ATP-dependent RNA helicase DDX42 OS=Homo sapiens GN=DDX42 PE=1 SV=1	DDX42	0	175.383	43.177	30	63	30	1	938	102.912	7.02	High	High	High	High	High	High	0.996	1.006	0.996	-0.01	0.01	-0.01	99.7	99.2	100.2	100.8	100.2	99.8	14328.2	14266.7	14408.6	14492.7	14412.1	14354.3	13738.3	12672.9	14408.6	12812.9	14043.2	12802.1	31	31	31	31	31
High	Master Protein	Q96TA2	ATP-dependent zinc metalloprotease YME1L1 OS=Homo sapiens GN=YME1L1 PE=1 SV=2	YME1L1	0	175.301	36.4812	27	81	27	1	773	86.401	8.76	High	High	High	High	High	High	1.01	0.956	0.948	0.01	-0.06	-0.08	97.5	98.5	102.2	97.7	104.7	99.3	17861.5	18038.5	18722.3	17903.2	19187.9	18194.1	17126.1	16023.3	18722.3	15828.1	18696.8	16226.7	30	30	30	30	30
High	Master Protein	Q9BPX3	Condensin complex subunit 3 OS=Homo sapiens GN=NCAPG PE=1 SV=1	NCAPG	0	175.281	33.0049	30	76	30	1	1015	114.262	5.59	High	High	High	High	High	High	0.916	0.962	1.018	-0.13	-0.06	0.03	107	98	101.8	98	96.7	98.5	14774	13537.7	14063.5	13533.8	13352.6	13598.4	14165.7	12025.3	14063.5	11965.1	13010.8	12128	28	28	28	28	28
High	Master Protein	Q9H2M9	Rab3 GTPase-activating protein non-catalytic subunit OS=Homo sapiens GN=RAB3GAP2 PE=1 SV=1	RAB3GAP2	0	174.496	33.094	39	62	39	1	1393	155.886	5.62	High	High	High	High	High	High	1.067	1.055	1.09	0.09	0.08	0.12	96.5	102.9	97.5	102.9	95.7	104.4	15292.6	16310.5	15456.6	16304.4	15171.5	16534.4	14663	14488.4	15456.6	14414.6	14783.2	14746.5	38	38	38	38	38
High	Master Protein	P35222	Catenin beta-1 OS=Homo sapiens GN=CTNNB1 PE=1 SV=1	CTNNB1	0	174.452	47.8873	28	73	24	1	781	85.442	5.86	High	High	High	High	High	High	1.185	1.099	1.1	0.24	0.14	0.14	90.3	107	95.1	104.6	96.6	106.3	14357.9	17010.8	15114.9	16615.9	15358.6	16896.3	13766.8	15110.4	15114.9	14689.9	14965.5	15069.3	33	33	33	33	33
High	Master Protein	F8W930	Insulin-like growth factor 2 mRNA-binding protein 2 OS=Homo sapiens GN=IGF2BP2 PE=1 SV=1	IGF2BP2	0	173.976	45.6198	24	72	23	1	605	66.745	8.46	High	High	High	High	High	High	1.068	1.014	1.012	0.1	0.02	0.02	96.4	103	99.5	100.9	99.5	100.6	13852.1	14799.3	14294.7	14495.9	14291.7	14457.4	13281.8	13146	14294.7	12815.7	13925.9	12894.1	30	30	30	30	30
High	Master Protein	O43172	U4/U6 small nuclear ribonucleoprotein Prp4 OS=Homo sapiens GN=PRPF4 PE=1 SV=2	PRPF4	0	173.841	66.092	28	70	1	1	522	58.412	7.42	High	High	High	High	High	High	0.863	0.864	0.854	-0.21	-0.21	-0.23	109.3	94.4	107.4	92.7	105.8	90.4	771.6	666.2	757.9	654.7	747	638.1	739.8	591.8	757.9	578.8	727.9	569.1	1	1	1	1	1
High	Master Protein	Q5SW79-3	Isoform 3 of Centrosomal protein of 170 kDa OS=Homo sapiens GN=CEP170	CEP170	0	173.556	33.3782	40	73	0	1	1486	164.439	7.24	Not Found	Not Found	Not Found	Not Found	Not Found	Not Found	0.894	0.917	0.909	-0.16	-0.12	-0.14	104	93	107.2	98.4	103.4	94	140.6	125.6	144.9	132.9	139.7	126.9	134.8	111.6	144.9	117.5	136.1	113.2	1	1	1	1	1
High	Master Protein	P06756	Integrin alpha-V OS=Homo sapiens GN=ITGAV PE=1 SV=2	ITGAV	0	173.414	32.1565	29	67	29	1	1048	115.964	5.68	High	High	High	High	High	High	1.049	1.026	1.002	0.07	0.04	0	96	100.7	99.6	102.2	100.7	100.9	13879.2	14556.7	14399.7	14777.5	14564.2	14597.1	13307.8	12930.5	14399.7	13064.7	14191.4	13018.7	33	33	33	33	33
High	Master Protein	P15880	40S ribosomal protein S2 OS=Homo sapiens GN=RPS2 PE=1 SV=2	RPS2	0	173.34	57.6792	18	207	18	1	293	31.305	10.24	High	High	High	High	High	High	0.876	0.88	0.912	-0.19	-0.18	-0.13	109.4	95.8	105.9	93.2	102.4	93.3	56080.9	49133.4	54314.9	47791.8	52490.8	47851.8	53772.1	43644.5	54314.9	42252.3	51147.2	42677.5	22	22	22	22	22
High	Master Protein	P62937-2	Isoform 2 of Peptidyl-prolyl cis-trans isomerase A OS=Homo sapiens GN=PPIA	PPIA	0	173.149	84.7619	10	200	1	1	105	11.411	7.9	High	High	High	High	High	High	0.859	0.908	0.89	-0.22	-0.14	-0.17	101.7	87.3	110	99.9	106.4	94.7	349.7	300.2	378.4	343.7	366	325.8	335.3	266.7	378.4	303.9	356.6	290.6	1	1	1	1	1
High	Master Protein	O43172-2	Isoform 2 of U4/U6 small nuclear ribonucleoprotein Prp4 OS=Homo sapiens GN=PRPF4	PRPF4	0	173.064	66.0269	28	71	1	1	521	58.284	7.42	High	High	High	High	High	High	0.909	0.949	0.942	-0.14	-0.08	-0.09	105.4	95.7	102	96.7	103.1	97.1	15907.9	14456.8	15394.1	14607.8	15570.7	14659.9	15253	12841.8	15394.1	12914.7	15172.1	13074.7	33	33	33	33	33
High	Master Protein	Q6PL18	ATPase family AAA domain-containing protein 2 OS=Homo sapiens GN=ATAD2 PE=1 SV=1	ATAD2	0	173.041	31.223	43	78	37	1	1390	158.456	6.32	High	High	High	High	High	High	0.857	0.824	0.848	-0.22	-0.28	-0.24	104.5	89.6	109	89.8	112.1	95	18520.7	15869.6	19308	15915.5	19854.3	16838.1	17758.2	14096.7	19308	14070.7	19346.1	15017.4	41	41	41	41	41
High	Master Protein	P67936	Tropomyosin alpha-4 chain OS=Homo sapiens GN=TPM4 PE=1 SV=3	TPM4	0	172.952	67.3387	26	209	4	1	248	28.504	4.69	High	High	High	High	High	High	0.769	0.864	0.915	-0.38	-0.21	-0.13	119.5	91.9	107	92.5	98.7	90.4	10493.6	8071.8	9394.3	8118.7	8668.7	7933.1	10061.6	7170.1	9394.3	7177.7	8446.8	7075.3	5	5	5	5	5
High	Master Protein	Q9UHD8	Septin-9 OS=Homo sapiens GN=SEPT9 PE=1 SV=2	42622	0	172.943	49.1468	26	89	26	1	586	65.361	8.97	High	High	High	High	High	High	0.818	0.864	0.926	-0.29	-0.21	-0.11	114.5	93.7	106.6	92.1	100.2	92.8	16092.3	13161	14982	12940.1	14085.1	13044.3	15429.8	11690.7	14982	11440.2	13724.6	11633.8	32	32	32	32	32
High	Master Protein	Q969Z0	Protein TBRG4 OS=Homo sapiens GN=TBRG4 PE=1 SV=1	TBRG4	0	172.872	35.4992	18	99	18	1	631	70.693	7.42	High	High	High	High	High	High	1.148	1.028	1.065	0.2	0.04	0.09	91.5	105	98.8	101.6	98.3	104.7	18743.5	21515.4	20250.7	20824.8	20136.5	21455	17971.8	19111.8	20250.7	18411	19621.1	19135	23	23	23	23	23
High	Master Protein	Q93009	Ubiquitin carboxyl-terminal hydrolase 7 OS=Homo sapiens GN=USP7 PE=1 SV=2	USP7	0	172.598	32.1234	31	74	31	1	1102	128.22	5.55	High	High	High	High	High	High	0.928	0.982	1.018	-0.11	-0.03	0.03	105.7	98.1	101	99.3	97.1	98.8	15974.5	14830.1	15269.7	15001.8	14670.6	14931.7	15316.8	13173.4	15269.7	13263	14295.1	13317.1	33	33	33	33	33
High	Master Protein	P62136	Serine/threonine-protein phosphatase PP1-alpha catalytic subunit OS=Homo sapiens GN=PPP1CA PE=1 SV=1	PPP1CA	0	172.508	60.303	17	105	3	1	330	37.488	6.33	High	High	High	High	High	High	0.88	0.929	0.937	-0.18	-0.11	-0.09	107.4	94.6	103.4	96.1	102.5	96.1	20140.3	17727.2	19382.1	18013.2	19220.6	18008.9	19311.1	15746.8	19382.1	15925.3	18728.6	16061.6	22	22	22	22	22
High	Master Protein	Q99536	Synaptic vesicle membrane protein VAT-1 homolog OS=Homo sapiens GN=VAT1 PE=1 SV=2	VAT1	0	172.409	50.6361	13	111	13	1	393	41.893	6.29	High	High	High	High	High	High	1.199	1.192	1.119	0.26	0.25	0.16	91.6	109.8	90.8	108.2	94.2	105.4	17340.8	20797.9	17184.1	20488.4	17840.4	19957.8	16626.9	18474.5	17184.1	18113.6	17383.8	17799.7	20	20	20	20	20
High	Master Protein	H0YAR2	Polyadenylate-binding protein 1 (Fragment) OS=Homo sapiens GN=PABPC1 PE=1 SV=1	PABPC1	0	172.244	64.0845	23	184	2	1	284	32.229	9.04	High	High	High	High	High	High	1.057	1.079	1.116	0.08	0.11	0.16	97.7	103.3	97.2	104.9	93.1	103.9	1001.9	1059.2	997.3	1075.7	954.5	1065.2	960.6	940.9	997.3	951	930.1	950	2	2	2	2	2
High	Master Protein	O00232	26S proteasome non-ATPase regulatory subunit 12 OS=Homo sapiens GN=PSMD12 PE=1 SV=3	PSMD12	0	172.039	48.0263	23	81	23	1	456	52.871	7.65	High	High	High	High	High	High	0.903	1.004	1.055	-0.15	0.01	0.08	110.7	100	100	100.4	91.9	97	19207.7	17339.6	17344.4	17414.8	15945	16828.2	18416.9	15402.5	17344.4	15396.3	15536.9	15008.5	34	34	34	34	34
High	Master Protein	P00387-3	Isoform 3 of NADH-cytochrome b5 reductase 3 OS=Homo sapiens GN=CYB5R3	CYB5R3	0	172.011	48.503	15	119	15	1	334	38.202	6.9	High	High	High	High	High	High	1.173	1.197	1.144	0.23	0.26	0.19	92.1	108.1	91.1	109	93.2	106.6	16010.6	18787.7	15838.1	18953.8	16201.5	18528.4	15351.5	16688.8	15838.1	16756.9	15786.8	16524.9	23	23	23	23	23
High	Master Protein	Q5SW79-2	Isoform 2 of Centrosomal protein of 170 kDa OS=Homo sapiens GN=CEP170	CEP170	0	171.458	32.6027	39	71	1	1	1460	161.31	7.01	High	High	High	High	High	High	0.9	0.862	0.824	-0.15	-0.21	-0.28	100.5	90.5	107.7	92.9	114.2	94.1	200.4	180.3	214.8	185.2	227.7	187.6	192.2	160.2	214.8	163.8	221.9	167.3	1	1	1	1	1
High	Master Protein	Q9H8H0	Nucleolar protein 11 OS=Homo sapiens GN=NOL11 PE=1 SV=1	NOL11	0	171.452	37.9694	24	79	24	1	719	81.072	6.07	High	High	High	High	High	High	0.857	0.867	0.847	-0.22	-0.21	-0.24	106.4	91.2	107.8	93.5	108.9	92.2	14441.5	12371	14630.8	12690.9	14769.2	12506.4	13846.9	10989	14630.8	11219.9	14391.2	11154.1	27	27	27	27	27
High	Master Protein	O43395	U4/U6 small nuclear ribonucleoprotein Prp3 OS=Homo sapiens GN=PRPF3 PE=1 SV=2	PRPF3	0	171.452	47.4378	28	72	28	1	683	77.481	9.5	High	High	High	High	High	High	0.944	0.976	0.959	-0.08	-0.04	-0.06	104.4	98.5	100.6	98.1	101.2	97.1	16051.2	15153.9	15465.9	15088	15568.2	14934.2	15390.3	13461	15465.9	13339.2	15169.7	13319.3	33	33	33	33	33
High	Master Protein	P09382	Galectin-1 OS=Homo sapiens GN=LGALS1 PE=1 SV=2	LGALS1	0	171.153	77.7778	10	255	10	1	135	14.706	5.5	High	High	High	High	High	High	1.231	1.039	1.096	0.3	0.06	0.13	85.5	105.3	98.8	102.7	99.1	108.6	48194.8	59329.9	55692.3	57886.2	55817.1	61171.6	46210.6	52701.9	55692.3	51176.6	54388.4	54557	18	18	18	18	18
High	Master Protein	A0A087X2I1	26S protease regulatory subunit 10B OS=Homo sapiens GN=PSMC6 PE=1 SV=1	PSMC6	0	171.139	60.0496	19	86	19	1	403	45.768	7.78	High	High	High	High	High	High	0.933	1.017	1.042	-0.1	0.02	0.06	106.2	99.1	99.2	100.9	95.3	99.3	19044.4	17766.9	17796.1	18093.2	17090.8	17815.3	18260.4	15782.1	17796.1	15996	16653.3	15888.9	28	28	28	28	28
High	Master Protein	Q96AE4-2	Isoform 2 of Far upstream element-binding protein 1 OS=Homo sapiens GN=FUBP1	FUBP1	0	170.917	52.6799	27	80	1	1	653	68.562	7.31	High	High	High	High	High	High	0.885	0.871	0.927	-0.18	-0.2	-0.11	103.7	91.8	109	95	104	96.5	11404.3	10097.7	11992.7	10451.6	11445.5	10613.5	10934.7	8969.6	11992.7	9240.1	11152.5	9465.8	26	26	26	26	26
High	Master Protein	P16070	CD44 antigen OS=Homo sapiens GN=CD44 PE=1 SV=3	CD44	0	170.886	16.8464	14	434	14	1	742	81.487	5.33	High	High	High	High	High	High	1.059	0.996	0.979	0.08	-0.01	-0.03	94.5	100.1	100.7	100.3	103.3	101.1	77356.7	81945.3	82460.8	82131.5	84542.3	82765.4	74171.9	72790.8	82460.8	72611.7	82378.3	73815.8	24	24	24	24	24
High	Master Protein	Q53GS9	U4/U6.U5 tri-snRNP-associated protein 2 OS=Homo sapiens GN=USP39 PE=1 SV=2	USP39	0	170.808	45.4867	23	81	23	1	565	65.34	8.91	High	High	High	High	High	High	1.012	1.026	1.032	0.02	0.04	0.04	99.9	101.1	98.4	101	98.3	101.4	12935.2	13090.5	12740.7	13077.5	12724.6	13125.8	12402.7	11628.1	12740.7	11561.7	12398.9	11706.5	30	30	30	30	30
High	Master Protein	Q08379	Golgin subfamily A member 2 OS=Homo sapiens GN=GOLGA2 PE=1 SV=3	GOLGA2	0	170.681	39.4212	35	65	19	1	1002	113.017	5.02	High	High	High	High	High	High	1.151	1.112	1.078	0.2	0.15	0.11	91.7	105.5	95.5	106.2	96.7	104.3	9432.9	10854.8	9822.9	10925.3	9951.2	10732.3	9044.5	9642.2	9822.9	9658.9	9696.5	9571.8	34	34	34	34	34
High	Master Protein	P27348	14-3-3 protein theta OS=Homo sapiens GN=YWHAQ PE=1 SV=1	YWHAQ	0	170.671	55.102	15	140	9	1	245	27.747	4.78	High	High	High	High	High	High	0.886	0.973	1.012	-0.17	-0.04	0.02	110.4	97.8	101.9	99.1	94.8	96	15619.7	13841.5	14411	14019.2	13412.9	13576.1	14976.6	12295.2	14411	12394.2	13069.6	12108.1	15	15	15	15	15
High	Master Protein	Q9HAV0	Guanine nucleotide-binding protein subunit beta-4 OS=Homo sapiens GN=GNB4 PE=1 SV=3	GNB4	0	170.498	66.1765	15	131	9	1	340	37.543	6	High	High	High	High	High	High	1.144	1.094	1.075	0.19	0.13	0.1	91.5	104.7	95.4	104.3	98.4	105.7	21347.1	24429.5	22244.4	24339.2	22950	24664.1	20468.2	21700.4	22244.4	21518.1	22362.6	21997.1	27	27	27	27	27
High	Master Protein	P55786	Puromycin-sensitive aminopeptidase OS=Homo sapiens GN=NPEPPS PE=1 SV=2	NPEPPS	0	170.28	43.0903	33	66	33	1	919	103.211	5.72	High	High	High	High	High	High	1.012	1.062	1.091	0.02	0.09	0.13	100.9	102.1	97.1	103.1	94.1	102.7	18656.4	18879.9	17944.3	19054.8	17402.1	18982.5	17888.3	16770.7	17944.3	16846.2	16956.7	16929.9	34	34	34	34	34
High	Master Protein	E9PMP7	LIM domain only protein 7 (Fragment) OS=Homo sapiens GN=LMO7 PE=1 SV=3	LMO7	0	170.104	37.6673	34	65	1	1	1046	119.453	5.38	High	High	High	High	High	High	1.039	1.051	0.984	0.06	0.07	-0.02	95.3	99.1	99.4	104.5	101.6	100	431.4	448.4	449.9	472.9	459.9	452.3	413.6	398.3	449.9	418.1	448.1	403.4	1	1	1	1	1
High	Master Protein	O60814	Histone H2B type 1-K OS=Homo sapiens GN=HIST1H2BK PE=1 SV=3	HIST1H2BK	0	169.812	73.0159	13	2650	5	1	126	13.882	10.32	High	High	High	High	High	High	1.093	1.075	1.065	0.13	0.1	0.09	94.7	103.6	95.2	102.3	98.9	105.3	414923	453563	417024	448211	432964	461140	397841	402893	417024	396259	421882	411276	23	23	23	23	23
High	Master Protein	Q9Y512	Sorting and assembly machinery component 50 homolog OS=Homo sapiens GN=SAMM50 PE=1 SV=3	SAMM50	0	169.291	41.791	19	88	19	1	469	51.943	6.9	High	High	High	High	High	High	1.112	1.116	1.079	0.15	0.16	0.11	93.5	104	95.2	106.3	96.7	104.3	14600.1	16238.4	14871.5	16600	15092.5	16278.3	13999	14424.3	14871.5	14675.9	14706.2	14518.1	26	26	26	26	26
High	Master Protein	P18621-3	Isoform 3 of 60S ribosomal protein L17 OS=Homo sapiens GN=RPL17	RPL17	0	169.236	50	14	317	13	1	228	26.356	10.1	High	High	High	High	High	High	0.942	0.903	0.944	-0.09	-0.15	-0.08	104.9	98.8	105.2	95	100.9	95.2	44067.9	41524.2	44226.7	39931.5	42396.3	40006	42253.6	36885.3	44226.7	35303.1	41311.1	35680.1	21	21	21	21	21
High	Master Protein	P61011	Signal recognition particle 54 kDa protein OS=Homo sapiens GN=SRP54 PE=1 SV=1	SRP54	0	169.104	47.8175	20	78	20	1	504	55.668	8.75	High	High	High	High	High	High	1.066	1.068	1.102	0.09	0.09	0.14	98.7	105.2	96.6	103.1	93.5	103	15966.8	17028.5	15626.7	16683	15122.5	16664.8	15309.5	15126.2	15626.7	14749.3	14735.4	14862.8	26	26	26	26	26
High	Master Protein	Q12959-2	Isoform 2 of Disks large homolog 1 OS=Homo sapiens GN=DLG1	DLG1	0	169.091	36.2851	25	70	24	1	926	103.258	5.92	High	High	High	High	High	High	1.024	0.987	0.993	0.03	-0.02	-0.01	98.4	100.7	100.5	99.3	101	100.2	9377.2	9598.5	9582.4	9462.5	9624.1	9552.4	8991.1	8526.2	9582.4	8365.7	9377.8	8519.5	31	31	31	31	31
High	Master Protein	B3KTC7	Double-strand break repair protein MRE11A OS=Homo sapiens GN=MRE11A PE=1 SV=1	MRE11A	0	169.091	37.5527	23	67	23	1	711	81.02	6.15	High	High	High	High	High	High	0.98	0.994	1.003	-0.03	-0.01	0	103.1	101.1	100.3	99.7	97.7	98	10220.5	10019.5	9943.6	9881.8	9682.8	9712.6	9799.7	8900.2	9943.6	8736.4	9435	8662.4	24	24	24	24	24
High	Master Protein	P62820	Ras-related protein Rab-1A OS=Homo sapiens GN=RAB1A PE=1 SV=3	RAB1A	0	169.001	75.122	14	355	6	1	205	22.663	6.21	High	High	High	High	High	High	1.181	1.156	1.114	0.24	0.21	0.16	91.4	107.9	93.4	108	94.3	105	38942.9	46001.3	39812.3	46010.9	40176.8	44770.2	37339.6	40862.3	39812.3	40677.8	39148.4	39929.1	19	19	19	19	19
High	Master Protein	P43686	26S protease regulatory subunit 6B OS=Homo sapiens GN=PSMC4 PE=1 SV=2	PSMC4	0	168.832	61.4833	22	60	21	1	418	47.337	5.21	High	High	High	High	High	High	0.961	1.063	1.12	-0.06	0.09	0.16	106	101.8	97.4	103.5	90.2	101	11356.2	10911.1	10430.3	11092.3	9665.3	10824.7	10888.6	9692.2	10430.3	9806.6	9417.9	9654.2	27	27	27	27	27
High	Master Protein	Q9NX58	Cell growth-regulating nucleolar protein OS=Homo sapiens GN=LYAR PE=1 SV=2	LYAR	0	168.669	56.7282	24	83	24	1	379	43.588	9.54	High	High	High	High	High	High	0.942	0.951	0.983	-0.09	-0.07	-0.03	105.8	99.6	101.5	96.5	99.2	97.5	15824.4	14903	15176.6	14432	14836.4	14577.6	15172.9	13238.1	15176.6	12759.2	14456.6	13001.3	29	29	29	29	29
High	Master Protein	Q99729-3	Isoform 3 of Heterogeneous nuclear ribonucleoprotein A/B OS=Homo sapiens GN=HNRNPAB	HNRNPAB	0	168.6	50.5263	16	151	15	1	285	30.569	7.91	High	High	High	High	High	High	0.946	0.911	0.894	-0.08	-0.13	-0.16	100.5	95.1	105.3	95.9	107.3	95.9	34832.1	32963.3	36502.3	33245.3	37192.7	33250.4	33398.1	29280.8	36502.3	29391.8	36240.7	29655	19	19	19	19	19
High	Master Protein	P16403	Histone H1.2 OS=Homo sapiens GN=HIST1H1C PE=1 SV=2	HIST1H1C	0	168.533	48.8263	19	391	6	1	213	21.352	10.93	High	High	High	High	High	High	0.985	0.933	0.91	-0.02	-0.1	-0.14	97.8	96.3	101.9	95	109.4	99.6	19110.8	18817.7	19910.5	18568.5	21371.5	19450.7	18324.1	16715.5	19910.5	16416.2	20824.5	17347.5	6	6	6	6	6
High	Master Protein	P37802-2	Isoform 2 of Transgelin-2 OS=Homo sapiens GN=TAGLN2	TAGLN2	0	168.513	68.6364	15	94	14	1	220	24.438	8.25	High	High	High	High	High	High	0.937	0.965	0.979	-0.09	-0.05	-0.03	104.3	97.7	102.9	99.3	99	96.9	16813.7	15752.9	16581.5	15998.3	15950.4	15615.9	16121.5	13993.1	16581.5	14143.9	15542.1	13927.3	28	28	28	28	28
High	Master Protein	Q9NWH9	SAFB-like transcription modulator OS=Homo sapiens GN=SLTM PE=1 SV=2	SLTM	0	168.247	27.176	26	70	26	1	1034	117.079	7.87	High	High	High	High	High	High	0.976	0.941	0.926	-0.04	-0.09	-0.11	98.8	96.4	102.8	96.8	106.5	98.7	13746.3	13409.9	14306.6	13460.1	14817.9	13725	13180.4	11911.8	14306.6	11900	14438.6	12240.9	28	28	28	28	28
High	Master Protein	Q5T9A4	ATPase family AAA domain-containing protein 3B OS=Homo sapiens GN=ATAD3B PE=1 SV=1	ATAD3B	0	168.079	40.7407	25	101	6	1	648	72.527	9.2	High	High	High	High	High	High	1.019	1.056	1.036	0.03	0.08	0.05	100.7	102.6	96.4	101.7	97.5	101.1	2578.7	2627.1	2467.4	2604.4	2497.4	2587.8	2472.5	2333.6	2467.4	2302.5	2433.5	2308	9	9	9	9	9
High	Master Protein	Q76FK4	Nucleolar protein 8 OS=Homo sapiens GN=NOL8 PE=1 SV=1	NOL8	0	167.86	30.5056	36	59	35	1	1167	131.535	7.09	High	High	High	High	High	High	0.963	0.921	0.921	-0.05	-0.12	-0.12	99.9	96.3	104	95.8	106.2	97.8	11071.6	10667	11521.1	10615.5	11763.7	10836.1	10615.8	9475.3	11521.1	9385.1	11462.6	9664.4	38	38	38	38	38
High	Master Protein	Q14498	RNA-binding protein 39 OS=Homo sapiens GN=RBM39 PE=1 SV=2	RBM39	0	167.805	50.3774	20	100	17	1	530	59.343	10.1	High	High	High	High	High	High	1.005	0.916	0.964	0.01	-0.13	-0.05	99.6	100	102.4	93.8	104	100.3	19977	20069	20539.3	18817.7	20869.7	20116.5	19154.6	17827	20539.3	16636.6	20335.5	17941.3	28	28	28	28	28
High	Master Protein	Q9ULC5-3	Isoform 2 of Long-chain-fatty-acid--CoA ligase 5 OS=Homo sapiens GN=ACSL5	ACSL5	0	167.728	43.7077	24	76	22	1	739	82.21	7.39	High	High	High	High	High	High	0.957	0.977	0.941	-0.06	-0.03	-0.09	101.4	97	101	98.6	104.1	97.9	12644.5	12096.6	12584.2	12292.3	12973.4	12202.9	12124	10745.2	12584.2	10867.5	12641.3	10883.4	28	28	28	28	28
High	Master Protein	Q7KZ85	Transcription elongation factor SPT6 OS=Homo sapiens GN=SUPT6H PE=1 SV=2	SUPT6H	0	167.665	23.9282	35	71	35	1	1726	198.949	4.91	High	High	High	High	High	High	0.973	1.001	1.027	-0.04	0	0.04	101.7	98.9	99.8	99.9	98.5	101.2	13464.9	13097.8	13213.1	13228.5	13036.9	13392	12910.5	11634.6	13213.1	11695.2	12703.2	11943.9	36	36	36	36	36
High	Master Protein	Q9Y3F4-2	Isoform 2 of Serine-threonine kinase receptor-associated protein OS=Homo sapiens GN=STRAP	STRAP	0	167.498	57.8512	18	66	18	1	363	39.753	5.31	High	High	High	High	High	High	0.958	0.95	1.032	-0.06	-0.07	0.05	104.7	100.3	102.5	97.3	96	99.1	15309.2	14668.8	14976.3	14229.1	14037.5	14487.9	14679	13030.1	14976.3	12579.8	13678.2	12921.3	20	20	20	20	20
[truncated: 6,535 more rows]
[truncated: 5 more columns]

## Sheet: Supplementary table S3
Supplementary table S3. List of differentially expressed genes. All significantly expressed genes with an adjusted P-value <0.05 and 2-fold changes are listed.
[truncated: 2,577 more rows]

## Sheet: Supplementary table S4
Supplementary table S4. List of the differentially expressed proteins in TMT-6 plex quantification. All differentially expressed proteins with a P-value <0.05 are listed. In each sample, the log2-transformed reporter ion intensity from each biological replicate is presented.
[truncated: 1,939 more rows]

[truncated: 4 more sheets: Supplementary table S5, Supplementary table S6, Supplementary table S7, Supplementary table S8]
